# Supplementary material for: Combined multiomics analysis reveals the mechanism of CENPF overexpression-mediated immune dysfunction in diffuse large B-cell lymphoma in vitro
Source: Front Genet. 2022 Dec 30;13:1072689. doi: 10.3389/fgene.2022.1072689 (PMC9837108; doi:10.3389/fgene.2022.1072689)
Supplement: Supplementary file 1 [file Table2.XLSX]

## Sheet: Summary
Header line description of table 1			Table 1. MS/MS spectrum database search analysis summary (Localization probability > 0.75)
Total spectrum	Number of spectrum produced by mass spectrometer
Matched spectrum	Number of spectrum matched with alignment protein		Total spectrums	Matched spectrums	Peptides	Modified peptides	Identified proteins	Quantifiable proteins	Identified sites	Quantifiable sites
Peptides	Number of peptides which spectrum hit		567104	181958	41558	30009	5244	3414	30582	17395
Modified peptides	Total number of modified peptides identified
Identified proteins	Number of proteins detected by spectrum search analysis
Quantifiable proteins	Number of proteins quantifiable		Table 2. Differentially modified sites (modified proteins) summary
Identified sites	Number of modification sites detected by spectrum search analysis
Quantifiable sites	Number of modification sites quantifiable		Compare group	Regulated type	fold change >1.2	fold change >1.3	fold change >1.5	fold change >2
			Treatment/control	Up-regulated	1000 (587)	967 (564)	869 (509)	548 (336)
Header line description of worksheet "Site_quant Normalized"				Down-regulated	5451 (1662)	5420 (1653)	5218 (1600)	4204 (1336)
Protein accession	Protein accession number of database used for search
Position	Modification site localization in protein
Amino acid	The amino acid that modification site modified
Protein description	Protein functional description
Gene name	Name of the gene associated to the protein sequence
Localization probability	Probability of a certain amino acid containing this modification in this peptide
PEP	The maximal posterior error probability for peptides
Score	Andromeda score for the best associated MS/MS spectrum
Modified sequence	Identified peptide sequence marked with modification sites localization probabilities
Charge	The charge-state of the peptide
Mass error [ppm]	Parts per million ratio of peptide mass error between the theory and practice
MS/MS Counts	Number of spectrum matched with peptide
Header line description of worksheet "Peptide_quant"
ID	Identified peptide index number
Sequence	Identified peptide amino acid sequence
Length	Identified peptide amino acid length
Modifications	identified peptide with modification markers
Modified sequence	Identified peptide sequence marked with modification sites localization probabilities
Protein accession	Protein accession number of database used for search
Protein description	Protein functional description
Charge	The charge-state of the peptide
m/z	The recalibrated mass-over-charge value of the peptide
Mass error [ppm]	Parts per million ratio of peptide mass error between the theory and practice
PEP	The maximal posterior error probability for peptides
Score	Andromeda score for the best associated MS/MS spectrum
Experiment	Sample name of identified peptide produced by
Intensity	Ionic signal intensity of identified peptide

## Sheet: Site_quant Normalized
Modification sites information																		Protein quantitation						Normalized modification sites quantitation
Protein accession	Position	Amino acid	Protein description	Gene name	Localization probability	PEP	Score	Charge	Modified sequence	Mass error [ppm]	MS/MS Counts	C1	C2	C3	T1	T2	T3	C1	C2	C3	T1	T2	T3	C1	C2	C3	T1	T2	T3	Treatment/control Ratio	Treatment/control P value
P0DPF3	81	K	Neuroblastoma breakpoint family member 9 OS=Homo sapiens OX=9606 GN=NBPF9 PE=2 SV=1	NBPF9	0.975373	0.0611941	60.547	2	QFK(0.025)EEK(0.975)LAEQLK(1)	-0.38938	1		1
P0DPF3	87	K	Neuroblastoma breakpoint family member 9 OS=Homo sapiens OX=9606 GN=NBPF9 PE=2 SV=1	NBPF9	0.999999	0.0611941	60.547	2	QFK(0.025)EEK(0.975)LAEQLK(1)	-0.38938	1		1
A0A096LP55	85	K	Cytochrome b-c1 complex subunit 6-like, mitochondrial OS=Homo sapiens OX=9606 GN=UQCRHL PE=3 SV=1	UQCRHL	0.999561	0.00116877	76.85	2	DHCVAHK(1)LFNNLK	0.99412	2		0.929844	1.07016
A0A096LP55	42	K	Cytochrome b-c1 complex subunit 6-like, mitochondrial OS=Homo sapiens OX=9606 GN=UQCRHL PE=3 SV=1	UQCRHL	0.998627	1.01647e-09	150.21	2	EQCEQLEK(0.999)CVK(0.001)	2.722	4		1.63774		1.10116	0.265227	0.995881
P0DPI2	223	K	Glutamine amidotransferase-like class 1 domain-containing protein 3A, mitochondrial OS=Homo sapiens OX=9606 GN=GATD3A PE=1 SV=1	GATD3A	0.999995	6.52038e-05	53.051	3	HCVK(1)EVVEAHVDQK	0.73942	3	0.935655		0.956488	1.10786			1.04714	1.09149	1.05099	0.956704	0.934031	0.91964	0.894		0.91	1.158			1.284
P0DPI2	151	K	Glutamine amidotransferase-like class 1 domain-containing protein 3A, mitochondrial OS=Homo sapiens OX=9606 GN=GATD3A PE=1 SV=1	GATD3A	0.96537	7.74546e-07	110.44	2	NLSTFAVDGK(0.965)DCK(0.035)	-1.2039	6	1.22649	0.876673	1.17501	0.885872	0.802287	1.03367	1.04714	1.09149	1.05099	0.956704	0.934031	0.91964	1.171	0.803	1.118	0.926	0.859	1.124	0.941	0.725428
P0DPI2	185	K	Glutamine amidotransferase-like class 1 domain-containing protein 3A, mitochondrial OS=Homo sapiens OX=9606 GN=GATD3A PE=1 SV=1	GATD3A	1	1.02146e-05	85.622	3	PIGLCCIAPVLAAK(1)VLR	1.6825	4	1.44638		0.430897	1.50278	0.619942		1.04714	1.09149	1.05099	0.956704	0.934031	0.91964	1.381		0.41	1.571	0.664		1.248	0.721284
A0A0B4J2F0	42	K	Protein PIGBOS1 OS=Homo sapiens OX=9606 GN=PIGBOS1 PE=1 SV=1	PIGBOS1	1	5.76499e-07	105.94	2	EK(1)MQLVQESEEK	-1.0257	2	1.04652		0.953479
A0A1B0GTH6	719	K	Casein kinase II subunit alpha'-interacting protein OS=Homo sapiens OX=9606 GN=CSNKA2IP PE=3 SV=1	CSNKA2IP	1	0.0226652	70.67	2	NNNTVK(1)WR	-12.88	5	1.244	1.12841		0.800365	0.519971	1.30725
A0A1B0GW35	11	K	Exocyst complex component 1-like OS=Homo sapiens OX=9606 GN=EXOC1L PE=2 SV=1	EXOC1L	0.954644	0.0627026	46.447	2	MSSLVK(0.091)EDLEK(0.955)K(0.955)	3.3997	1						1
A0A1B0GW35	12	K	Exocyst complex component 1-like OS=Homo sapiens OX=9606 GN=EXOC1L PE=2 SV=1	EXOC1L	0.954644	0.0627026	46.447	2	MSSLVK(0.091)EDLEK(0.955)K(0.955)	3.3997	1						1
A0AVI4	154	K	E3 ubiquitin-protein ligase TM129 OS=Homo sapiens OX=9606 GN=TMEM129 PE=1 SV=1	TMEM129	1	0.0120779	42.446	3	RIDK(1)FATGAPGAR	0.27287	1			1
A0AVK6	210	K	Transcription factor E2F8 OS=Homo sapiens OX=9606 GN=E2F8 PE=1 SV=1	E2F8	1	0.000770269	74.486	2	YAEQIMMIK(1)K(1)	6.4396	3	0.752381	1.01202	1.2356
A0AVK6	211	K	Transcription factor E2F8 OS=Homo sapiens OX=9606 GN=E2F8 PE=1 SV=1	E2F8	1	0.000770269	74.486	2	YAEQIMMIK(1)K(1)	6.4396	3	0.752381	1.01202	1.2356
A0AVT1	871	K	Ubiquitin-like modifier-activating enzyme 6 OS=Homo sapiens OX=9606 GN=UBA6 PE=1 SV=1	UBA6	1	0.00100336	70.195	2	AK(1)MYSIEPADR	-0.080177	5	1.23524	1.23664	1.13676		0.564043	0.827322	0.9995	1.01134	1.00329	0.995517	0.984986	1.00537	1.236	1.223	1.133		0.573	0.823	0.583	0.0283808
A0AVT1	739	K	Ubiquitin-like modifier-activating enzyme 6 OS=Homo sapiens OX=9606 GN=UBA6 PE=1 SV=1	UBA6	0.999472	2.58576e-17	155.57	3	DGSLFWQSPK(0.999)RPPSPIK(0.001)	-0.051549	10	0.905472	0.855008	0.957332	1.26461	0.770768	1.24681	0.9995	1.01134	1.00329	0.995517	0.984986	1.00537	0.906	0.845	0.954	1.27	0.783	1.24	1.217	0.339889
A0AVT1	746	K	Ubiquitin-like modifier-activating enzyme 6 OS=Homo sapiens OX=9606 GN=UBA6 PE=1 SV=1	UBA6	0.999955	4.52661e-07	52.863	4	RPPSPIK(1)FDLNEPLHLSFLQNAAK	0.55987	4	0.7885					1.2115	0.9995	1.01134	1.00329	0.995517	0.984986	1.00537	0.789					1.205	1.527
A0AVT1	644	K	Ubiquitin-like modifier-activating enzyme 6 OS=Homo sapiens OX=9606 GN=UBA6 PE=1 SV=1	UBA6	0.999997	0.0223055	55.235	2	DK(1)FESSFSHK	1.8727	2	1.07585		0.92415				0.9995	1.01134	1.00329	0.995517	0.984986	1.00537	1.076		0.921
A0AVT1	652	K	Ubiquitin-like modifier-activating enzyme 6 OS=Homo sapiens OX=9606 GN=UBA6 PE=1 SV=1	UBA6	0.999866	4.46791e-09	97.084	3	DKFESSFSHK(1)PSLFNK	-1.0202	7	1.46641	1.16888	1.56184	0.683879	0.439399	0.67959	0.9995	1.01134	1.00329	0.995517	0.984986	1.00537	1.467	1.156	1.557	0.687	0.446	0.676	0.433	0.00724984
A0AVT1	628	K	Ubiquitin-like modifier-activating enzyme 6 OS=Homo sapiens OX=9606 GN=UBA6 PE=1 SV=1	UBA6	1	0.000476994	92.707	2	DPPEEEIPFCTLK(1)	-0.34249	1			1				0.9995	1.01134	1.00329	0.995517	0.984986	1.00537			0.997
A0AVT1	490	K	Ubiquitin-like modifier-activating enzyme 6 OS=Homo sapiens OX=9606 GN=UBA6 PE=1 SV=1	UBA6	1	6.02958e-22	188.6	2	EK(1)GMITVTDPDLIEK	-0.084043	6	1.08096	1.0819			0.700167	1.13697	0.9995	1.01134	1.00329	0.995517	0.984986	1.00537	1.081	1.07			0.711	1.131	0.856	0.515641
A0AVT1	978	K	Ubiquitin-like modifier-activating enzyme 6 OS=Homo sapiens OX=9606 GN=UBA6 PE=1 SV=1	UBA6	1	7.54714e-10	99.589	2	EK(1)YGIEPTMVVQGVK	-0.97939	6	1.43592	1.33558	1.36711	0.612595	0.630626	0.618165	0.9995	1.01134	1.00329	0.995517	0.984986	1.00537	1.437	1.321	1.363	0.615	0.64	0.615	0.454	9.29993e-06
A0AVT1	709	K	Ubiquitin-like modifier-activating enzyme 6 OS=Homo sapiens OX=9606 GN=UBA6 PE=1 SV=1	UBA6	0.999996	0.00018224	110.22	2	FEK(1)YFNHK	1.8897	8		1.47276	1.56573	0.795733	0.564302	0.601474	0.9995	1.01134	1.00329	0.995517	0.984986	1.00537		1.456	1.561	0.799	0.573	0.598	0.435	0.00871014
A0AVT1	714	K	Ubiquitin-like modifier-activating enzyme 6 OS=Homo sapiens OX=9606 GN=UBA6 PE=1 SV=1	UBA6	1	0.000138145	53.363	3	YFNHK(1)ALQLLHCFPLDIR	-1.9093	3	1.31998	0.980541				0.699479	0.9995	1.01134	1.00329	0.995517	0.984986	1.00537	1.321	0.97				0.696	0.608
A0AVT1	889	K	Ubiquitin-like modifier-activating enzyme 6 OS=Homo sapiens OX=9606 GN=UBA6 PE=1 SV=1	UBA6	1	5.68496e-61	213.46	3	IAGK(1)IIPAIATTTATVSGLVALEMIK	-1.8823	3				0.405543		1.59446	0.9995	1.01134	1.00329	0.995517	0.984986	1.00537				0.407		1.586
A0AVT1	544	K	Ubiquitin-like modifier-activating enzyme 6 OS=Homo sapiens OX=9606 GN=UBA6 PE=1 SV=1	UBA6	1	3.60959e-72	224.45	3	IDAHLNK(1)VCPTTETIYNDEFYTK	2.6272	12	0.904015	1.21694	1.39527	0.865539	0.34227	1.27597	0.9995	1.01134	1.00329	0.995517	0.984986	1.00537	0.904	1.203	1.391	0.869	0.347	1.269	0.71	0.321406
A0AVT1	537	K	Ubiquitin-like modifier-activating enzyme 6 OS=Homo sapiens OX=9606 GN=UBA6 PE=1 SV=1	UBA6	0.999893	0.0627054	46.068	2	INSQIK(1)IDAHLNK	-1.1046	1		1					0.9995	1.01134	1.00329	0.995517	0.984986	1.00537		0.989
A0AVT1	796	K	Ubiquitin-like modifier-activating enzyme 6 OS=Homo sapiens OX=9606 GN=UBA6 PE=1 SV=1	UBA6	0.999983	0.000741019	112.8	2	IQEFK(1)PSNK	1.5066	3	0.623681	1.49067	0.885648				0.9995	1.01134	1.00329	0.995517	0.984986	1.00537	0.624	1.474	0.883
A0AVT1	800	K	Ubiquitin-like modifier-activating enzyme 6 OS=Homo sapiens OX=9606 GN=UBA6 PE=1 SV=1	UBA6	0.965451	7.94427e-06	78.673	3	IQEFK(0.035)PSNK(0.965)VVQTDETAR	1.9234	3	0.947456	1.01168	1.04086				0.9995	1.01134	1.00329	0.995517	0.984986	1.00537	0.948	1	1.037
A0AVT1	687	K	Ubiquitin-like modifier-activating enzyme 6 OS=Homo sapiens OX=9606 GN=UBA6 PE=1 SV=1	UBA6	1	1.7862e-11	145.73	3	IQSGHSLEGCFQVIK(1)LLSR	-0.99655	6	1.35099	1.32229	1.35353	0.823144	0.346791	0.803247	0.9995	1.01134	1.00329	0.995517	0.984986	1.00537	1.352	1.307	1.349	0.827	0.352	0.799	0.494	0.0499912
A0AVT1	810	K	Ubiquitin-like modifier-activating enzyme 6 OS=Homo sapiens OX=9606 GN=UBA6 PE=1 SV=1	UBA6	1	0.00374011	51.569	3	K(1)PDHVPISSEDER	1.1917	3	0.881878	1.11812					0.9995	1.01134	1.00329	0.995517	0.984986	1.00537	0.882	1.106
A0AVT1	342	K	Ubiquitin-like modifier-activating enzyme 6 OS=Homo sapiens OX=9606 GN=UBA6 PE=1 SV=1	UBA6	1	4.77183e-10	119.43	3	K(1)PNVGCQQDSEELLK	2.2793	6	1.3013	1.18095	1.40552	0.832421	0.479839	0.79997	0.9995	1.01134	1.00329	0.995517	0.984986	1.00537	1.302	1.168	1.401	0.836	0.487	0.796	0.547	0.0253795
A0AVT1	729	K	Ubiquitin-like modifier-activating enzyme 6 OS=Homo sapiens OX=9606 GN=UBA6 PE=1 SV=1	UBA6	1	8.6433e-21	178.65	2	LK(1)DGSLFWQSPK	0.74213	7	1.18324	1.10443	1.08195	0.962218	0.671752	0.996414	0.9995	1.01134	1.00329	0.995517	0.984986	1.00537	1.184	1.092	1.078	0.967	0.682	0.991	0.787	0.111886
A0AVT1	1006	K	Ubiquitin-like modifier-activating enzyme 6 OS=Homo sapiens OX=9606 GN=UBA6 PE=1 SV=1	UBA6	1	0.0162346	90.308	2	LK(1)LTMHK	-0.4201	5	1.32657	1.22445	1.2253	0.80183	0.421852		0.9995	1.01134	1.00329	0.995517	0.984986	1.00537	1.327	1.211	1.221	0.805	0.428		0.492	0.0502163
A0AVT1	61	K	Ubiquitin-like modifier-activating enzyme 6 OS=Homo sapiens OX=9606 GN=UBA6 PE=1 SV=1	UBA6	1	1.16278e-05	80.175	3	MAK(1)SHVFLSGMGGLGLEIAK	-0.12817	4	0.903853	0.997739	0.774776			1.32363	0.9995	1.01134	1.00329	0.995517	0.984986	1.00537	0.904	0.987	0.772			1.317	1.484
A0AVT1	488	K	Ubiquitin-like modifier-activating enzyme 6 OS=Homo sapiens OX=9606 GN=UBA6 PE=1 SV=1	UBA6	0.990249	7.55233e-40	216.04	2	NFALLGVGTSK(0.99)EK(0.01)	0.38615	6	1.32216	1.22325	1.19196	0.863632	0.51745	0.881553	0.9995	1.01134	1.00329	0.995517	0.984986	1.00537	1.323	1.21	1.188	0.868	0.525	0.877	0.61	0.0394297
A0AVT1	86	K	Ubiquitin-like modifier-activating enzyme 6 OS=Homo sapiens OX=9606 GN=UBA6 PE=1 SV=1	UBA6	0.999998	9.91498e-06	133.13	3	NLVLAGIK(1)AVTIHDTEK	-0.62459	6	1.31443	1.49628	1.37545	0.756472	0.25249	0.804883	0.9995	1.01134	1.00329	0.995517	0.984986	1.00537	1.315	1.48	1.371	0.76	0.256	0.801	0.436	0.0642783
A0AVT1	519	K	Ubiquitin-like modifier-activating enzyme 6 OS=Homo sapiens OX=9606 GN=UBA6 PE=1 SV=1	UBA6	0.966716	0.00582084	66.087	2	PHHIQK(0.967)PK(0.033)	-1.8446	4	1.27656	1.20849	0.514949				0.9995	1.01134	1.00329	0.995517	0.984986	1.00537	1.277	1.195	0.513
A0AVT1	295	K	Ubiquitin-like modifier-activating enzyme 6 OS=Homo sapiens OX=9606 GN=UBA6 PE=1 SV=1	UBA6	1	9.79869e-06	101.64	2	TPK(1)TVFFESLER	-1.3714	6	1.34117	1.28804	1.03151	0.80004	0.536466	1.00277	0.9995	1.01134	1.00329	0.995517	0.984986	1.00537	1.342	1.274	1.028	0.804	0.545	0.997	0.644	0.0756728
A0AVT1	58	K	Ubiquitin-like modifier-activating enzyme 6 OS=Homo sapiens OX=9606 GN=UBA6 PE=1 SV=1	UBA6	0.994995	2.27813e-11	150.21	2	YVLGDTAMQK(0.995)MAK(0.005)	-0.023469	3	0.811565	1.00919	1.17924				0.9995	1.01134	1.00329	0.995517	0.984986	1.00537	0.812	0.998	1.175
A0FGR8	200	K	Extended synaptotagmin-2 OS=Homo sapiens OX=9606 GN=ESYT2 PE=1 SV=1	ESYT2	0.995486	0.00302451	69.915	2	AEWLNK(0.995)TVK(0.005)	-0.49691	6	0.856451	0.92288	0.909183	1.3002	0.72726	1.28403	1.07058	1.07709	1.04818	0.919936	0.938624	0.945594	0.8	0.857	0.867	1.413	0.775	1.358	1.405	0.193045
A0FGR8	384	K	Extended synaptotagmin-2 OS=Homo sapiens OX=9606 GN=ESYT2 PE=1 SV=1	ESYT2	1	0.0316824	44.767	2	FPVPK(1)GVLR	-2.216	2				1.11198		0.888024	1.07058	1.07709	1.04818	0.919936	0.938624	0.945594				1.209		0.939
A0FGR8	239	K	Extended synaptotagmin-2 OS=Homo sapiens OX=9606 GN=ESYT2 PE=1 SV=1	ESYT2	1	3.915e-06	85.443	3	GANTHLSTFSFTK(1)VDVGQQPLR	-0.31963	4	0.66599	0.722146			0.740237	1.87163	1.07058	1.07709	1.04818	0.919936	0.938624	0.945594	0.622	0.67			0.789	1.979	2.142	0.288552
A0FGR8	411	K	Extended synaptotagmin-2 OS=Homo sapiens OX=9606 GN=ESYT2 PE=1 SV=1	ESYT2	1	0.0243796	53.517	2	GK(1)SDPYGIIR	-2.8492	1					1		1.07058	1.07709	1.04818	0.919936	0.938624	0.945594					1.065
A0FGR8	875	K	Extended synaptotagmin-2 OS=Homo sapiens OX=9606 GN=ESYT2 PE=1 SV=1	ESYT2	0.999998	2.74524e-10	139.61	2	TLDVAVK(1)NSGGFLSK	-1.0518	4			1.62414	0.900894	0.474966		1.07058	1.07709	1.04818	0.919936	0.938624	0.945594			1.549	0.979	0.506		0.479
A0FGR8	431	K	Extended synaptotagmin-2 OS=Homo sapiens OX=9606 GN=ESYT2 PE=1 SV=1	ESYT2	0.999946	0.0124081	50.297	2	VIK(1)ENLSPK	-0.39712	1						1	1.07058	1.07709	1.04818	0.919936	0.938624	0.945594						1.058
A1L0T0	303	K	2-hydroxyacyl-CoA lyase 2 OS=Homo sapiens OX=9606 GN=ILVBL PE=1 SV=2	ILVBL	1	1.75599e-06	133.93	3	RPLMVLGSQALLTPTSADK(1)LR	2.4985	5	0.867228	1.11621	2.04992		0.358756	0.607883	1.03212	1.09676	1.02991	0.977937	0.946449	0.916819	0.84	1.018	1.99		0.379	0.663	0.406	0.116494
A1L0T0	369	K	2-hydroxyacyl-CoA lyase 2 OS=Homo sapiens OX=9606 GN=ILVBL PE=1 SV=2	ILVBL	1	0.00497908	72.922	2	VLSHSSK(1)IIIVNR	0.67181	1		1					1.03212	1.09676	1.02991	0.977937	0.946449	0.916819		0.912
A2A288	211	K	Probable ribonuclease ZC3H12D OS=Homo sapiens OX=9606 GN=ZC3H12D PE=1 SV=3	ZC3H12D	1	2.62466e-06	46.206	3	DLQSENPEWK(1)WFIEQR	0.48478	1	1						1.03324	1.09107	1.15074	0.942197	0.77475	1.00801	0.968
A2A288	130	K	Probable ribonuclease ZC3H12D OS=Homo sapiens OX=9606 GN=ZC3H12D PE=1 SV=3	ZC3H12D	1	0.00153989	61.194	3	GHTYIK(1)VFVPSWR	1.2153	2		1.04416	0.955839				1.03324	1.09107	1.15074	0.942197	0.77475	1.00801		0.957	0.831
A2A288	115	K	Probable ribonuclease ZC3H12D OS=Homo sapiens OX=9606 GN=ZC3H12D PE=1 SV=3	ZC3H12D	1	0.000258986	74.849	2	GIK(1)LAVDWFR	-1.7545	5	0.884858	1.59939	1.28946	0.55704		0.669252	1.03324	1.09107	1.15074	0.942197	0.77475	1.00801	0.856	1.466	1.121	0.591		0.664	0.547	0.0659561
A2A288	249	K	Probable ribonuclease ZC3H12D OS=Homo sapiens OX=9606 GN=ZC3H12D PE=1 SV=3	ZC3H12D	0.910017	4.03958e-07	78.157	3	K(0.91)PK(0.09)PPEPSWQHCPYGK	0.9529	3	0.916508	0.998811	1.08468				1.03324	1.09107	1.15074	0.942197	0.77475	1.00801	0.887	0.915	0.943
A2A288	12	K	Probable ribonuclease ZC3H12D OS=Homo sapiens OX=9606 GN=ZC3H12D PE=1 SV=3	ZC3H12D	1	0.000345191	81.799	2	MEFFQK(1)LGYDR	0.45999	1			1				1.03324	1.09107	1.15074	0.942197	0.77475	1.00801			0.869
A2A288	6	K	Probable ribonuclease ZC3H12D OS=Homo sapiens OX=9606 GN=ZC3H12D PE=1 SV=3	ZC3H12D	0.999956	0.000257828	51.531	3	MEHPSK(1)MEFFQK	-0.39765	1		1					1.03324	1.09107	1.15074	0.942197	0.77475	1.00801		0.917
A2A288	106	K	Probable ribonuclease ZC3H12D OS=Homo sapiens OX=9606 GN=ZC3H12D PE=1 SV=3	ZC3H12D	1	4.63053e-34	127.08	4	TLASSLRPIVIDGSNVAMSHGNK(1)ETFSCR	0.58913	4	0.832419	1.60229	1.19799			0.367301	1.03324	1.09107	1.15074	0.942197	0.77475	1.00801	0.806	1.469	1.041			0.364	0.329
A2RRP1	799	K	Neuroblastoma-amplified sequence OS=Homo sapiens OX=9606 GN=NBAS PE=1 SV=2	NBAS	1	0.00025657	96.946	2	AK(1)DWCEELACR	-0.66015	3	0.979833	1.10146	0.918707				0.946536	1.1564	1.00265	0.970026	0.947107	0.977285	1.035	0.952	0.916
A2RRP1	1908	K	Neuroblastoma-amplified sequence OS=Homo sapiens OX=9606 GN=NBAS PE=1 SV=2	NBAS	1	0.0152282	61.577	2	AVTK(1)LSVEAR	0.26944	3	1.00561	1.07445	0.919938				0.946536	1.1564	1.00265	0.970026	0.947107	0.977285	1.062	0.929	0.918
A2RRP1	124	K	Neuroblastoma-amplified sequence OS=Homo sapiens OX=9606 GN=NBAS PE=1 SV=2	NBAS	0.999943	7.5427e-09	131.54	2	DDFTSIIGK(1)CQVPK	1.7405	5	1.48326	1.29472	0.833917		0.388104		0.946536	1.1564	1.00265	0.970026	0.947107	0.977285	1.567	1.12	0.832		0.41		0.35
A2RRP1	1257	K	Neuroblastoma-amplified sequence OS=Homo sapiens OX=9606 GN=NBAS PE=1 SV=2	NBAS	0.998279	7.65073e-05	83.214	2	ECISQSPTCYK(0.998)QSTK(0.002)	-3.4501	4	1.00683		0.993167				0.946536	1.1564	1.00265	0.970026	0.947107	0.977285	1.064		0.991
A2RRP1	1261	K	Neuroblastoma-amplified sequence OS=Homo sapiens OX=9606 GN=NBAS PE=1 SV=2	NBAS	1	4.51907e-08	140.57	2	QSTK(1)LLGLAELLR	0.93649	7	1.41142	1.71124	1.77666	0.380652	0.461165	0.25887	0.946536	1.1564	1.00265	0.970026	0.947107	0.977285	1.491	1.48	1.772	0.392	0.487	0.265	0.241	0.00150972
A2RRP1	910	K	Neuroblastoma-amplified sequence OS=Homo sapiens OX=9606 GN=NBAS PE=1 SV=2	NBAS	0.99983	2.89857e-06	123.42	2	ELQQMK(1)DIEK	4.3733	2	1.09276	0.907239					0.946536	1.1564	1.00265	0.970026	0.947107	0.977285	1.154	0.785
A2RRP1	963	K	Neuroblastoma-amplified sequence OS=Homo sapiens OX=9606 GN=NBAS PE=1 SV=2	NBAS	1	1.58204e-46	245.4	2	EYLVTLAK(1)GDLK	0.96158	6	1.16286	1.40253	0.601633	0.347422	2.04236	0.443195	0.946536	1.1564	1.00265	0.970026	0.947107	0.977285	1.229	1.213	0.6	0.358	2.156	0.453	0.975	0.635418
A2RRP1	54	K	Neuroblastoma-amplified sequence OS=Homo sapiens OX=9606 GN=NBAS PE=1 SV=2	NBAS	1	0.000509751	78.932	3	HGASFIITK(1)AIR	-1.2833	4	1.44563		1.62085	0.504856		0.42866	0.946536	1.1564	1.00265	0.970026	0.947107	0.977285	1.527		1.617	0.52		0.439	0.305	0.00558863
A2RRP1	1057	K	Neuroblastoma-amplified sequence OS=Homo sapiens OX=9606 GN=NBAS PE=1 SV=2	NBAS	0.999914	0.00224452	44.57	3	HGLEK(1)PISFVK	-1.24	1		1					0.946536	1.1564	1.00265	0.970026	0.947107	0.977285		0.865
A2RRP1	1063	K	Neuroblastoma-amplified sequence OS=Homo sapiens OX=9606 GN=NBAS PE=1 SV=2	NBAS	0.998728	4.6865e-05	53.782	3	HGLEK(0.001)PISFVK(0.999)NTQSSSEEAR	1.01	2	1.14305	0.856947					0.946536	1.1564	1.00265	0.970026	0.947107	0.977285	1.208	0.741
A2RRP1	977	K	Neuroblastoma-amplified sequence OS=Homo sapiens OX=9606 GN=NBAS PE=1 SV=2	NBAS	0.999997	0.000443478	86.243	2	IFQHSK(1)PDLQQK	-1.7435	3	1.26569	0.931468	0.802839				0.946536	1.1564	1.00265	0.970026	0.947107	0.977285	1.337	0.805	0.801
A2RRP1	1246	K	Neuroblastoma-amplified sequence OS=Homo sapiens OX=9606 GN=NBAS PE=1 SV=2	NBAS	1	3.58955e-07	87.727	3	ISLIK(1)ECISQSPTCYK	-1.8631	3	1.18915	0.93503	0.875818				0.946536	1.1564	1.00265	0.970026	0.947107	0.977285	1.256	0.809	0.874
A2RRP1	687	K	Neuroblastoma-amplified sequence OS=Homo sapiens OX=9606 GN=NBAS PE=1 SV=2	NBAS	1	0.00102535	98.009	2	K(1)LLTYLDR	-0.22489	6	1.35943	1.52234	1.47544	0.595263	0.484108	0.563417	0.946536	1.1564	1.00265	0.970026	0.947107	0.977285	1.436	1.316	1.472	0.614	0.511	0.577	0.403	0.000139329
A2RRP1	1086	K	Neuroblastoma-amplified sequence OS=Homo sapiens OX=9606 GN=NBAS PE=1 SV=2	NBAS	1	8.58423e-05	122.51	3	K(1)QPPVSESHWR	-0.58253	4	1.33932	1.33597	1.26322		0.0614901		0.946536	1.1564	1.00265	0.970026	0.947107	0.977285	1.415	1.155	1.26		0.065		0.051
A2RRP1	563	K	Neuroblastoma-amplified sequence OS=Homo sapiens OX=9606 GN=NBAS PE=1 SV=2	NBAS	1	7.75246e-08	110.91	3	K(1)SAVNVASIQNYLSK	0.053481	6	0.796419	1.2607	0.942879				0.946536	1.1564	1.00265	0.970026	0.947107	0.977285	0.841	1.09	0.94
A2RRP1	1440	K	Neuroblastoma-amplified sequence OS=Homo sapiens OX=9606 GN=NBAS PE=1 SV=2	NBAS	0.999999	0.0110022	58.313	2	K(1)SLTYLRPLQGQK	-1.1459	1	1						0.946536	1.1564	1.00265	0.970026	0.947107	0.977285	1.056
A2RRP1	1904	K	Neuroblastoma-amplified sequence OS=Homo sapiens OX=9606 GN=NBAS PE=1 SV=2	NBAS	0.94856	2.59162e-06	99.909	3	LHPGDLITVVDAVTFSPK(0.949)AVTK(0.051)	-0.77946	3	0.914124	1.49361	0.592265				0.946536	1.1564	1.00265	0.970026	0.947107	0.977285	0.966	1.292	0.591
A2RRP1	679	K	Neuroblastoma-amplified sequence OS=Homo sapiens OX=9606 GN=NBAS PE=1 SV=2	NBAS	1	0.000116264	133.76	2	LTLEQK(1)ELCR	-2.0903	1		1					0.946536	1.1564	1.00265	0.970026	0.947107	0.977285		0.865
A2RRP1	673	K	Neuroblastoma-amplified sequence OS=Homo sapiens OX=9606 GN=NBAS PE=1 SV=2	NBAS	1	1.04167e-06	147.19	2	LVNFSK(1)LTLEQK	-9.8377	4	1.09757	1.33903	1.21633		0.347073		0.946536	1.1564	1.00265	0.970026	0.947107	0.977285	1.16	1.158	1.213		0.366		0.311
A2RRP1	667	K	Neuroblastoma-amplified sequence OS=Homo sapiens OX=9606 GN=NBAS PE=1 SV=2	NBAS	0.999158	0.000789417	83.775	3	RQELLK(0.999)LVNFSK(0.001)	-1.1197	3		1.01055	0.989446				0.946536	1.1564	1.00265	0.970026	0.947107	0.977285		0.874	0.987
A2RRP1	955	K	Neuroblastoma-amplified sequence OS=Homo sapiens OX=9606 GN=NBAS PE=1 SV=2	NBAS	0.999824	2.01394e-11	122.13	3	QSPGVANELLK(1)EYLVTLAK	0.23471	2	0.853495	1.14651					0.946536	1.1564	1.00265	0.970026	0.947107	0.977285	0.902	0.991
A2RRP1	115	K	Neuroblastoma-amplified sequence OS=Homo sapiens OX=9606 GN=NBAS PE=1 SV=2	NBAS	1	7.96227e-05	79.795	2	SAK(1)DDFTSIIGK	1.5946	3				1.22574	0.718506	1.05576	0.946536	1.1564	1.00265	0.970026	0.947107	0.977285				1.264	0.759	1.08
A2RRP1	2231	K	Neuroblastoma-amplified sequence OS=Homo sapiens OX=9606 GN=NBAS PE=1 SV=2	NBAS	0.999999	6.51068e-06	88.42	2	SLYNTK(1)QMLPAEGVK	-1.9268	2	0.951487	1.04851					0.946536	1.1564	1.00265	0.970026	0.947107	0.977285	1.005	0.907
A2RRP1	2137	K	Neuroblastoma-amplified sequence OS=Homo sapiens OX=9606 GN=NBAS PE=1 SV=2	NBAS	1	0.00390846	58.476	2	TEAILK(1)ASWPQR	0.88086	1		1					0.946536	1.1564	1.00265	0.970026	0.947107	0.977285		0.865
A2RRP1	600	K	Neuroblastoma-amplified sequence OS=Homo sapiens OX=9606 GN=NBAS PE=1 SV=2	NBAS	1	2.88859e-06	96.27	3	VPENVDAAK(1)ELLQYGLK	0.77871	3	1.08597	0.96412	0.949906				0.946536	1.1564	1.00265	0.970026	0.947107	0.977285	1.147	0.834	0.947
A2RRP1	1169	K	Neuroblastoma-amplified sequence OS=Homo sapiens OX=9606 GN=NBAS PE=1 SV=2	NBAS	1	1.31778e-18	125.14	2	VSYEK(1)SIDLVLAASR	2.4466	6	0.550501	0.945343	2.34196			0.162193	0.946536	1.1564	1.00265	0.970026	0.947107	0.977285	0.582	0.817	2.336			0.166	0.133
A2RRP1	1801	K	Neuroblastoma-amplified sequence OS=Homo sapiens OX=9606 GN=NBAS PE=1 SV=2	NBAS	0.966717	6.40829e-05	105.36	2	VVASGLNYK(0.967)K(0.033)	0.85099	3	1.24628	1.10574	0.647972				0.946536	1.1564	1.00265	0.970026	0.947107	0.977285	1.317	0.956	0.646
A2RUS2	664	K	DENN domain-containing protein 3 OS=Homo sapiens OX=9606 GN=DENND3 PE=1 SV=2	DENND3	1	3.09268e-10	101.43	3	VQESGIVK(1)DASIIHR	-0.49524	2	0.919803		1.0802
A2VDJ0	1061	K	Transmembrane protein 131-like OS=Homo sapiens OX=9606 GN=TMEM131L PE=1 SV=2	TMEM131L	1	2.79818e-05	76.009	3	EENTLK(1)NTIVFSNPSSECSMK	0.21978	2				0.71624		1.28376	0.713813	0.933874	1.01767	1.08136	1.05279	1.20049				0.662		1.069
A2VDJ0	1108	K	Transmembrane protein 131-like OS=Homo sapiens OX=9606 GN=TMEM131L PE=1 SV=2	TMEM131L	0.9973	0.00513923	63.397	2	ELCPLK(0.997)TSK(0.003)	2.3701	1						1	0.713813	0.933874	1.01767	1.08136	1.05279	1.20049						0.833
A2VDJ0	1091	K	Transmembrane protein 131-like OS=Homo sapiens OX=9606 GN=TMEM131L PE=1 SV=2	TMEM131L	0.999979	0.000933971	55.604	2	ETDIK(1)TSENTAEFK	-0.34174	3	1.01225	1.09882	0.888932				0.713813	0.933874	1.01767	1.08136	1.05279	1.20049	1.418	1.177	0.873
A2VDJ0	686	K	Transmembrane protein 131-like OS=Homo sapiens OX=9606 GN=TMEM131L PE=1 SV=2	TMEM131L	1	0.000247417	63.908	3	FGILHLHLQPLEMK(1)R	-1.7822	2				0.851189		1.14881	0.713813	0.933874	1.01767	1.08136	1.05279	1.20049				0.787		0.957
A2VDJ0	944	K	Transmembrane protein 131-like OS=Homo sapiens OX=9606 GN=TMEM131L PE=1 SV=2	TMEM131L	1	0.000438515	50.116	2	NFLDTYGPSDK(1)GR	0.94389	2		0.921391				1.07861	0.713813	0.933874	1.01767	1.08136	1.05279	1.20049		0.987				0.898	0.91
A2VDJ0	1055	K	Transmembrane protein 131-like OS=Homo sapiens OX=9606 GN=TMEM131L PE=1 SV=2	TMEM131L	0.999689	7.94786e-05	90.306	2	NLLNK(1)EENTLK	1.0376	2					1.1945	0.805499	0.713813	0.933874	1.01767	1.08136	1.05279	1.20049					1.135	0.671
A2VDJ0	429	K	Transmembrane protein 131-like OS=Homo sapiens OX=9606 GN=TMEM131L PE=1 SV=2	TMEM131L	0.957453	1.23295e-18	187.51	2	SVVLNDVFLSK(0.957)ETK(0.043)	0.14789	3				1.1174	0.755476	1.12712	0.713813	0.933874	1.01767	1.08136	1.05279	1.20049				1.033	0.718	0.939
A2VDJ0	1004	K	Transmembrane protein 131-like OS=Homo sapiens OX=9606 GN=TMEM131L PE=1 SV=2	TMEM131L	0.989816	2.85409e-09	40.472	3	TSTAAASSTSTTTEEK(0.99)QTSPLGSSLPAAK(0.01)	0.24192	1			1				0.713813	0.933874	1.01767	1.08136	1.05279	1.20049			0.983
Q9Y2G9	871	K	Protein strawberry notch homolog 2 OS=Homo sapiens OX=9606 GN=SBNO2 PE=2 SV=3	SBNO2	1	0.00275936	78.178	2	FASIVAK(1)R	-0.060088	2		1.10416	0.89584
A4D1U4	413	K	DENN domain-containing protein 11 OS=Homo sapiens OX=9606 GN=DENND11 PE=1 SV=1	DENND11	1	1.15101e-08	96.26	3	IFQTLLEVSASQDK(1)TLTAEHAR	-1.0651	6	1.16074	1.06389	1.00965	0.655524	1.30347	0.80673
A4D1U4	152	K	DENN domain-containing protein 11 OS=Homo sapiens OX=9606 GN=DENND11 PE=1 SV=1	DENND11	1	2.59963e-07	102.57	3	MK(1)SVGILSPSYTLLYR	0.70434	2	0.65644			1.34356
A4D1U4	117	K	DENN domain-containing protein 11 OS=Homo sapiens OX=9606 GN=DENND11 PE=1 SV=1	DENND11	1	2.53472e-06	78.888	3	SMASGSHK(1)IQSDFIYFR	0.72815	4	0.695755		0.695132	1.36454		1.24457
A4FU69	280	K	EF-hand calcium-binding domain-containing protein 5 OS=Homo sapiens OX=9606 GN=EFCAB5 PE=1 SV=3	EFCAB5	1	0.0191701	42.229	2	IIVK(1)VANTR	-10.363	1	1
A5PLL7	257	K	Plasmanylethanolamine desaturase OS=Homo sapiens OX=9606 GN=PEDS1 PE=1 SV=3	PEDS1	1	9.32155e-06	85.813	3	RLEDLIQGLTGEK(1)PR	0.41913	3		1.42102	1.20854	0.370447
A5PLN9	395	K	Trafficking protein particle complex subunit 13 OS=Homo sapiens OX=9606 GN=TRAPPC13 PE=1 SV=2	TRAPPC13	1	3.24445e-14	184.89	2	LTDTFLK(1)R	0.010589	6	0.745539	0.650433	0.731152	1.47548	0.908444	1.48895	0.998429	0.960289	0.918034	1.00387	1.06295	1.05644	0.747	0.677	0.796	1.47	0.855	1.409	1.682	0.051944
A5PLN9	264	K	Trafficking protein particle complex subunit 13 OS=Homo sapiens OX=9606 GN=TRAPPC13 PE=1 SV=2	TRAPPC13	1	7.07632e-20	215.84	2	NEFAEK(1)AGIIK	0.18825	7	1.02964	0.999955	0.90712	1.04438	0.854448	1.16446	0.998429	0.960289	0.918034	1.00387	1.06295	1.05644	1.031	1.041	0.988	1.04	0.804	1.102	0.963	0.658478
A5YKK6	1931	K	CCR4-NOT transcription complex subunit 1 OS=Homo sapiens OX=9606 GN=CNOT1 PE=1 SV=2	CNOT1	1	0.00154545	50.09	3	AK(1)CYHNLDAFVR	-1.2206	2			1				0.977145	0.987587	0.984196	1.0119	1.01109	1.02808			1.016
A5YKK6	1708	K	CCR4-NOT transcription complex subunit 1 OS=Homo sapiens OX=9606 GN=CNOT1 PE=1 SV=2	CNOT1	1	0.00280656	69.276	2	AYGSPWCNK(1)QITR	0.25302	4		1.10676	1.00698	1.14915	0.737109		0.977145	0.987587	0.984196	1.0119	1.01109	1.02808		1.121	1.023	1.136	0.729		0.87	0.54694
A5YKK6	1004	K	CCR4-NOT transcription complex subunit 1 OS=Homo sapiens OX=9606 GN=CNOT1 PE=1 SV=2	CNOT1	1	1.22477e-10	64.967	3	DPPVK(1)MQGSITTPGSIALAQAQAQAQVPAK	-0.14421	1						1	0.977145	0.987587	0.984196	1.0119	1.01109	1.02808						0.973
A5YKK6	372	K	CCR4-NOT transcription complex subunit 1 OS=Homo sapiens OX=9606 GN=CNOT1 PE=1 SV=2	CNOT1	1	0.0011271	48.822	2	DSK(1)GLHNVVYGIQR	-0.67592	3		2.24265			0.496737	0.260616	0.977145	0.987587	0.984196	1.0119	1.01109	1.02808		2.271			0.491	0.253	0.164
A5YKK6	621	K	CCR4-NOT transcription complex subunit 1 OS=Homo sapiens OX=9606 GN=CNOT1 PE=1 SV=2	CNOT1	1	2.33712e-18	158.59	3	EHGEPFIQACMTFLK(1)R	-0.59956	4	1.06675	1.53676	1.29156			0.104931	0.977145	0.987587	0.984196	1.0119	1.01109	1.02808	1.092	1.556	1.312			0.102	0.077
A5YKK6	1851	K	CCR4-NOT transcription complex subunit 1 OS=Homo sapiens OX=9606 GN=CNOT1 PE=1 SV=2	CNOT1	1	0.0018326	76.605	2	EK(1)AEYLLR	-0.23252	1					1		0.977145	0.987587	0.984196	1.0119	1.01109	1.02808					0.989
A5YKK6	355	K	CCR4-NOT transcription complex subunit 1 OS=Homo sapiens OX=9606 GN=CNOT1 PE=1 SV=2	CNOT1	1	4.83468e-06	82.747	3	ELNPSLNFK(1)EVTYELDHPGFQIR	2.1245	1	1						0.977145	0.987587	0.984196	1.0119	1.01109	1.02808	1.023
A5YKK6	596	K	CCR4-NOT transcription complex subunit 1 OS=Homo sapiens OX=9606 GN=CNOT1 PE=1 SV=2	CNOT1	1	0.00415836	105.81	2	EYLK(1)LDK	0.0095824	4	1.60137		1.40915		0.346162	0.643314	0.977145	0.987587	0.984196	1.0119	1.01109	1.02808	1.639		1.432		0.342	0.626	0.315	0.0608735
A5YKK6	599	K	CCR4-NOT transcription complex subunit 1 OS=Homo sapiens OX=9606 GN=CNOT1 PE=1 SV=2	CNOT1	0.999925	0.0114552	59.645	2	LDK(1)WLTDK	0.30853	1		1					0.977145	0.987587	0.984196	1.0119	1.01109	1.02808		1.013
A5YKK6	556	K	CCR4-NOT transcription complex subunit 1 OS=Homo sapiens OX=9606 GN=CNOT1 PE=1 SV=2	CNOT1	1	3.4613e-09	128.97	2	GEQYDQAK(1)LSR	0.58854	6	1.45251	1.58428	1.50454	0.610848	0.250615	0.597198	0.977145	0.987587	0.984196	1.0119	1.01109	1.02808	1.486	1.604	1.529	0.604	0.248	0.581	0.31	0.0129152
A5YKK6	1426	K	CCR4-NOT transcription complex subunit 1 OS=Homo sapiens OX=9606 GN=CNOT1 PE=1 SV=2	CNOT1	1	0.0265646	44.598	2	K(1)DFALDSEESR	-2.2059	1						1	0.977145	0.987587	0.984196	1.0119	1.01109	1.02808						0.973
A5YKK6	1064	K	CCR4-NOT transcription complex subunit 1 OS=Homo sapiens OX=9606 GN=CNOT1 PE=1 SV=2	CNOT1	1	4.49339e-07	52.481	3	K(1)DVPPSINTTNIDTLLVATDQTER	-0.33723	3		0.547412		1.18103		1.27156	0.977145	0.987587	0.984196	1.0119	1.01109	1.02808		0.554		1.167		1.237	2.17
A5YKK6	808	K	CCR4-NOT transcription complex subunit 1 OS=Homo sapiens OX=9606 GN=CNOT1 PE=1 SV=2	CNOT1	1	2.36651e-05	80.815	3	K(1)LGTSGLNQPTFQQSK	-0.56459	8	1.1838	1.13156	1.06085		0.546581	1.0772	0.977145	0.987587	0.984196	1.0119	1.01109	1.02808	1.211	1.146	1.078		0.541	1.048	0.694	0.193392
A5YKK6	470	K	CCR4-NOT transcription complex subunit 1 OS=Homo sapiens OX=9606 GN=CNOT1 PE=1 SV=2	CNOT1	0.996119	2.48014e-05	61.867	3	LAEVGQYEQVK(0.996)QLFSFPIK(0.004)	-0.84002	1	1						0.977145	0.987587	0.984196	1.0119	1.01109	1.02808	1.023
A5YKK6	604	K	CCR4-NOT transcription complex subunit 1 OS=Homo sapiens OX=9606 GN=CNOT1 PE=1 SV=2	CNOT1	1	0.0630802	56.091	2	WLTDK(1)IR	1.4361	1						1	0.977145	0.987587	0.984196	1.0119	1.01109	1.02808						0.973
A5YKK6	2364	K	CCR4-NOT transcription complex subunit 1 OS=Homo sapiens OX=9606 GN=CNOT1 PE=1 SV=2	CNOT1	1	8.36565e-11	100.23	3	LFQSVAQCCMGQK(1)QAQQVMEGTGAS	0.85947	2			0.541313			1.45869	0.977145	0.987587	0.984196	1.0119	1.01109	1.02808			0.55			1.419	2.58
A5YKK6	1321	K	CCR4-NOT transcription complex subunit 1 OS=Homo sapiens OX=9606 GN=CNOT1 PE=1 SV=2	CNOT1	0.815854	4.58149e-05	92.707	2	NLDEQLSAPK(0.184)K(0.816)	1.0584	1					1		0.977145	0.987587	0.984196	1.0119	1.01109	1.02808					0.989
A5YKK6	1163	K	CCR4-NOT transcription complex subunit 1 OS=Homo sapiens OX=9606 GN=CNOT1 PE=1 SV=2	CNOT1	1	1.56547e-12	111.38	2	NPEFNK(1)MVLNETYR	-0.92252	5				1.10719	0.722246	1.17056	0.977145	0.987587	0.984196	1.0119	1.01109	1.02808				1.094	0.714	1.139
A5YKK6	2086	K	CCR4-NOT transcription complex subunit 1 OS=Homo sapiens OX=9606 GN=CNOT1 PE=1 SV=2	CNOT1	0.999925	0.000760239	81.799	2	NVELTK(1)PMQILYK	0.2684	2					0.858179	1.14182	0.977145	0.987587	0.984196	1.0119	1.01109	1.02808					0.849	1.111
A5YKK6	1414	K	CCR4-NOT transcription complex subunit 1 OS=Homo sapiens OX=9606 GN=CNOT1 PE=1 SV=2	CNOT1	1	0.00731022	50.314	2	SIK(1)IAMTTCEQIVR	-2.4509	1						1	0.977145	0.987587	0.984196	1.0119	1.01109	1.02808						0.973
A5YKK6	1567	K	CCR4-NOT transcription complex subunit 1 OS=Homo sapiens OX=9606 GN=CNOT1 PE=1 SV=2	CNOT1	1	6.62354e-05	50.519	3	VGGVDPK(1)QLAVYEEFAR	-0.96294	1				1			0.977145	0.987587	0.984196	1.0119	1.01109	1.02808				0.988
A6NC98	264	K	Coiled-coil domain-containing protein 88B OS=Homo sapiens OX=9606 GN=CCDC88B PE=1 SV=1	CCDC88B	1	5.43997e-13	132.63	3	APAEGPSHHLALQLANAK(1)AQLR	-0.67758	5	0.863994	1.31342	1.4459	0.920731	0.455955		1.09387	1.09198	1.02672	0.903194	0.908516	0.975715	0.79	1.203	1.408	1.019	0.502		0.671	0.299306
A6NC98	942	K	Coiled-coil domain-containing protein 88B OS=Homo sapiens OX=9606 GN=CCDC88B PE=1 SV=1	CCDC88B	1	0.00830717	55.235	2	EEALMELK(1)TR	-4.2526	1			1				1.09387	1.09198	1.02672	0.903194	0.908516	0.975715			0.974
A6NC98	1294	K	Coiled-coil domain-containing protein 88B OS=Homo sapiens OX=9606 GN=CCDC88B PE=1 SV=1	CCDC88B	1	0.0129265	48.785	2	LVEK(1)IMDQYR	1.2289	1		1					1.09387	1.09198	1.02672	0.903194	0.908516	0.975715		0.916
A6NC98	5	K	Coiled-coil domain-containing protein 88B OS=Homo sapiens OX=9606 GN=CCDC88B PE=1 SV=1	CCDC88B	1	0.0229788	51.864	2	MEGGK(1)GPR	4.5082	3			1.26331	0.867357		0.869333	1.09387	1.09198	1.02672	0.903194	0.908516	0.975715			1.23	0.96		0.891	0.752
A6NC98	215	K	Coiled-coil domain-containing protein 88B OS=Homo sapiens OX=9606 GN=CCDC88B PE=1 SV=1	CCDC88B	1	1.27179e-24	207.88	2	SLMGTLSK(1)LAR	1.0017	5	0.954901	1.15327	1.26289		1.32774	0.301196	1.09387	1.09198	1.02672	0.903194	0.908516	0.975715	0.873	1.056	1.23		1.461	0.309	0.84	0.512281
A6NCE7	30	K	Microtubule-associated proteins 1A/1B light chain 3 beta 2 OS=Homo sapiens OX=9606 GN=MAP1LC3B2 PE=2 SV=1	MAP1LC3B2	1	0.000248504	54.199	3	EQHPTK(1)IPVIIER	-1.9864	5	0.393889		0.392809	1.38916	1.36529	1.45885	0.719067	0.846322	0.825349	1.23615	1.20644	1.16666	0.548		0.476	1.124	1.132	1.25	2.283	0.00123391
A6NCE7	65	K	Microtubule-associated proteins 1A/1B light chain 3 beta 2 OS=Homo sapiens OX=9606 GN=MAP1LC3B2 PE=2 SV=1	MAP1LC3B2	1	3.85984e-08	101.43	3	FLVPDHVNMSELIK(1)IIR	-1.7728	4	0.683876	0.458994		1.37202		1.48512	0.719067	0.846322	0.825349	1.23615	1.20644	1.16666	0.951	0.542		1.11		1.273	1.596	0.22352
A6NCE7	42	K	Microtubule-associated proteins 1A/1B light chain 3 beta 2 OS=Homo sapiens OX=9606 GN=MAP1LC3B2 PE=2 SV=1	MAP1LC3B2	0.986899	0.000160682	74.524	3	YK(0.013)GEK(0.987)QLPVLDK	0.44163	3				1.05263	0.872122	1.07525	0.719067	0.846322	0.825349	1.23615	1.20644	1.16666				0.852	0.723	0.922
A6NDU8	46	K	UPF0600 protein C5orf51 OS=Homo sapiens OX=9606 GN=C5orf51 PE=1 SV=1	C5orf51	0.996997	0.000571563	108.3	2	ASAALEK(0.997)LK(0.003)	-1.1209	2		0.858508	1.14149				0.898169	0.89238	1.06586	1.13447	0.988625	1.0205		0.962	1.071
A6NDU8	48	K	UPF0600 protein C5orf51 OS=Homo sapiens OX=9606 GN=C5orf51 PE=1 SV=1	C5orf51	1	0.000312372	98.009	2	LK(1)LLCGEEK	-2.226	3	0.976341	1.06174	0.961916				0.898169	0.89238	1.06586	1.13447	0.988625	1.0205	1.087	1.19	0.902
A6NDU8	111	K	UPF0600 protein C5orf51 OS=Homo sapiens OX=9606 GN=C5orf51 PE=1 SV=1	C5orf51	0.995458	3.32622e-56	204.33	3	ELISFLSEPEILVK(0.995)ENNMHPK(0.005)	0.48707	9	1.91589	1.74438	1.17413	0.422015	0.201841	0.541753	0.898169	0.89238	1.06586	1.13447	0.988625	1.0205	2.133	1.955	1.102	0.372	0.204	0.531	0.213	0.010482
A6NDU8	148	K	UPF0600 protein C5orf51 OS=Homo sapiens OX=9606 GN=C5orf51 PE=1 SV=1	C5orf51	1	0.000140636	55.578	3	GALLYMYCHSLTK(1)R	1.1554	2	1.0326	0.9674					0.898169	0.89238	1.06586	1.13447	0.988625	1.0205	1.15	1.084
A6NED2	271	K	RCC1 domain-containing protein 1 OS=Homo sapiens OX=9606 GN=RCCD1 PE=1 SV=1	RCCD1	1	7.4297e-07	103.76	3	EATELNEDGSQVK(1)R	-0.093955	4			0.298345	1.32853		1.37312
A6NED2	352	K	RCC1 domain-containing protein 1 OS=Homo sapiens OX=9606 GN=RCCD1 PE=1 SV=1	RCCD1	0.999997	4.17744e-06	78.043	3	RVEYFVDK(1)QLQVK	-0.43014	3			1.30708	1.21768	0.475238
A6NFY4	332	K	Nuclear envelope integral membrane protein 2 OS=Homo sapiens OX=9606 GN=NEMP2 PE=2 SV=3	NEMP2	1	0.019102	45.183	2	ELVVK(1)YLTEDEYR	0.42805	1			1
A6NFY4	360	K	Nuclear envelope integral membrane protein 2 OS=Homo sapiens OX=9606 GN=NEMP2 PE=2 SV=3	NEMP2	1	0.00414682	44.045	2	K(1)PDFPSWLVVSR	-3.2938	1		1
A6NFY4	327	K	Nuclear envelope integral membrane protein 2 OS=Homo sapiens OX=9606 GN=NEMP2 PE=2 SV=3	NEMP2	0.999814	6.3672e-05	78.157	2	MEQWFTSK(1)ELVVK	-0.9268	2	1.11793		0.882068
P30046	33	K	D-dopachrome decarboxylase OS=Homo sapiens OX=9606 GN=DDT PE=1 SV=3	DDT	1	1.40372e-13	128.57	3	RLCAAAASILGK(1)PADR	-1.4003	9	1.30518	1.16683	1.117	0.969611	0.611559	0.82981	1.05108	1.07323	1.06769	0.920368	0.964868	0.922758	1.242	1.087	1.046	1.054	0.634	0.899	0.767	0.147405
P30046	87	K	D-dopachrome decarboxylase OS=Homo sapiens OX=9606 GN=DDT PE=1 SV=3	DDT	1	5.59514e-08	80.026	3	SHSAHFFEFLTK(1)ELALGQDR	-0.50925	5	1.34377	1.00431	0.889499	0.701212		1.06121	1.05108	1.07323	1.06769	0.920368	0.964868	0.922758	1.278	0.936	0.833	0.762		1.15	0.941	0.792194
P30046	21	K	D-dopachrome decarboxylase OS=Homo sapiens OX=9606 GN=DDT PE=1 SV=3	DDT	1	0.0324639	56.014	2	VPAGLEK(1)R	-1.6987	3				1.46914	0.523616	1.00724	1.05108	1.07323	1.06769	0.920368	0.964868	0.922758				1.596	0.543	1.092
O95780	339	K	Zinc finger protein 682 OS=Homo sapiens OX=9606 GN=ZNF682 PE=2 SV=1	ZNF682	0.997518	0.000483342	88.921	2	THTGEK(0.998)PYK(0.002)	0.79387	6	0.941666	0.66725	0.742046	1.56953	0.635462	1.44404
P68363	401	K	Tubulin alpha-1B chain OS=Homo sapiens OX=9606 GN=TUBA1B PE=1 SV=1	TUBA1B	1	6.0951e-14	188.6	3	LDHK(1)FDLMYAK(1)R	0.093771	37	0.60541	0.86496	0.834042	1.4051	1.01367	1.27682
P68363	394	K	Tubulin alpha-1B chain OS=Homo sapiens OX=9606 GN=TUBA1B PE=1 SV=1	TUBA1B	1	6.0951e-14	188.6	3	LDHK(1)FDLMYAK(1)R	0.093771	45	0.800164	0.775716	0.813827	1.47632	0.700137	1.43384
A6NHR9	71	K	Structural maintenance of chromosomes flexible hinge domain-containing protein 1 OS=Homo sapiens OX=9606 GN=SMCHD1 PE=1 SV=2	SMCHD1	1	4.38516e-08	103.27	3	ACVCQTLGISPEEK(1)FVITTTSR	-1.7273	6	1.03541	1.23749	1.09254			0.634555	0.989128	1.02625	1.01629	0.977162	0.997922	0.993247	1.047	1.206	1.075			0.639	0.576
A6NHR9	616	K	Structural maintenance of chromosomes flexible hinge domain-containing protein 1 OS=Homo sapiens OX=9606 GN=SMCHD1 PE=1 SV=2	SMCHD1	0.999998	0.00031197	115.86	2	AGQLVK(1)TIK	0.80047	3	1.07098	1.01502	0.914003				0.989128	1.02625	1.01629	0.977162	0.997922	0.993247	1.083	0.989	0.899
A6NHR9	619	K	Structural maintenance of chromosomes flexible hinge domain-containing protein 1 OS=Homo sapiens OX=9606 GN=SMCHD1 PE=1 SV=2	SMCHD1	1	4.01808e-06	85.813	2	TIK(1)TLPLFYGSIVR	3.7833	6	1.17031	1.52991	1.59904	0.639708	0.485121	0.575923	0.989128	1.02625	1.01629	0.977162	0.997922	0.993247	1.183	1.491	1.573	0.655	0.486	0.58	0.405	0.00183548
A6NHR9	1349	K	Structural maintenance of chromosomes flexible hinge domain-containing protein 1 OS=Homo sapiens OX=9606 GN=SMCHD1 PE=1 SV=2	SMCHD1	1	3.41126e-12	135.5	2	AIYNK(1)SIIEGPIIK	0.32007	4	1.31815	0.668294	1.01355				0.989128	1.02625	1.01629	0.977162	0.997922	0.993247	1.333	0.651	0.997
A6NHR9	1309	K	Structural maintenance of chromosomes flexible hinge domain-containing protein 1 OS=Homo sapiens OX=9606 GN=SMCHD1 PE=1 SV=2	SMCHD1	0.999877	0.00380924	47.915	2	ASNLK(1)LMPSNQQHK	-2.9106	1		1					0.989128	1.02625	1.01629	0.977162	0.997922	0.993247		0.974
A6NHR9	538	K	Structural maintenance of chromosomes flexible hinge domain-containing protein 1 OS=Homo sapiens OX=9606 GN=SMCHD1 PE=1 SV=2	SMCHD1	1	0.00290803	98.009	2	DK(1)NTLFTR	-2.2526	6	1.36575	1.39999	1.29458	0.869466	0.323702	0.746521	0.989128	1.02625	1.01629	0.977162	0.997922	0.993247	1.381	1.364	1.274	0.89	0.324	0.752	0.489	0.0629322
A6NHR9	1026	K	Structural maintenance of chromosomes flexible hinge domain-containing protein 1 OS=Homo sapiens OX=9606 GN=SMCHD1 PE=1 SV=2	SMCHD1	0.910539	0.00486465	51.872	2	DVAPVEK(0.911)TIK(0.089)	0.592	2		1.14226	0.857736				0.989128	1.02625	1.01629	0.977162	0.997922	0.993247		1.113	0.844
A6NHR9	564	K	Structural maintenance of chromosomes flexible hinge domain-containing protein 1 OS=Homo sapiens OX=9606 GN=SMCHD1 PE=1 SV=2	SMCHD1	0.999344	7.58846e-07	112.93	2	EFALWLK(0.999)DCHEK(0.001)	1.068	3	0.913802	1.18069	0.905507				0.989128	1.02625	1.01629	0.977162	0.997922	0.993247	0.924	1.15	0.891
A6NHR9	1090	K	Structural maintenance of chromosomes flexible hinge domain-containing protein 1 OS=Homo sapiens OX=9606 GN=SMCHD1 PE=1 SV=2	SMCHD1	0.958588	5.49788e-22	184.43	2	EINITSALAEK(0.959)IK(0.041)	1.5444	3	0.783454	1.07164	1.14491				0.989128	1.02625	1.01629	0.977162	0.997922	0.993247	0.792	1.044	1.127
A6NHR9	1092	K	Structural maintenance of chromosomes flexible hinge domain-containing protein 1 OS=Homo sapiens OX=9606 GN=SMCHD1 PE=1 SV=2	SMCHD1	0.999999	0.0214593	71.066	2	IK(1)VNWTPEINK	-1.9605	1		1					0.989128	1.02625	1.01629	0.977162	0.997922	0.993247		0.974
A6NHR9	316	K	Structural maintenance of chromosomes flexible hinge domain-containing protein 1 OS=Homo sapiens OX=9606 GN=SMCHD1 PE=1 SV=2	SMCHD1	1	9.23106e-25	160.81	3	EK(1)DSFTAVVITGVQPEHIQYLK	1.7287	2	0.922934		1.07707				0.989128	1.02625	1.01629	0.977162	0.997922	0.993247	0.933		1.06
A6NHR9	36	K	Structural maintenance of chromosomes flexible hinge domain-containing protein 1 OS=Homo sapiens OX=9606 GN=SMCHD1 PE=1 SV=2	SMCHD1	1	0.0037176	55.604	3	EK(1)ESELGDRPLQVGER	0.98266	2		1.50714		0.492864			0.989128	1.02625	1.01629	0.977162	0.997922	0.993247		1.469		0.504			0.343
A6NHR9	314	K	Structural maintenance of chromosomes flexible hinge domain-containing protein 1 OS=Homo sapiens OX=9606 GN=SMCHD1 PE=1 SV=2	SMCHD1	0.816884	2.86422e-05	81.099	2	FLHHLIIEEK(0.817)EK(0.183)	0.47848	2	1.43819			0.561808			0.989128	1.02625	1.01629	0.977162	0.997922	0.993247	1.454			0.575			0.395
A6NHR9	525	K	Structural maintenance of chromosomes flexible hinge domain-containing protein 1 OS=Homo sapiens OX=9606 GN=SMCHD1 PE=1 SV=2	SMCHD1	0.999989	2.16293e-06	66.485	3	FQVSTNK(1)LTFMDLELK	0.70486	1		1					0.989128	1.02625	1.01629	0.977162	0.997922	0.993247		0.974
A6NHR9	1344	K	Structural maintenance of chromosomes flexible hinge domain-containing protein 1 OS=Homo sapiens OX=9606 GN=SMCHD1 PE=1 SV=2	SMCHD1	0.999987	7.31782e-16	141.44	2	GEHTLQVK(1)AIYNK	-1.3467	5	1.06715	1.40427	1.24509	0.643493		0.639995	0.989128	1.02625	1.01629	0.977162	0.997922	0.993247	1.079	1.368	1.225	0.659		0.644	0.532	0.0058913
A6NHR9	388	K	Structural maintenance of chromosomes flexible hinge domain-containing protein 1 OS=Homo sapiens OX=9606 GN=SMCHD1 PE=1 SV=2	SMCHD1	0.999241	0.00260244	91.783	3	GK(0.001)VPK(0.999)IVNLR	-0.21581	3	1.20029	0.962442	0.837271				0.989128	1.02625	1.01629	0.977162	0.997922	0.993247	1.213	0.938	0.824
A6NHR9	192	K	Structural maintenance of chromosomes flexible hinge domain-containing protein 1 OS=Homo sapiens OX=9606 GN=SMCHD1 PE=1 SV=2	SMCHD1	1	2.1943e-16	142.51	2	GMTSK(1)QLNNWAVYR	0.15914	5	1.31715	1.51471	1.39134	0.448083		0.328725	0.989128	1.02625	1.01629	0.977162	0.997922	0.993247	1.332	1.476	1.369	0.459		0.331	0.284	0.00217278
A6NHR9	1725	K	Structural maintenance of chromosomes flexible hinge domain-containing protein 1 OS=Homo sapiens OX=9606 GN=SMCHD1 PE=1 SV=2	SMCHD1	1	6.96955e-05	54.813	3	GSGDVLGK(1)IAHLAQIEDDR	1.2381	1	1						0.989128	1.02625	1.01629	0.977162	0.997922	0.993247	1.011
A6NHR9	1557	K	Structural maintenance of chromosomes flexible hinge domain-containing protein 1 OS=Homo sapiens OX=9606 GN=SMCHD1 PE=1 SV=2	SMCHD1	1	2.36457e-06	115.79	3	GSNEEDTDTPLFIGK(1)VR	-0.87625	3	0.972501	1.25569	0.77181				0.989128	1.02625	1.01629	0.977162	0.997922	0.993247	0.983	1.224	0.759
A6NHR9	891	K	Structural maintenance of chromosomes flexible hinge domain-containing protein 1 OS=Homo sapiens OX=9606 GN=SMCHD1 PE=1 SV=2	SMCHD1	0.999746	0.00134274	50.314	2	GVTAK(1)GPVNSCQGK	-3.6592	1	1						0.989128	1.02625	1.01629	0.977162	0.997922	0.993247	1.011
A6NHR9	518	K	Structural maintenance of chromosomes flexible hinge domain-containing protein 1 OS=Homo sapiens OX=9606 GN=SMCHD1 PE=1 SV=2	SMCHD1	0.989275	6.14519e-05	65.212	3	ISGALFTNDK(0.989)FQVSTNK(0.011)	-1.6442	3	0.854161	1.05251	1.09333				0.989128	1.02625	1.01629	0.977162	0.997922	0.993247	0.864	1.026	1.076
A6NHR9	1304	K	Structural maintenance of chromosomes flexible hinge domain-containing protein 1 OS=Homo sapiens OX=9606 GN=SMCHD1 PE=1 SV=2	SMCHD1	0.999977	0.000374258	116.13	2	ISLTK(1)ASNLK	0.57583	3	0.904497	1.09564	0.999868				0.989128	1.02625	1.01629	0.977162	0.997922	0.993247	0.914	1.068	0.984
A6NHR9	610	K	Structural maintenance of chromosomes flexible hinge domain-containing protein 1 OS=Homo sapiens OX=9606 GN=SMCHD1 PE=1 SV=2	SMCHD1	1	0.000625002	113.14	2	IYK(1)AGQLVK	0.43773	6	1.44512	1.67417	1.41215	0.552502	0.356922	0.559135	0.989128	1.02625	1.01629	0.977162	0.997922	0.993247	1.461	1.631	1.39	0.565	0.358	0.563	0.332	0.00210207
A6NHR9	80	K	Structural maintenance of chromosomes flexible hinge domain-containing protein 1 OS=Homo sapiens OX=9606 GN=SMCHD1 PE=1 SV=2	SMCHD1	1	0.000208451	92.747	2	K(1)EITCDNFDETVK	1.6263	3	0.999672	1.04379	0.956542				0.989128	1.02625	1.01629	0.977162	0.997922	0.993247	1.011	1.017	0.941
A6NHR9	1941	K	Structural maintenance of chromosomes flexible hinge domain-containing protein 1 OS=Homo sapiens OX=9606 GN=SMCHD1 PE=1 SV=2	SMCHD1	0.934665	0.0131371	61.577	2	K(0.935)K(0.065)QELDEHEK	-0.9786	2	1.01701	0.982989					0.989128	1.02625	1.01629	0.977162	0.997922	0.993247	1.028	0.958
A6NHR9	291	K	Structural maintenance of chromosomes flexible hinge domain-containing protein 1 OS=Homo sapiens OX=9606 GN=SMCHD1 PE=1 SV=2	SMCHD1	1	0.00273309	46.768	3	K(1)PSDSVHITNDDER	-0.42109	1		1					0.989128	1.02625	1.01629	0.977162	0.997922	0.993247		0.974
A6NHR9	1619	K	Structural maintenance of chromosomes flexible hinge domain-containing protein 1 OS=Homo sapiens OX=9606 GN=SMCHD1 PE=1 SV=2	SMCHD1	1	6.41822e-09	118.91	2	K(1)QQQMAALTK	-0.99833	4	1.24701	1.16654	1.19954	0.386911			0.989128	1.02625	1.01629	0.977162	0.997922	0.993247	1.261	1.137	1.18	0.396			0.332
A6NHR9	1782	K	Structural maintenance of chromosomes flexible hinge domain-containing protein 1 OS=Homo sapiens OX=9606 GN=SMCHD1 PE=1 SV=2	SMCHD1	0.999995	0.00901638	62.88	2	K(1)TLPDWK	-1.6935	2		1.12268	0.877321				0.989128	1.02625	1.01629	0.977162	0.997922	0.993247		1.094	0.863
A6NHR9	1958	K	Structural maintenance of chromosomes flexible hinge domain-containing protein 1 OS=Homo sapiens OX=9606 GN=SMCHD1 PE=1 SV=2	SMCHD1	1	1.42612e-08	108.2	2	LIEEK(1)LGMTPIR	-1.1452	6	1.00743	1.22255	1.1422	0.977029	0.712656	0.938136	0.989128	1.02625	1.01629	0.977162	0.997922	0.993247	1.019	1.191	1.124	1	0.714	0.945	0.798	0.107909
A6NHR9	463	K	Structural maintenance of chromosomes flexible hinge domain-containing protein 1 OS=Homo sapiens OX=9606 GN=SMCHD1 PE=1 SV=2	SMCHD1	1	2.16869e-11	115.29	3	LKDEDDEDDCFILEK(1)AAR	0.24208	5	1.37739	1.34204	1.33451	0.471858		0.474205	0.989128	1.02625	1.01629	0.977162	0.997922	0.993247	1.393	1.308	1.313	0.483		0.477	0.359	3.9003e-05
A6NHR9	1367	K	Structural maintenance of chromosomes flexible hinge domain-containing protein 1 OS=Homo sapiens OX=9606 GN=SMCHD1 PE=1 SV=2	SMCHD1	1	0.000257957	56.202	3	LMILPDPEK(1)PVR	0.21669	2		1.01545	0.984548				0.989128	1.02625	1.01629	0.977162	0.997922	0.993247		0.989	0.969
A6NHR9	1374	K	Structural maintenance of chromosomes flexible hinge domain-containing protein 1 OS=Homo sapiens OX=9606 GN=SMCHD1 PE=1 SV=2	SMCHD1	0.999994	0.0114257	101.41	2	LNVK(1)YDK	-0.12197	5		0.580889	0.510815	1.71673	0.572525	1.61904	0.989128	1.02625	1.01629	0.977162	0.997922	0.993247		0.566	0.503	1.757	0.574	1.63	2.47	0.188539
A6NHR9	812	K	Structural maintenance of chromosomes flexible hinge domain-containing protein 1 OS=Homo sapiens OX=9606 GN=SMCHD1 PE=1 SV=2	SMCHD1	0.999968	7.36464e-07	78.673	2	PLPSK(1)AIK	0.191	8	1.06877	1.00416	0.899231	1.12937	0.881754	1.01672	0.989128	1.02625	1.01629	0.977162	0.997922	0.993247	1.081	0.978	0.885	1.156	0.884	1.024	1.041	0.719306
A6NHR9	1802	K	Structural maintenance of chromosomes flexible hinge domain-containing protein 1 OS=Homo sapiens OX=9606 GN=SMCHD1 PE=1 SV=2	SMCHD1	1	0.000309851	54.27	2	LYFK(1)PIGDPVFAR	0.79208	1		1					0.989128	1.02625	1.01629	0.977162	0.997922	0.993247		0.974
A6NHR9	784	K	Structural maintenance of chromosomes flexible hinge domain-containing protein 1 OS=Homo sapiens OX=9606 GN=SMCHD1 PE=1 SV=2	SMCHD1	0.99436	0.012044	43.613	2	MENIQK(0.994)LGNYTLK(0.006)	-4.8119	1		1					0.989128	1.02625	1.01629	0.977162	0.997922	0.993247		0.974
A6NHR9	269	K	Structural maintenance of chromosomes flexible hinge domain-containing protein 1 OS=Homo sapiens OX=9606 GN=SMCHD1 PE=1 SV=2	SMCHD1	0.991202	3.07778e-05	66.106	4	MISKPADSQDVHELVLSK(0.991)EDFEK(0.009)	0.73443	3	1.03105	0.968953					0.989128	1.02625	1.01629	0.977162	0.997922	0.993247	1.042	0.944
A6NHR9	279	K	Structural maintenance of chromosomes flexible hinge domain-containing protein 1 OS=Homo sapiens OX=9606 GN=SMCHD1 PE=1 SV=2	SMCHD1	1	0.000345191	81.799	2	NK(1)EAIYSGYIR	-1.8676	5	1.27143	1.29882	1.41589	0.554645		0.459204	0.989128	1.02625	1.01629	0.977162	0.997922	0.993247	1.285	1.266	1.393	0.568		0.462	0.392	0.0016309
A6NHR9	668	K	Structural maintenance of chromosomes flexible hinge domain-containing protein 1 OS=Homo sapiens OX=9606 GN=SMCHD1 PE=1 SV=2	SMCHD1	1	0.00928704	55.235	2	TVPIAK(1)LDR	-2.3466	1	1						0.989128	1.02625	1.01629	0.977162	0.997922	0.993247	1.011
A6NHR9	759	K	Structural maintenance of chromosomes flexible hinge domain-containing protein 1 OS=Homo sapiens OX=9606 GN=SMCHD1 PE=1 SV=2	SMCHD1	0.999989	4.98685e-06	69.369	4	VILHSSSGNK(1)EIISHISQHGGK	-0.39697	2	1.03257		0.967429				0.989128	1.02625	1.01629	0.977162	0.997922	0.993247	1.044		0.952
A6NI79	147	K	Coiled-coil domain-containing protein 69 OS=Homo sapiens OX=9606 GN=CCDC69 PE=1 SV=1	CCDC69	0.83905	2.45447e-06	134.2	2	LTSQLEAFQAK(0.839)MK(0.161)	-0.26933	3	1.04411	1.06715	0.888748
A6NI79	265	K	Coiled-coil domain-containing protein 69 OS=Homo sapiens OX=9606 GN=CCDC69 PE=1 SV=1	CCDC69	1	0.0154596	50.297	2	QLQQEK(1)EELLYR	5.7158	2	1.26463		0.735372
A6NIH7	236	K	Protein unc-119 homolog B OS=Homo sapiens OX=9606 GN=UNC119B PE=1 SV=1	UNC119B	0.999998	1.79614e-18	189.56	3	SDSFYFVDNK(1)LIMHNK	0.86794	3	0.880811	0.861465	1.25772				1.01923	0.97797	1.06108	0.947499	0.989392	1.00483	0.864	0.881	1.185
A6NIH7	165	K	Protein unc-119 homolog B OS=Homo sapiens OX=9606 GN=UNC119B PE=1 SV=1	UNC119B	1	7.37696e-06	67.838	3	TVGATVEFTVGDK(1)PVSNFR	-1.5658	3	1.01634	1.26071	0.722944				1.01923	0.97797	1.06108	0.947499	0.989392	1.00483	0.997	1.289	0.681
A6NIH7	86	K	Protein unc-119 homolog B OS=Homo sapiens OX=9606 GN=UNC119B PE=1 SV=1	UNC119B	1	1.97657e-06	90.89	3	VTENYLCK(1)PEDNIYSIDFTR	1.4451	2	0.784896	1.2151					1.01923	0.97797	1.06108	0.947499	0.989392	1.00483	0.77	1.242
A6NKF1	378	K	SAC3 domain-containing protein 1 OS=Homo sapiens OX=9606 GN=SAC3D1 PE=1 SV=2	SAC3D1	1	0.00344667	72.492	2	VLVESK(1)LR	-2.3488	2				1.06855		0.931448
A6NMZ7	2216	K	Collagen alpha-6(VI) chain OS=Homo sapiens OX=9606 GN=COL6A6 PE=1 SV=2	COL6A6	0.997599	0.00522638	75.243	2	EDVLQK(0.998)AK(0.002)	2.2877	4		1.21247	1.22164	1.08752	0.478365
A7E2V4	1218	K	Zinc finger SWIM domain-containing protein 8 OS=Homo sapiens OX=9606 GN=ZSWIM8 PE=1 SV=1	ZSWIM8	1	0.0549836	42.229	2	TVEVGRYK(1)	0.63667	1	1						1.03766	1.14302	0.887136	1.2438	0.87528	0.813112	0.964
A8CG34	294	K	Nuclear envelope pore membrane protein POM 121C OS=Homo sapiens OX=9606 GN=POM121C PE=1 SV=3	POM121C	0.999599	5.19498e-05	129.28	2	ETVLSALK(1)EK	0.12338	2				0.605871		1.39413	0.773109	0.884216	0.911838	1.08655	1.11913	1.22516				0.558		1.138
A8CG34	405	K	Nuclear envelope pore membrane protein POM 121C OS=Homo sapiens OX=9606 GN=POM121C PE=1 SV=3	POM121C	1	0.0141255	84.368	2	GISQLWK(1)R	-2.6314	3				1.20825	0.679237	1.11251	0.773109	0.884216	0.911838	1.08655	1.11913	1.22516				1.112	0.607	0.908
A8CG34	518	K	Nuclear envelope pore membrane protein POM 121C OS=Homo sapiens OX=9606 GN=POM121C PE=1 SV=3	POM121C	1	5.15319e-09	121.86	2	K(1)ASLQWFNQALEDK	0.50494	5	0.628572	0.518814		1.33586		1.51675	0.773109	0.884216	0.911838	1.08655	1.11913	1.22516	0.813	0.587		1.229		1.238	1.762	0.0706835
A8CG34	233	K	Nuclear envelope pore membrane protein POM 121C OS=Homo sapiens OX=9606 GN=POM121C PE=1 SV=3	POM121C	1	0.00995697	82.716	2	K(1)AVLSPR	-1.4267	4	1.02726	1.18558	1.24919	0.537976			0.773109	0.884216	0.911838	1.08655	1.11913	1.22516	1.329	1.341	1.37	0.495			0.368
A8CG34	484	K	Nuclear envelope pore membrane protein POM 121C OS=Homo sapiens OX=9606 GN=POM121C PE=1 SV=3	POM121C	1	0.0231862	60.589	2	K(1)VQLLPSR	0.32804	1				1			0.773109	0.884216	0.911838	1.08655	1.11913	1.22516				0.92
A8CG34	85	K	Nuclear envelope pore membrane protein POM 121C OS=Homo sapiens OX=9606 GN=POM121C PE=1 SV=3	POM121C	1	3.72592e-06	126.82	2	PLSSFVQK(1)AR	0.28675	9	1.19877	1.3634	1.12724	0.692475	0.618112		0.773109	0.884216	0.911838	1.08655	1.11913	1.22516	1.551	1.542	1.236	0.637	0.552		0.412	0.00405129
A8CG34	316	K	Nuclear envelope pore membrane protein POM 121C OS=Homo sapiens OX=9606 GN=POM121C PE=1 SV=3	POM121C	1	0.000149873	67.838	3	TVEEEDQIFLDGQENK(1)R	-0.45659	1						1	0.773109	0.884216	0.911838	1.08655	1.11913	1.22516						0.816
Q9NQA3	167	K	WAS protein family homolog 6 OS=Homo sapiens OX=9606 GN=WASH6P PE=1 SV=3	WASH6P	0.999998	4.59743e-06	57.042	2	K(1)YVFLDPLAGAVTK	0.0094775	1			1
Q9NQA3	202	K	WAS protein family homolog 6 OS=Homo sapiens OX=9606 GN=WASH6P PE=1 SV=3	WASH6P	1	3.79812e-09	111.61	2	LFDAPLSISK(1)R	-3.3239	3	0.912786	0.892061	1.19515
A8K8P3	393	K	Protein SFI1 homolog OS=Homo sapiens OX=9606 GN=SFI1 PE=1 SV=2	SFI1	1	9.02252e-05	53.051	3	ALK(1)DNVTHAHLQQIR	1.9673	3				1.14833	0.634349	1.21732
A8K8P3	901	K	Protein SFI1 homolog OS=Homo sapiens OX=9606 GN=SFI1 PE=1 SV=2	SFI1	1	0.000396715	123.5	2	FAASMK(1)ASR	1.6077	3				1.19626	0.680953	1.12278
A8K8P3	747	K	Protein SFI1 homolog OS=Homo sapiens OX=9606 GN=SFI1 PE=1 SV=2	SFI1	1	1.37219e-14	132.93	3	QQEDCAIWEAQK(1)VLDR	0.2855	3				1.13623	0.655312	1.20846
A8K8P3	432	K	Protein SFI1 homolog OS=Homo sapiens OX=9606 GN=SFI1 PE=1 SV=2	SFI1	1	0.0372154	83.358	2	SQIEQK(1)K(1)ER	-3.1771	1				1
A8K8P3	433	K	Protein SFI1 homolog OS=Homo sapiens OX=9606 GN=SFI1 PE=1 SV=2	SFI1	1	0.0372154	83.358	2	SQIEQK(1)K(1)ER	-3.1771	1				1
A8K8P3	719	K	Protein SFI1 homolog OS=Homo sapiens OX=9606 GN=SFI1 PE=1 SV=2	SFI1	1	5.22364e-05	90.142	2	TICSK(1)VLVQWR	1.5055	2				0.912124		1.08788
A8K8P3	692	K	Protein SFI1 homolog OS=Homo sapiens OX=9606 GN=SFI1 PE=1 SV=2	SFI1	1	0.035377	42.075	2	WK(1)ENTMAR	2.072	1				1
A8K8P3	470	K	Protein SFI1 homolog OS=Homo sapiens OX=9606 GN=SFI1 PE=1 SV=2	SFI1	1	0.0198283	44.767	2	YK(1)QLLQAR	0.5758	1					1
A8MPP1	438	K	Putative ATP-dependent RNA helicase DDX11-like protein 8 OS=Homo sapiens OX=9606 GN=DDX11L8 PE=1 SV=1	DDX11L8	0.999999	0.0106165	67.903	2	AK(1)NLMYLK	-3.3409	1					1
A8MPP1	347	K	Putative ATP-dependent RNA helicase DDX11-like protein 8 OS=Homo sapiens OX=9606 GN=DDX11L8 PE=1 SV=1	DDX11L8	1	7.47984e-17	212.93	2	DMEQLLALGK(1)EAR	4.8746	6	0.985021	1.11624	1.25601	0.963875	0.519585	1.15927
A8MPP1	613	K	Putative ATP-dependent RNA helicase DDX11-like protein 8 OS=Homo sapiens OX=9606 GN=DDX11L8 PE=1 SV=1	DDX11L8	1	3.78423e-17	146.34	3	FLLLNPAVHFAQVVK(1)ECR	0.76852	6	1.35029	1.18698	1.0195	0.787928	0.25358	1.40173
A8MPP1	723	K	Putative ATP-dependent RNA helicase DDX11-like protein 8 OS=Homo sapiens OX=9606 GN=DDX11L8 PE=1 SV=1	DDX11L8	1	0.000824253	42.061	3	QVHAHWEK(1)GGLLGR	-0.064335	1						1
A8MPP1	874	K	Putative ATP-dependent RNA helicase DDX11-like protein 8 OS=Homo sapiens OX=9606 GN=DDX11L8 PE=1 SV=1	DDX11L8	1	7.14033e-06	92.445	3	YARPPVLAK(1)LPAWIR	0.93783	3	0.654769	1.12626	1.21897
A8MTT3	73	K	Protein CEBPZOS OS=Homo sapiens OX=9606 GN=CEBPZOS PE=1 SV=2	CEBPZOS	0.999496	0.0247689	40.533	2	ELDQK(0.999)TWLNSK(0.001)	1.2788	1				1
A8MTT3	47	K	Protein CEBPZOS OS=Homo sapiens OX=9606 GN=CEBPZOS PE=1 SV=2	CEBPZOS	0.999909	0.0157777	40.386	2	K(1)YPFILEVYYK	-1.1526	1						1
A8MTT3	61	K	Protein CEBPZOS OS=Homo sapiens OX=9606 GN=CEBPZOS PE=1 SV=2	CEBPZOS	1	0.00546017	71.066	2	STEK(1)SGMYGIR	4.6679	1				1
A8MW92	35	K	PHD finger protein 20-like protein 1 OS=Homo sapiens OX=9606 GN=PHF20L1 PE=1 SV=2	PHF20L1	0.999999	0.00115291	69.276	2	IEK(1)IDYEEGK	1.1954	3		0.819267	1.84319			0.337545				1.26868		0.731318						0.462
A8MW92	134	K	PHD finger protein 20-like protein 1 OS=Homo sapiens OX=9606 GN=PHF20L1 PE=1 SV=2	PHF20L1	0.999978	0.0010804	60.547	2	MHIK(1)AMPEDAK	0.056264	2	1.05552	0.944484								1.26868		0.731318
A8MW92	106	K	PHD finger protein 20-like protein 1 OS=Homo sapiens OX=9606 GN=PHF20L1 PE=1 SV=2	PHF20L1	0.999999	2.86409e-06	113.46	2	YYPAK(1)IEAINK	0.71491	5	1.3075	1.49104	1.3274	0.453398		0.420659				1.26868		0.731318				0.357		0.575
A9UHW6	53	K	MIF4G domain-containing protein OS=Homo sapiens OX=9606 GN=MIF4GD PE=1 SV=1	MIF4GD	1	3.57831e-12	104.3	3	VANVIVDHSLQDCVFSK(1)EAGR	0.028271	3	0.253496			1.31807		1.42844	0.573764	0.543307	0.701224	1.4825	1.37972	1.31948	0.442			0.889		1.083	2.231
E5RIL1	148	K	Uroplakin-3b-like protein 2 OS=Homo sapiens OX=9606 GN=UPK3BL2 PE=3 SV=2	UPK3BL2	1	0.000803256	47.267	4	VGNDTHCQPTK(1)IGCNHPLPGPGPYR	2.7637	1			1
E5RIL1	164	K	Uroplakin-3b-like protein 2 OS=Homo sapiens OX=9606 GN=UPK3BL2 PE=3 SV=2	UPK3BL2	0.999999	2.76356e-06	61.23	2	VK(1)FLVMNDEGPVAETK	-0.87254	2	1.06195	0.938052
B0I1T2	690	K	Unconventional myosin-Ig OS=Homo sapiens OX=9606 GN=MYO1G PE=1 SV=2	MYO1G	1	1.03267e-16	88.137	4	AAVSALLEQHGLQGDVAFGHSK(1)LFIR	0.15436	2		0.94015				1.05985	1.11943	1.06123	1.02846	0.921959	0.969616	0.899312		0.886				1.179	1.331
B0I1T2	815	K	Unconventional myosin-Ig OS=Homo sapiens OX=9606 GN=MYO1G PE=1 SV=2	MYO1G	1	6.92655e-08	123.42	2	AK(1)VAAMGALQGLR	-1.6524	10	1.13904	1.44955	1.03966	0.646253	0.981326	0.744163	1.11943	1.06123	1.02846	0.921959	0.969616	0.899312	1.018	1.366	1.011	0.701	1.012	0.827	0.748	0.115455
B0I1T2	898	K	Unconventional myosin-Ig OS=Homo sapiens OX=9606 GN=MYO1G PE=1 SV=2	MYO1G	1	1.76377e-09	129.04	3	ALLLTDQHLYK(1)LDPDR	0.50841	4	1.13334	1.27621	1.3064	0.284052			1.11943	1.06123	1.02846	0.921959	0.969616	0.899312	1.012	1.203	1.27	0.308			0.265
B0I1T2	357	K	Unconventional myosin-Ig OS=Homo sapiens OX=9606 GN=MYO1G PE=1 SV=2	MYO1G	1	1.17417e-05	134.66	2	DACAK(1)AVYQR	0.60334	5	1.42824	1.32298	1.21365	0.532933		0.502201	1.11943	1.06123	1.02846	0.921959	0.969616	0.899312	1.276	1.247	1.18	0.578		0.558	0.46	0.000164274
B0I1T2	544	K	Unconventional myosin-Ig OS=Homo sapiens OX=9606 GN=MYO1G PE=1 SV=2	MYO1G	1	1.05213e-05	122.44	2	DFLFQDFK(1)R	-0.63592	6	1.36488	1.5574	1.50864	0.573213	0.382564	0.613307	1.11943	1.06123	1.02846	0.921959	0.969616	0.899312	1.219	1.468	1.467	0.622	0.395	0.682	0.409	0.00697396
B0I1T2	140	K	Unconventional myosin-Ig OS=Homo sapiens OX=9606 GN=MYO1G PE=1 SV=2	MYO1G	1	9.53618e-08	111.98	3	DVLLK(1)STCVLEAFGNAR	-0.23075	6	1.34308	1.49715	1.17257	0.498371		0.488833	1.11943	1.06123	1.02846	0.921959	0.969616	0.899312	1.2	1.411	1.14	0.541		0.544	0.434	0.00212235
B0I1T2	341	K	Unconventional myosin-Ig OS=Homo sapiens OX=9606 GN=MYO1G PE=1 SV=2	MYO1G	1	1.46914e-25	183	3	ELIEK(1)GHTAAEASYAR	0.67912	6	1.44237	1.60484	1.54142	0.547997	0.240672	0.622693	1.11943	1.06123	1.02846	0.921959	0.969616	0.899312	1.288	1.512	1.499	0.594	0.248	0.692	0.357	0.0259895
B0I1T2	87	K	Unconventional myosin-Ig OS=Homo sapiens OX=9606 GN=MYO1G PE=1 SV=2	MYO1G	0.970007	4.12679e-17	99.668	4	ELYERPPHLYAVANAAYK(0.97)AMK(0.03)	0.50454	4	0.977359	1.18826	1.02439			0.809997	1.11943	1.06123	1.02846	0.921959	0.969616	0.899312	0.873	1.12	0.996			0.901	0.904
B0I1T2	188	K	Unconventional myosin-Ig OS=Homo sapiens OX=9606 GN=MYO1G PE=1 SV=2	MYO1G	1	2.26934e-24	153.05	3	GDPIGGHIHSYLLEK(1)SR	-1.1077	6	1.42618	1.52448	1.50943	0.628036	0.308541	0.603326	1.11943	1.06123	1.02846	0.921959	0.969616	0.899312	1.274	1.437	1.468	0.681	0.318	0.671	0.4	0.0189402
B0I1T2	214	K	Unconventional myosin-Ig OS=Homo sapiens OX=9606 GN=MYO1G PE=1 SV=2	MYO1G	1	5.02239e-09	122.2	4	GSEDK(1)QLHELHLER	0.82194	11	1.54758	1.5856	1.61588	0.522799	0.264421	0.463719	1.11943	1.06123	1.02846	0.921959	0.969616	0.899312	1.382	1.494	1.571	0.567	0.273	0.516	0.305	0.00604887
B0I1T2	534	K	Unconventional myosin-Ig OS=Homo sapiens OX=9606 GN=MYO1G PE=1 SV=2	MYO1G	1	6.33042e-08	130.71	3	HYAGDVTYSVEGFIDK(1)NR	1.295	3	0.910459	1.03707	1.05247				1.11943	1.06123	1.02846	0.921959	0.969616	0.899312	0.813	0.977	1.023
B0I1T2	518	K	Unconventional myosin-Ig OS=Homo sapiens OX=9606 GN=MYO1G PE=1 SV=2	MYO1G	1	1.46652e-08	102.26	3	IK(1)HYAGDVTYSVEGFIDK	1.552	5	1.32722	1.58162	1.46688	0.275516		0.348762	1.11943	1.06123	1.02846	0.921959	0.969616	0.899312	1.186	1.49	1.426	0.299		0.388	0.251	0.00187147
B0I1T2	507	K	Unconventional myosin-Ig OS=Homo sapiens OX=9606 GN=MYO1G PE=1 SV=2	MYO1G	1	0.000132915	97.175	2	QLCPTDK(1)TMEFGR	4.2319	5	1.03028	1.0017	0.968016				1.11943	1.06123	1.02846	0.921959	0.969616	0.899312	0.92	0.944	0.941
B0I1T2	135	K	Unconventional myosin-Ig OS=Homo sapiens OX=9606 GN=MYO1G PE=1 SV=2	MYO1G	0.999987	0.0257272	51.864	2	VK(1)DVLLK	0.84563	1	1						1.11943	1.06123	1.02846	0.921959	0.969616	0.899312	0.893
Q13459	198	K	Unconventional myosin-IXb OS=Homo sapiens OX=9606 GN=MYO9B PE=1 SV=3	MYO9B	0.999947	1.53701e-05	110.22	2	FLPIYNPK(1)YVK	0.41749	7	1.57013	1.79979	1.57231	0.362595	0.333787	0.361385	1.00438	1.01855	0.877993	1.05162	1.03243	1.01503	1.563	1.767	1.791	0.345	0.323	0.356	0.2	6.47752e-06
B2RTY4	201	K	Unconventional myosin-IXa OS=Homo sapiens OX=9606 GN=MYO9A PE=1 SV=2	MYO9A	0.999993	0.00985707	64.906	3	YVK(1)MYDNHQLGK	0.032689	5	1.20147	1.13171	1.19144			0.475383	0.767194	0.922919	0.967954	1.14487	1.14775	1.04931	1.566	1.226	1.231			0.453	0.338
B2RTY4	863	K	Unconventional myosin-IXa OS=Homo sapiens OX=9606 GN=MYO9A PE=1 SV=2	MYO9A	1	0.000262351	72.846	3	HLLEVNSLK(1)HLTR	0.77928	4	1.1128	1.05775		0.939018		0.890428	0.767194	0.922919	0.967954	1.14487	1.14775	1.04931	1.45	1.146		0.82		0.849	0.643	0.0672824
B2RTY4	522	K	Unconventional myosin-IXa OS=Homo sapiens OX=9606 GN=MYO9A PE=1 SV=2	MYO9A	0.995673	1.8146e-05	49.487	3	INHALLNSK(0.996)DLEHNTK(0.004)	0.63713	2	1.21527					0.784733	0.767194	0.922919	0.967954	1.14487	1.14775	1.04931	1.584					0.748	0.472
B2RTY4	876	K	Unconventional myosin-IXa OS=Homo sapiens OX=9606 GN=MYO9A PE=1 SV=2	MYO9A	0.999987	0.00220973	59.645	3	ITK(1)SLLHLHK	0.17606	2	1.14461		0.855394				0.767194	0.922919	0.967954	1.14487	1.14775	1.04931	1.492		0.884
B2RTY4	38	K	Unconventional myosin-IXa OS=Homo sapiens OX=9606 GN=MYO9A PE=1 SV=2	MYO9A	0.999985	0.0092409	49.097	2	K(1)NSTAAEVIESLINK	0.24221	2	0.944253	1.05575					0.767194	0.922919	0.967954	1.14487	1.14775	1.04931	1.231	1.144
B2RTY4	914	K	Unconventional myosin-IXa OS=Homo sapiens OX=9606 GN=MYO9A PE=1 SV=2	MYO9A	1	3.49653e-06	87.573	3	LMETLGQAEPYFVK(1)CIR	-2.601	2		0.891169	1.10883				0.767194	0.922919	0.967954	1.14487	1.14775	1.04931		0.966	1.146
B2RTY4	820	K	Unconventional myosin-IXa OS=Homo sapiens OX=9606 GN=MYO9A PE=1 SV=2	MYO9A	0.998105	0.0016257	43.904	3	LSSGTSLLDK(0.998)DGIFANSTSSK(0.002)	0.37532	1			1				0.767194	0.922919	0.967954	1.14487	1.14775	1.04931			1.033
B2RTY4	1004	K	Unconventional myosin-IXa OS=Homo sapiens OX=9606 GN=MYO9A PE=1 SV=2	MYO9A	1	0.000655356	58.889	2	TMVFLK(1)EQER	0.12512	2		1.13394	0.866063				0.767194	0.922919	0.967954	1.14487	1.14775	1.04931		1.229	0.895
B2RTY4	481	K	Unconventional myosin-IXa OS=Homo sapiens OX=9606 GN=MYO9A PE=1 SV=2	MYO9A	1	1.35029e-15	153.25	2	TVTVGEK(1)LILPYK	-1.339	3	1.00586	1.06498	0.929165				0.767194	0.922919	0.967954	1.14487	1.14775	1.04931	1.311	1.154	0.96
B2RTY4	322	K	Unconventional myosin-IXa OS=Homo sapiens OX=9606 GN=MYO9A PE=1 SV=2	MYO9A	1	0.00793039	93.561	2	YLLEK(1)SR	-0.42975	5	1.48744	1.48713	1.36989	0.421847	0.233696		0.767194	0.922919	0.967954	1.14487	1.14775	1.04931	1.939	1.611	1.415	0.368	0.204		0.173	0.00558103
Q99613	643	K	Eukaryotic translation initiation factor 3 subunit C OS=Homo sapiens OX=9606 GN=EIF3C PE=1 SV=1	EIF3C	1	6.84416e-21	195.8	2	AK(1)ELLGQGLLLR	-0.98617	6	1.18658	1.64801	0.626683	0.849485	0.443483	1.24576	1.01894	1.01256	1.03198	0.972175	0.995794	0.968556	1.165	1.628	0.607	0.874	0.445	1.286	0.766	0.548307
Q99613	742	K	Eukaryotic translation initiation factor 3 subunit C OS=Homo sapiens OX=9606 GN=EIF3C PE=1 SV=1	EIF3C	0.999986	1.51161e-06	136.84	2	EHVVAASK(1)AMK	0.2019	5	0.975359		1.11746	0.9893	0.77273	1.14515	1.01894	1.01256	1.03198	0.972175	0.995794	0.968556	0.957		1.083	1.018	0.776	1.182	0.973	0.821485
Q99613	312	K	Eukaryotic translation initiation factor 3 subunit C OS=Homo sapiens OX=9606 GN=EIF3C PE=1 SV=1	EIF3C	0.994354	0.00392431	72.922	2	GGVPLVK(0.994)EK(0.005)PK	0.35941	5	1.22841	0.893314	1.04007	0.965092		0.87311	1.01894	1.01256	1.03198	0.972175	0.995794	0.968556	1.206	0.882	1.008	0.993		0.901	0.918	0.565487
Q99613	331	K	Eukaryotic translation initiation factor 3 subunit C OS=Homo sapiens OX=9606 GN=EIF3C PE=1 SV=1	EIF3C	0.969347	7.46079e-21	141.29	2	GTEITHAVVIK(0.969)K(0.031)	-0.4386	12	1.06201	1.12509	1.0148	1.07704	0.639516	1.08154	1.01894	1.01256	1.03198	0.972175	0.995794	0.968556	1.042	1.111	0.983	1.108	0.642	1.117	0.914	0.556095
Q99613	332	K	Eukaryotic translation initiation factor 3 subunit C OS=Homo sapiens OX=9606 GN=EIF3C PE=1 SV=1	EIF3C	1	3.17074e-07	113.46	2	K(1)LNEILQAR	-1.172	13	1.06201	1.12509	1.0148	1.07704	0.639516	1.08154	1.01894	1.01256	1.03198	0.972175	0.995794	0.968556	1.042	1.111	0.983	1.108	0.642	1.117	0.914	0.556095
Q99613	513	K	Eukaryotic translation initiation factor 3 subunit C OS=Homo sapiens OX=9606 GN=EIF3C PE=1 SV=1	EIF3C	0.999172	0.00274041	76.85	2	ILHTYYK(0.999)FDYK(0.001)	5.9836	4	1.10015	1.31049		0.914121		0.675243	1.01894	1.01256	1.03198	0.972175	0.995794	0.968556	1.08	1.294		0.94		0.697	0.69	0.162486
Q99613	782	K	Eukaryotic translation initiation factor 3 subunit C OS=Homo sapiens OX=9606 GN=EIF3C PE=1 SV=1	EIF3C	1	0.0128753	81.642	2	K(1)IQEESLR	-0.40588	5	1.14587	0.929863	1.02747	0.937912		0.95889	1.01894	1.01256	1.03198	0.972175	0.995794	0.968556	1.125	0.918	0.996	0.965		0.99	0.965	0.703091
Q99613	553	K	Eukaryotic translation initiation factor 3 subunit C OS=Homo sapiens OX=9606 GN=EIF3C PE=1 SV=1	EIF3C	0.999996	0.0025101	70.67	2	LCK(1)YIYAK	-3.7003	4		1.13012		1.16315	0.538418	1.16831	1.01894	1.01256	1.03198	0.972175	0.995794	0.968556		1.116		1.196	0.541	1.206	0.879
Q99613	320	K	Eukaryotic translation initiation factor 3 subunit C OS=Homo sapiens OX=9606 GN=EIF3C PE=1 SV=1	EIF3C	1	7.75713e-08	102.57	3	MFAK(1)GTEITHAVVIK	0.74307	11	1.03458	0.879928	1.08371	1.09658	0.497382	1.40782	1.01894	1.01256	1.03198	0.972175	0.995794	0.968556	1.015	0.869	1.05	1.128	0.499	1.454	1.05	0.906013
Q99613	712	K	Eukaryotic translation initiation factor 3 subunit C OS=Homo sapiens OX=9606 GN=EIF3C PE=1 SV=1	EIF3C	1	0.000212624	123.5	3	MISK(1)QFHHQLR	-0.44762	11	0.811466	0.767014	0.730711	1.46433	0.751032	1.47545	1.01894	1.01256	1.03198	0.972175	0.995794	0.968556	0.796	0.758	0.708	1.506	0.754	1.523	1.672	0.118301
Q99613	664	K	Eukaryotic translation initiation factor 3 subunit C OS=Homo sapiens OX=9606 GN=EIF3C PE=1 SV=1	EIF3C	1	5.67194e-07	124.81	2	NQEQEK(1)VER	-1.1612	3				1.21639	0.939986	0.843628	1.01894	1.01256	1.03198	0.972175	0.995794	0.968556				1.251	0.944	0.871
Q99613	627	K	Eukaryotic translation initiation factor 3 subunit C OS=Homo sapiens OX=9606 GN=EIF3C PE=1 SV=1	EIF3C	1	2.54104e-05	75.969	3	QGLTK(1)DAHNALLDIQSSGR	-0.99439	3			0.860268	1.0987		1.04103	1.01894	1.01256	1.03198	0.972175	0.995794	0.968556			0.834	1.13		1.075	1.322
Q99613	99	K	Eukaryotic translation initiation factor 3 subunit C OS=Homo sapiens OX=9606 GN=EIF3C PE=1 SV=1	EIF3C	1	0.000563535	124.81	2	SIVDK(1)EGVPR	-2.3012	6	1.05782	1.11696	1.11822	1.08825	0.563278	1.05547	1.01894	1.01256	1.03198	0.972175	0.995794	0.968556	1.038	1.103	1.084	1.119	0.566	1.09	0.86	0.431423
Q99613	877	K	Eukaryotic translation initiation factor 3 subunit C OS=Homo sapiens OX=9606 GN=EIF3C PE=1 SV=1	EIF3C	1	4.23831e-09	147.72	2	VFDHK(1)QGTYGGYFR	-1.6185	9	0.246457	0.260147	0.299037	2.27362	0.735997	2.18475	1.01894	1.01256	1.03198	0.972175	0.995794	0.968556	0.242	0.257	0.29	2.339	0.739	2.256	6.76	0.0093607
Q99613	493	K	Eukaryotic translation initiation factor 3 subunit C OS=Homo sapiens OX=9606 GN=EIF3C PE=1 SV=1	EIF3C	1	2.17634e-06	110.58	2	YLEEK(1)GTTEEVCR	-0.4102	6	1.45221	1.35893	1.41717	0.846196	0.229939	0.695553	1.01894	1.01256	1.03198	0.972175	0.995794	0.968556	1.425	1.342	1.373	0.87	0.231	0.718	0.439	0.0797927
P0CG08	279	K	Golgi pH regulator B OS=Homo sapiens OX=9606 GN=GPR89B PE=1 SV=1	GPR89B	0.999209	0.0111675	62.969	2	IEYSK(0.999)TFK(0.001)	-0.37834	3		1.37055	1.01985		0.609604		0.891436		0.908958	1.14248	1.00432	1.0528			1.122		0.607		0.541
C9J798	86	K	Ras GTPase-activating protein 4B OS=Homo sapiens OX=9606 GN=RASA4B PE=3 SV=2	RASA4B	1	4.98731e-05	92.707	2	DDVIGK(1)VCLTR	3.3803	4	1.61721	1.31038	0.749837			0.322579
C9J798	763	K	Ras GTPase-activating protein 4B OS=Homo sapiens OX=9606 GN=RASA4B PE=3 SV=2	RASA4B	1	9.16088e-11	89.489	3	ELSGGAEAGTVPTSPGK(1)VPEDSLAR	2.5798	5		1.12855	1.26171	0.662384	1.39778	0.549581
C9J798	483	K	Ras GTPase-activating protein 4B OS=Homo sapiens OX=9606 GN=RASA4B PE=3 SV=2	RASA4B	1	1.20888e-06	90.306	3	FFSPAIMSPK(1)LFHLR	-1.511	5	1.02097	1.17946	1.01207	0.757265		1.03023
C9J798	581	K	Ras GTPase-activating protein 4B OS=Homo sapiens OX=9606 GN=RASA4B PE=3 SV=2	RASA4B	0.999999	0.00124716	60	2	GK(1)GPLMSSSFK	0.44407	6	1.02636	1.14206	1.05138	1.12565	0.635834	1.01871
C9J798	670	K	Ras GTPase-activating protein 4B OS=Homo sapiens OX=9606 GN=RASA4B PE=3 SV=2	RASA4B	1	5.44746e-08	99.442	3	K(1)VSINNTGLLGSYHPGVFR	0.3759	6	1.31668	1.363	1.27622	0.674579	0.498857	0.87067
C9J798	616	K	Ras GTPase-activating protein 4B OS=Homo sapiens OX=9606 GN=RASA4B PE=3 SV=2	RASA4B	1	0.00054017	112.8	2	SALIK(1)LANIR	-1.9862	6	1.59767	1.60363	1.14785	0.661476	0.361819	0.627548
C9J798	350	K	Ras GTPase-activating protein 4B OS=Homo sapiens OX=9606 GN=RASA4B PE=3 SV=2	RASA4B	1	1.38714e-40	253.72	2	SNSLASK(1)SVESFLK	1.7919	6	0.926066	1.09931	1.57785	1.02227	0.378286	0.996215
Q13765	82	K	Nascent polypeptide-associated complex subunit alpha OS=Homo sapiens OX=9606 GN=NACA PE=1 SV=1	NACA	1	0.000601548	113.7	2	AMSK(1)LGLR	1.0075	12	0.598509	0.576842	0.6002	1.61763	1.01848	1.58834	0.974349	0.875263	0.871723	0.984373	1.12064	1.17365	0.614	0.659	0.689	1.643	0.909	1.353	1.99	0.0204473
Q13765	142	K	Nascent polypeptide-associated complex subunit alpha OS=Homo sapiens OX=9606 GN=NACA PE=1 SV=1	NACA	0.999893	1.38794e-57	317.91	3	IEDLSQQAQLAAAEK(1)FK	1.294	6	0.655879	0.710162	0.685586	1.55567	0.910752	1.48195	0.974349	0.875263	0.871723	0.984373	1.12064	1.17365	0.673	0.811	0.786	1.58	0.813	1.263	1.611	0.0948873
Q13765	98	K	Nascent polypeptide-associated complex subunit alpha OS=Homo sapiens OX=9606 GN=NACA PE=1 SV=1	NACA	0.999761	0.0352394	41.499	3	K(1)SK(1)NILFVITKPDVYK	-1.109	1						1	0.974349	0.875263	0.871723	0.984373	1.12064	1.17365						0.852
Q13765	100	K	Nascent polypeptide-associated complex subunit alpha OS=Homo sapiens OX=9606 GN=NACA PE=1 SV=1	NACA	1	1.13243e-10	169.05	3	SK(1)NILFVITKPDVYK	-0.044289	8	0.472577	0.68931	0.789881	1.27432	1.33464	1.43927	0.974349	0.875263	0.871723	0.984373	1.12064	1.17365	0.485	0.788	0.906	1.295	1.191	1.226	1.704	0.0414155
Q13765	108	K	Nascent polypeptide-associated complex subunit alpha OS=Homo sapiens OX=9606 GN=NACA PE=1 SV=1	NACA	1	2.72992e-40	201.66	2	NILFVITK(1)PDVYK	0.1706	7	0.572617	0.749937	0.815904	1.37472	0.737108	1.74971	0.974349	0.875263	0.871723	0.984373	1.12064	1.17365	0.588	0.857	0.936	1.397	0.658	1.491	1.489	0.299711
E9PRG8	67	K	Uncharacterized protein C11orf98 OS=Homo sapiens OX=9606 GN=C11orf98 PE=4 SV=2	C11orf98	0.995802	0.000819718	111.39	2	ANITLSGK(0.996)K(0.004)	1.3671	4		1.12149	0.90811	1.13973		0.830667		0.870468	0.662705	1.14186	1.21942	1.10556		1.288	1.37	0.998		0.751	0.658	0.0986786
Q86X60	63	K	Protein FAM72B OS=Homo sapiens OX=9606 GN=FAM72B PE=1 SV=2	FAM72B	0.999561	0.0057738	67.464	2	CYFTK(1)ICK	2.6783	3				1.3035	0.564145	1.13236
Q86X60	70	K	Protein FAM72B OS=Homo sapiens OX=9606 GN=FAM72B PE=1 SV=2	FAM72B	0.999998	0.0130705	58.916	2	LK(1)DIACLK	-0.38993	2				1.02461		0.975395
Q86X60	9	K	Protein FAM72B OS=Homo sapiens OX=9606 GN=FAM72B PE=1 SV=2	FAM72B	1	1.87866e-05	133.76	2	STNICSFK(1)DR	-0.93527	5		0.843553	0.797525	1.33595	0.790256	1.23272
L0R6Q1	18	K	SLC35A4 upstream open reading frame protein OS=Homo sapiens OX=9606 GN=SLC35A4 PE=3 SV=1	SLC35A4	1	9.2064e-10	112.95	2	DLAFLK(1)NQLESLQR	1.0253	5	0.487827	1.94697	1.64276	0.569642	0.352798		1.05265	1.08353	0.953882	0.913902	0.885813	1.11022	0.463	1.797	1.722	0.623	0.398		0.385	0.265476
L0R6Q1	12	K	SLC35A4 upstream open reading frame protein OS=Homo sapiens OX=9606 GN=SLC35A4 PE=3 SV=1	SLC35A4	1	0.0134326	76.605	2	LK(1)DLAFLK	-2.7421	5	1.56648	1.61191	1.30764		0.195536	0.318438	1.05265	1.08353	0.953882	0.913902	0.885813	1.11022	1.488	1.488	1.371		0.221	0.287	0.175	0.000452141
O00116	116	K	Alkyldihydroxyacetonephosphate synthase, peroxisomal OS=Homo sapiens OX=9606 GN=AGPS PE=1 SV=1	AGPS	1	0.0216966	67.507	2	GQIELTGK(1)R	-0.41902	3		1.6049	1.02116			0.373937	1.14401	1.12128	1.08536	0.875725	0.857573	0.916053		1.431	0.941			0.408	0.344
O00124	127	K	UBX domain-containing protein 8 OS=Homo sapiens OX=9606 GN=UBXN8 PE=1 SV=2	UBXN8	0.943133	5.44631e-07	63.766	3	FYQMTGEAWK(0.943)LSSGHK(0.057)	0.88016	4	1.03993	0.981657			0.48531	1.49311
O00139	696	K	Kinesin-like protein KIF2A OS=Homo sapiens OX=9606 GN=KIF2A PE=1 SV=3	KIF2A	0.984807	2.57491e-08	91.032	2	AALQEEEQASK(0.985)QINPK(0.015)	0.12757	3	1.38226			0.702154		0.915587	1.04272	1.02268	1.0061	0.973129	0.975825	0.979541	1.326			0.722		0.935	0.625
O00139	508	K	Kinesin-like protein KIF2A OS=Homo sapiens OX=9606 GN=KIF2A PE=1 SV=3	KIF2A	1	2.82831e-06	109.88	2	ASK(1)LTQVLR	-0.67102	6	1.06881	1.2982	1.28488	0.871779	0.514824	0.961503	1.04272	1.02268	1.0061	0.973129	0.975825	0.979541	1.025	1.269	1.277	0.896	0.528	0.982	0.674	0.108785
O00139	251	K	Kinesin-like protein KIF2A OS=Homo sapiens OX=9606 GN=KIF2A PE=1 SV=3	KIF2A	0.995871	9.57081e-08	94.63	3	DLDVITIPSK(0.996)DVVMVHEPK(0.004)	-2.0103	2	0.588569		1.41143				1.04272	1.02268	1.0061	0.973129	0.975825	0.979541	0.564		1.403
O00139	483	K	Kinesin-like protein KIF2A OS=Homo sapiens OX=9606 GN=KIF2A PE=1 SV=3	KIF2A	1	8.95028e-09	147.02	2	LEGAEINK(1)SLLALK	2.1305	2	0.908562	1.09144					1.04272	1.02268	1.0061	0.973129	0.975825	0.979541	0.871	1.067
O00139	489	K	Kinesin-like protein KIF2A OS=Homo sapiens OX=9606 GN=KIF2A PE=1 SV=3	KIF2A	1	2.25587e-09	140.05	2	SLLALK(1)ECIR	-1.2964	6	1.34063	1.37662	1.25112	0.760379	0.56718	0.704076	1.04272	1.02268	1.0061	0.973129	0.975825	0.979541	1.286	1.346	1.244	0.781	0.581	0.719	0.537	0.00230098
O00139	452	K	Kinesin-like protein KIF2A OS=Homo sapiens OX=9606 GN=KIF2A PE=1 SV=3	KIF2A	1	2.25684e-06	87.573	3	LHGK(1)FSLIDLAGNER	-1.0964	2		1.07208	0.927917				1.04272	1.02268	1.0061	0.973129	0.975825	0.979541		1.048	0.922
O00139	336	K	Kinesin-like protein KIF2A OS=Homo sapiens OX=9606 GN=KIF2A PE=1 SV=3	KIF2A	1	7.80559e-05	78.864	3	NQDCSK(1)GIYALAAR	1.4663	1			1				1.04272	1.02268	1.0061	0.973129	0.975825	0.979541			0.994
O00139	102	K	Kinesin-like protein KIF2A OS=Homo sapiens OX=9606 GN=KIF2A PE=1 SV=3	KIF2A	1	0.000130311	97.594	2	TVASIK(1)NDPPSR	0.7017	6	1.3623	1.1997	1.20838	0.908259	0.306597	1.01476	1.04272	1.02268	1.0061	0.973129	0.975825	0.979541	1.306	1.173	1.201	0.933	0.314	1.036	0.62	0.191917
O00139	551	K	Kinesin-like protein KIF2A OS=Homo sapiens OX=9606 GN=KIF2A PE=1 SV=3	KIF2A	1	0.000410127	66.485	2	VK(1)ELTVDPTAAGDVR	1.9901	1	1						1.04272	1.02268	1.0061	0.973129	0.975825	0.979541	0.959
O00139	391	K	Kinesin-like protein KIF2A OS=Homo sapiens OX=9606 GN=KIF2A PE=1 SV=3	KIF2A	1	8.45053e-05	86.952	3	VLEDGK(1)QQVQVVGLQER	1.7987	1					1		1.04272	1.02268	1.0061	0.973129	0.975825	0.979541					1.025
Q96BR1	216	K	Serine/threonine-protein kinase Sgk3 OS=Homo sapiens OX=9606 GN=SGK3 PE=1 SV=1	SGK3	0.97031	0.00503815	85.813	2	NVLLK(0.97)NVK(0.03)	-0.53226	4	1.28566	1.39941	1.07155		0.243377		0.913044	0.83178	1.01656	1.09633		1.14228	1.408	1.682	1.054
O00148	32	K	ATP-dependent RNA helicase DDX39A OS=Homo sapiens OX=9606 GN=DDX39A PE=1 SV=2	DDX39A	1	5.11148e-18	96.738	3	K(1)DIK(1)GSYVSIHSSGFR	-0.11376	4	1.28238	1.2765	0.441117				1.061	1.05967	1.057	0.922641	0.950555	0.949138	1.209	1.205	0.417
O00148	161	K	ATP-dependent RNA helicase DDX39A OS=Homo sapiens OX=9606 GN=DDX39A PE=1 SV=2	DDX39A	0.927095	0.00384586	122.44	2	KDEEVLK(0.927)K(0.073)	0.15622	3		1.64419			0.355808		1.061	1.05967	1.057	0.922641	0.950555	0.949138		1.552			0.374		0.241
O00148	162	K	ATP-dependent RNA helicase DDX39A OS=Homo sapiens OX=9606 GN=DDX39A PE=1 SV=2	DDX39A	1	6.77394e-09	207.67	3	K(1)NCPHVVVGTPGR	0.74709	10	1.70078	1.68846	1.50541	0.456463	0.264378	0.384504	1.061	1.05967	1.057	0.922641	0.950555	0.949138	1.603	1.593	1.424	0.495	0.278	0.405	0.255	0.0013046
O00148	52	K	ATP-dependent RNA helicase DDX39A OS=Homo sapiens OX=9606 GN=DDX39A PE=1 SV=2	DDX39A	1	4.5642e-06	158.57	2	DFLLK(1)PELLR	-1.3164	6	1.35207	1.60858	1.58697	0.519925	0.378203	0.554247	1.061	1.05967	1.057	0.922641	0.950555	0.949138	1.274	1.518	1.501	0.564	0.398	0.584	0.36	0.00156514
O00148	35	K	ATP-dependent RNA helicase DDX39A OS=Homo sapiens OX=9606 GN=DDX39A PE=1 SV=2	DDX39A	1	1.86055e-18	171.51	3	K(1)DIK(1)GSYVSIHSSGFR	-0.11376	19	1.18299	1.49893	1.55133	0.673469	0.478139	0.615142	1.061	1.05967	1.057	0.922641	0.950555	0.949138	1.115	1.415	1.468	0.73	0.503	0.648	0.47	0.00556833
O00148	130	K	ATP-dependent RNA helicase DDX39A OS=Homo sapiens OX=9606 GN=DDX39A PE=1 SV=2	DDX39A	1	2.12401e-46	232.19	3	ELAFQISK(1)EYER	2.0446	7	1.18162	1.40927	1.18145		0.227659		1.061	1.05967	1.057	0.922641	0.950555	0.949138	1.114	1.33	1.118		0.24		0.202
O00148	383	K	ATP-dependent RNA helicase DDX39A OS=Homo sapiens OX=9606 GN=DDX39A PE=1 SV=2	DDX39A	1	8.70947e-08	148.62	3	FGTK(1)GLAITFVSDENDAK	-0.42399	6	1.44993	1.57827	1.23018	0.663954	0.429232	0.64843	1.061	1.05967	1.057	0.922641	0.950555	0.949138	1.367	1.489	1.164	0.72	0.452	0.683	0.461	0.00857442
O00148	397	K	ATP-dependent RNA helicase DDX39A OS=Homo sapiens OX=9606 GN=DDX39A PE=1 SV=2	DDX39A	1	5.78952e-25	168.91	3	GLAITFVSDENDAK(1)ILNDVQDR	0.54451	6	1.45099	1.53193	0.715562	0.68435	0.566187	1.05098	1.061	1.05967	1.057	0.922641	0.950555	0.949138	1.368	1.446	0.677	0.742	0.596	1.107	0.7	0.331977
O00148	137	K	ATP-dependent RNA helicase DDX39A OS=Homo sapiens OX=9606 GN=DDX39A PE=1 SV=2	DDX39A	1	5.3607e-06	132.39	2	FSK(1)YMPSVK	-0.47316	9	1.37726	1.4698	1.37135	0.463947	0.317639		1.061	1.05967	1.057	0.922641	0.950555	0.949138	1.298	1.387	1.297	0.503	0.334		0.315	0.00479104
O00148	199	K	ATP-dependent RNA helicase DDX39A OS=Homo sapiens OX=9606 GN=DDX39A PE=1 SV=2	DDX39A	1	2.41547e-17	155.34	3	HFVLDECDK(1)MLEQLDMR	-1.3272	10	2.37977	1.1246	1.16695	0.0956679		0.233009	1.061	1.05967	1.057	0.922641	0.950555	0.949138	2.243	1.061	1.104	0.104		0.245	0.119	0.0170478
O00148	155	K	ATP-dependent RNA helicase DDX39A OS=Homo sapiens OX=9606 GN=DDX39A PE=1 SV=2	DDX39A	1	6.0293e-10	133.76	2	K(1)DEEVLK	1.6375	6	1.30631	1.41984	1.34331	0.477152		0.453386	1.061	1.05967	1.057	0.922641	0.950555	0.949138	1.231	1.34	1.271	0.517		0.478	0.388	0.000210004
O00148	240	K	ATP-dependent RNA helicase DDX39A OS=Homo sapiens OX=9606 GN=DDX39A PE=1 SV=2	DDX39A	1	2.18415e-34	209.84	3	K(1)FMQDPMEVFVDDETK	0.663	16	1.62725	1.81254	1.64253	0.440097	0.131554	0.346029	1.061	1.05967	1.057	0.922641	0.950555	0.949138	1.534	1.71	1.554	0.477	0.138	0.365	0.204	0.0106366
O00148	267	K	ATP-dependent RNA helicase DDX39A OS=Homo sapiens OX=9606 GN=DDX39A PE=1 SV=2	DDX39A	0.999518	5.26008e-17	144.27	3	LTLHGLQQYYVK(1)LK	0.019855	8	0.944244	1.09629	0.941106	1.21926	0.478823	1.32027	1.061	1.05967	1.057	0.922641	0.950555	0.949138	0.89	1.035	0.89	1.321	0.504	1.391	1.142	0.909023
O00148	221	K	ATP-dependent RNA helicase DDX39A OS=Homo sapiens OX=9606 GN=DDX39A PE=1 SV=2	DDX39A	1	2.20221e-17	201.65	4	LTPHEK(1)QCMMFSATLSK(1)DIRPVCR	0.79173	9	1.26832	1.61701	1.6681	0.55523	0.368416	0.522926	1.061	1.05967	1.057	0.922641	0.950555	0.949138	1.195	1.526	1.578	0.602	0.388	0.551	0.358	0.00294835
O00148	232	K	ATP-dependent RNA helicase DDX39A OS=Homo sapiens OX=9606 GN=DDX39A PE=1 SV=2	DDX39A	1	1.79525e-23	172.51	3	QCMMFSATLSK(1)DIRPVCR	0.038968	16	0.602317	2.27973	2.32139	0.307922	0.157171	0.331468	1.061	1.05967	1.057	0.922641	0.950555	0.949138	0.568	2.151	2.196	0.334	0.165	0.349	0.173	0.0318505
O00148	190	K	ATP-dependent RNA helicase DDX39A OS=Homo sapiens OX=9606 GN=DDX39A PE=1 SV=2	DDX39A	1	3.72165e-07	131.54	2	NVK(1)HFVLDECDK	-0.0087725	9	1.46043	1.45288	1.38235		0.280815	0.423535	1.061	1.05967	1.057	0.922641	0.950555	0.949138	1.376	1.371	1.308		0.295	0.446	0.274	0.00346812
O00148	187	K	ATP-dependent RNA helicase DDX39A OS=Homo sapiens OX=9606 GN=DDX39A PE=1 SV=2	DDX39A	0.999999	1.64636e-09	209.9	2	SFSLK(1)NVK	0.39711	6	1.50895	1.54197	1.40374	0.581562	0.414827	0.548948	1.061	1.05967	1.057	0.922641	0.950555	0.949138	1.422	1.455	1.328	0.63	0.436	0.578	0.391	0.00115012
O00148	154	K	ATP-dependent RNA helicase DDX39A OS=Homo sapiens OX=9606 GN=DDX39A PE=1 SV=2	DDX39A	0.975994	6.25293e-29	195.4	2	VSVFFGGLSIK(0.976)K(0.024)	-1.0242	8		1.93801	1.9218	0.532644	0.296707	0.310838	1.061	1.05967	1.057	0.922641	0.950555	0.949138		1.829	1.818	0.577	0.312	0.327	0.222	0.00903212
O00148	333	K	ATP-dependent RNA helicase DDX39A OS=Homo sapiens OX=9606 GN=DDX39A PE=1 SV=2	DDX39A	1	1.03776e-12	197.66	2	YQQFK(1)DFQR	1.4403	7	1.36586	1.47035	1.31137	0.7221	0.429494	0.700825	1.061	1.05967	1.057	0.922641	0.950555	0.949138	1.287	1.388	1.241	0.783	0.452	0.738	0.504	0.0158314
O00154	168	K	Cytosolic acyl coenzyme A thioester hydrolase OS=Homo sapiens OX=9606 GN=ACOT7 PE=1 SV=3	ACOT7	0.980855	9.51118e-06	95.138	2	ATLWYVPLSLK(0.981)NVDK(0.019)	-0.14566	4		0.909461	0.79238	1.53164		0.766523	1.06039	1.00577	1.07214	0.949012	0.968521	0.944161		0.904	0.739	1.614		0.812	1.477	0.445945
O00154	267	K	Cytosolic acyl coenzyme A thioester hydrolase OS=Homo sapiens OX=9606 GN=ACOT7 PE=1 SV=3	ACOT7	1	6.48233e-08	144.72	3	HCK(1)TNIVTASVDAINFHDK	1.2105	6	1.36578	1.24156	1.25502	0.986656	0.11881	1.03217	1.06039	1.00577	1.07214	0.949012	0.968521	0.944161	1.288	1.234	1.171	1.04	0.123	1.093	0.611	0.297213
O00154	283	K	Cytosolic acyl coenzyme A thioester hydrolase OS=Homo sapiens OX=9606 GN=ACOT7 PE=1 SV=3	ACOT7	1	7.97545e-06	104.86	3	TNIVTASVDAINFHDK(1)IR	-0.50105	6	0.970554	1.31149	1.43102	1.00619	0.48943	0.791326	1.06039	1.00577	1.07214	0.949012	0.968521	0.944161	0.915	1.304	1.335	1.06	0.505	0.838	0.676	0.167141
O00154	286	K	Cytosolic acyl coenzyme A thioester hydrolase OS=Homo sapiens OX=9606 GN=ACOT7 PE=1 SV=3	ACOT7	1	0.000284704	83.438	2	K(1)GCVITISGR	-0.85714	6	1.47954	1.18864	1.11994	0.8861	0.579425	0.746356	1.06039	1.00577	1.07214	0.949012	0.968521	0.944161	1.395	1.182	1.045	0.934	0.598	0.79	0.641	0.042541
O00154	198	K	Cytosolic acyl coenzyme A thioester hydrolase OS=Homo sapiens OX=9606 GN=ACOT7 PE=1 SV=3	ACOT7	1	0.00522632	67.507	2	YEAQK(1)LER	-0.65958	2				0.887601		1.1124	1.06039	1.00577	1.07214	0.949012	0.968521	0.944161				0.935		1.178
O00159	578	K	Unconventional myosin-Ic OS=Homo sapiens OX=9606 GN=MYO1C PE=1 SV=4	MYO1C	1	3.28981e-12	169.52	3	ETMCSSK(1)NPIMSQCFDR	0.37695	3	0.893124	0.766854	1.34002				0.970766	0.923747	0.929189	1.06249	1.01425	1.09956	0.92	0.83	1.442
O00159	224	K	Unconventional myosin-Ic OS=Homo sapiens OX=9606 GN=MYO1C PE=1 SV=4	MYO1C	1	0.0018191	51.829	3	GAPVGGHILSYLLEK(1)SR	2.122	2		0.853112	1.14689				0.970766	0.923747	0.929189	1.06249	1.01425	1.09956		0.924	1.234
O00159	1005	K	Unconventional myosin-Ic OS=Homo sapiens OX=9606 GN=MYO1C PE=1 SV=4	MYO1C	1	9.61011e-10	93.495	3	GDVVLQSDHVIETLTK(1)TALSANR	1.1793	5	1.59299	1.36462	0.964073	0.515617		0.562697	0.970766	0.923747	0.929189	1.06249	1.01425	1.09956	1.641	1.477	1.038	0.485		0.512	0.36	0.0113628
O00159	486	K	Unconventional myosin-Ic OS=Homo sapiens OX=9606 GN=MYO1C PE=1 SV=4	MYO1C	0.801773	0.000196174	83.438	2	IICDLVEEK(0.802)FK(0.198)	0.6376	3		1.17516	1.17631		0.64853		0.970766	0.923747	0.929189	1.06249	1.01425	1.09956		1.272	1.266		0.639		0.504
O00159	188	K	Unconventional myosin-Ic OS=Homo sapiens OX=9606 GN=MYO1C PE=1 SV=4	MYO1C	1	4.30733e-08	94.119	3	LLQSNPVLEAFGNAK(1)TLR	-1.7356	3		1.09634	1.54114		0.362518		0.970766	0.923747	0.929189	1.06249	1.01425	1.09956		1.187	1.659		0.357		0.251
O00159	874	K	Unconventional myosin-Ic OS=Homo sapiens OX=9606 GN=MYO1C PE=1 SV=4	MYO1C	0.989423	0.0109899	40.861	3	QQLQQK(0.989)AVASEIFK(0.011)	0.57068	1			1				0.970766	0.923747	0.929189	1.06249	1.01425	1.09956			1.076
O00159	740	K	Unconventional myosin-Ic OS=Homo sapiens OX=9606 GN=MYO1C PE=1 SV=4	MYO1C	1	8.24949e-05	106.35	3	QSLATK(1)IQAAWR	0.77927	6	0.740862	1.09945	0.898492	0.931277		1.32992	0.970766	0.923747	0.929189	1.06249	1.01425	1.09956	0.763	1.19	0.967	0.877		1.21	1.072	0.744701
O00159	868	K	Unconventional myosin-Ic OS=Homo sapiens OX=9606 GN=MYO1C PE=1 SV=4	MYO1C	0.999998	3.28287e-06	85.821	2	SISPEWK(1)QQLQQK	1.2717	3	0.949945	1.12194	0.928115				0.970766	0.923747	0.929189	1.06249	1.01425	1.09956	0.979	1.215	0.999
O00159	404	K	Unconventional myosin-Ic OS=Homo sapiens OX=9606 GN=MYO1C PE=1 SV=4	MYO1C	1	3.09963e-06	95.656	2	SLASK(1)DVESPSWR	-0.029633	6	1.11648	1.13007	1.09708	0.90105	0.836436	0.91888	0.970766	0.923747	0.929189	1.06249	1.01425	1.09956	1.15	1.223	1.181	0.848	0.825	0.836	0.706	5.8089e-05
O00159	396	K	Unconventional myosin-Ic OS=Homo sapiens OX=9606 GN=MYO1C PE=1 SV=4	MYO1C	1	3.4631e-09	154.28	2	TFTWLVGK(1)INR	-1.5107	1		1					0.970766	0.923747	0.929189	1.06249	1.01425	1.09956		1.083
O00161	100	K	Synaptosomal-associated protein 23 OS=Homo sapiens OX=9606 GN=SNAP23 PE=1 SV=1	SNAP23	1	9.71326e-05	85.443	3	AYK(1)TTWGDGGENSPCNVVSK	0.46469	2		0.973106	1.02689				0.916234	0.911976	0.934303	1.11257	1.08129	1.04362		1.067	1.099
O00161	71	K	Synaptosomal-associated protein 23 OS=Homo sapiens OX=9606 GN=SNAP23 PE=1 SV=1	SNAP23	1	1.93255e-06	136.94	2	ETEK(1)TLTELNK	0.89792	5		0.898506	0.872147	1.1341	0.757286	1.33796	0.916234	0.911976	0.934303	1.11257	1.08129	1.04362		0.985	0.933	1.019	0.7	1.282	1.043	0.960079
O00161	78	K	Synaptosomal-associated protein 23 OS=Homo sapiens OX=9606 GN=SNAP23 PE=1 SV=1	SNAP23	1	8.42817e-06	63.79	3	TLTELNK(1)CCGLCVCPCNR	-0.59574	3				1.3547	0.466452	1.17885	0.916234	0.911976	0.934303	1.11257	1.08129	1.04362				1.218	0.431	1.13
O00161	64	K	Synaptosomal-associated protein 23 OS=Homo sapiens OX=9606 GN=SNAP23 PE=1 SV=1	SNAP23	1	1.24247e-15	152.23	2	IEEGLDQINK(1)DMR	-0.30362	6	0.938369	0.999468	1.01577	1.23659	0.649547	1.16026	0.916234	0.911976	0.934303	1.11257	1.08129	1.04362	1.024	1.096	1.087	1.111	0.601	1.112	0.881	0.466879
O00161	97	K	Synaptosomal-associated protein 23 OS=Homo sapiens OX=9606 GN=SNAP23 PE=1 SV=1	SNAP23	1	1.25934e-06	142.56	2	NFESGK(1)AYK	0.13835	6	0.847341	1.0724	1.04952	1.20156	0.642155	1.18703	0.916234	0.911976	0.934303	1.11257	1.08129	1.04362	0.925	1.176	1.123	1.08	0.594	1.137	0.872	0.480091
O00161	49	K	Synaptosomal-associated protein 23 OS=Homo sapiens OX=9606 GN=SNAP23 PE=1 SV=1	SNAP23	1	4.21365e-17	163.93	2	TITMLDEQK(1)EQLNR	0.37844	6	0.479372	0.990852	0.782833	1.39094	0.885109	1.47089	0.916234	0.911976	0.934303	1.11257	1.08129	1.04362	0.523	1.086	0.838	1.25	0.819	1.409	1.421	0.242675
O00161	91	K	Synaptosomal-associated protein 23 OS=Homo sapiens OX=9606 GN=SNAP23 PE=1 SV=1	SNAP23	1	0.00185236	115.86	2	TK(1)NFESGK	0.84302	4		1.00903	0.814736	1.24605		0.930177	0.916234	0.911976	0.934303	1.11257	1.08129	1.04362		1.106	0.872	1.12		0.891	1.017	0.927032
O00165	131	K	HCLS1-associated protein X-1 OS=Homo sapiens OX=9606 GN=HAX1 PE=1 SV=2	HAX1	1	2.45512e-05	66.953	3	DSMLK(1)YPDSHQPR	1.1111	6	1.2281	1.30287	1.27188	0.806075	0.486137	0.904941	1.14197	1.04125	1.06379	0.969567	0.937479	0.845941	1.075	1.251	1.196	0.831	0.519	1.07	0.687	0.1272
O00165	218	K	HCLS1-associated protein X-1 OS=Homo sapiens OX=9606 GN=HAX1 PE=1 SV=2	HAX1	1	0.00517736	48.701	2	ITK(1)PDGIVEER	-0.40906	4	0.817339	0.817993	0.72668			1.63799	1.14197	1.04125	1.06379	0.969567	0.937479	0.845941	0.716	0.786	0.683			1.936	2.658
O00165	209	K	HCLS1-associated protein X-1 OS=Homo sapiens OX=9606 GN=HAX1 PE=1 SV=2	HAX1	0.999904	0.0272114	55.754	2	SYFK(1)SISVTK	1.6669	1					1		1.14197	1.04125	1.06379	0.969567	0.937479	0.845941					1.067
O00170	177	K	AH receptor-interacting protein OS=Homo sapiens OX=9606 GN=AIP PE=1 SV=2	AIP	1	4.18335e-05	68.127	2	AK(1)AVPLIHQEGNR	-0.59364	5		1.10718		0.90051		0.992309	1.00609	0.955788	0.98379	0.997123	1.00003	1.05718		1.158		0.903		0.939	0.795
O00170	201	K	AH receptor-interacting protein OS=Homo sapiens OX=9606 GN=AIP PE=1 SV=2	AIP	1	1.13059e-11	123.92	2	EAAAK(1)YYDAIACLK	-0.19287	4	1.26225	1.55643		0.782337	0.398988		1.00609	0.955788	0.98379	0.997123	1.00003	1.05718	1.255	1.628		0.785	0.399		0.411	0.122582
O00170	196	K	AH receptor-interacting protein OS=Homo sapiens OX=9606 GN=AIP PE=1 SV=2	AIP	1	0.00432606	94.804	2	EGHVK(1)EAAAK	-1.505	5	1.76448	1.38636	1.33273		0.162059	0.354373	1.00609	0.955788	0.98379	0.997123	1.00003	1.05718	1.754	1.45	1.355		0.162	0.335	0.164	0.00746498
O00170	69	K	AH receptor-interacting protein OS=Homo sapiens OX=9606 GN=AIP PE=1 SV=2	AIP	1	0.000282552	66.619	2	FK(1)LPVWETIVCTMR	-0.040962	1				1			1.00609	0.955788	0.98379	0.997123	1.00003	1.05718				1.003
O00170	273	K	AH receptor-interacting protein OS=Homo sapiens OX=9606 GN=AIP PE=1 SV=2	AIP	1	2.88451e-24	162.16	3	GK(1)AHAAVWNAQEAQADFAK	0.33796	6	1.16111	1.42004	1.36912	0.864486	0.343194	0.842044	1.00609	0.955788	0.98379	0.997123	1.00003	1.05718	1.154	1.486	1.392	0.867	0.343	0.797	0.498	0.0654134
O00170	58	K	AH receptor-interacting protein OS=Homo sapiens OX=9606 GN=AIP PE=1 SV=2	AIP	0.999993	0.00199253	51.872	2	GK(1)PMELIIGK	-2.4267	1					1		1.00609	0.955788	0.98379	0.997123	1.00003	1.05718					1
O00170	103	K	AH receptor-interacting protein OS=Homo sapiens OX=9606 GN=AIP PE=1 SV=2	AIP	1	2.23659e-11	123.42	2	HVVLYPLVAK(1)SLR	-0.5427	10	1.152	1.19524	1.01137	0.955296	0.731275	0.954813	1.00609	0.955788	0.98379	0.997123	1.00003	1.05718	1.145	1.251	1.028	0.958	0.731	0.903	0.757	0.0476777
O00170	112	K	AH receptor-interacting protein OS=Homo sapiens OX=9606 GN=AIP PE=1 SV=2	AIP	1	8.84087e-07	110.52	2	NIAVGK(1)DPLEGQR	1.1748	9	0.258359			0.448861	2.23969	1.05309	1.00609	0.955788	0.98379	0.997123	1.00003	1.05718	0.257			0.45	2.24	0.996	4.781
O00170	266	K	AH receptor-interacting protein OS=Homo sapiens OX=9606 GN=AIP PE=1 SV=2	AIP	1	3.68019e-10	154.81	2	YDDNVK(1)AYFK	1.0459	6	1.31417	1.3831	1.36239	0.720381	0.53075	0.689204	1.00609	0.955788	0.98379	0.997123	1.00003	1.05718	1.306	1.447	1.385	0.722	0.531	0.652	0.46	0.00118783
O00178	546	K	GTP-binding protein 1 OS=Homo sapiens OX=9606 GN=GTPBP1 PE=1 SV=3	GTPBP1	1	0.0033237	43.613	3	FIK(1)TPEYLHIDQR	-1.1339	1		1					0.979558	1.05299	1.07514	0.991405	0.973835	0.927074		0.95
O00178	466	K	GTP-binding protein 1 OS=Homo sapiens OX=9606 GN=GTPBP1 PE=1 SV=3	GTPBP1	0.946773	0.00277291	70.389	2	GGQTASFALK(0.947)K(0.053)	0.83367	1		1					0.979558	1.05299	1.07514	0.991405	0.973835	0.927074		0.95
O00178	529	K	GTP-binding protein 1 OS=Homo sapiens OX=9606 GN=GTPBP1 PE=1 SV=3	GTPBP1	1	1.30413e-08	99.276	2	QTATILSMDK(1)DCLR	0.49266	2		1.10862	0.891376				0.979558	1.05299	1.07514	0.991405	0.973835	0.927074		1.053	0.829
O00178	258	K	GTP-binding protein 1 OS=Homo sapiens OX=9606 GN=GTPBP1 PE=1 SV=3	GTPBP1	0.761461	0.000423223	54.199	3	VITFIDLAGHEK(0.761)YLK(0.239)	-0.046395	3		1.53689		0.669885		0.793223	0.979558	1.05299	1.07514	0.991405	0.973835	0.927074		1.46		0.676		0.856	0.525
O00186	585	K	Syntaxin-binding protein 3 OS=Homo sapiens OX=9606 GN=STXBP3 PE=1 SV=2	STXBP3	1	0.00800662	94.804	2	DK(1)VSLIKDE	-0.054568	3	1.20507				0.758789	1.03614	1.06541	0.995231	0.986484	1.025	1.02086	0.907018	1.131				0.743	1.142	0.833
O00186	278	K	Syntaxin-binding protein 3 OS=Homo sapiens OX=9606 GN=STXBP3 PE=1 SV=2	STXBP3	1	8.16904e-14	163.09	3	EK(1)EAILEEEDDLWVR	1.869	4	1.2564	1.19693		0.708986		0.837683	1.06541	0.995231	0.986484	1.025	1.02086	0.907018	1.179	1.203		0.692		0.924	0.678	0.110779
O00186	230	K	Syntaxin-binding protein 3 OS=Homo sapiens OX=9606 GN=STXBP3 PE=1 SV=2	STXBP3	1	0.000296388	72.846	3	GK(1)THSQLLIIDR	-0.86693	6	1.25469	1.28523	1.32366	0.77418	0.362241		1.06541	0.995231	0.986484	1.025	1.02086	0.907018	1.178	1.291	1.342	0.755	0.355		0.437	0.0517604
O00186	306	K	Syntaxin-binding protein 3 OS=Homo sapiens OX=9606 GN=STXBP3 PE=1 SV=2	STXBP3	0.801773	7.27021e-05	62.271	3	HIAVVLEEIPK(0.802)LMK(0.198)	0.34966	1						1	1.06541	0.995231	0.986484	1.025	1.02086	0.907018						1.103
O00186	309	K	Syntaxin-binding protein 3 OS=Homo sapiens OX=9606 GN=STXBP3 PE=1 SV=2	STXBP3	1	0.00239104	85.622	2	LMK(1)EISSTK	-0.14239	5	1.33957	0.840585	1.13636	1.14372		0.539769	1.06541	0.995231	0.986484	1.025	1.02086	0.907018	1.257	0.845	1.152	1.116		0.595	0.789	0.404947
O00186	224	K	Syntaxin-binding protein 3 OS=Homo sapiens OX=9606 GN=STXBP3 PE=1 SV=2	STXBP3	0.999999	0.00093273	88.921	2	IDEK(1)SLIK	0.29586	5		0.982123	0.985158	1.14334	0.801216	1.08816	1.06541	0.995231	0.986484	1.025	1.02086	0.907018		0.987	0.999	1.115	0.785	1.2	1.041	0.898668
O00186	19	K	Syntaxin-binding protein 3 OS=Homo sapiens OX=9606 GN=STXBP3 PE=1 SV=2	STXBP3	0.999997	0.00448739	60.547	2	IK(1)ATVFDDCK	-1.2678	1		1					1.06541	0.995231	0.986484	1.025	1.02086	0.907018		1.005
O00186	214	K	Syntaxin-binding protein 3 OS=Homo sapiens OX=9606 GN=STXBP3 PE=1 SV=2	STXBP3	1	0.00558585	98.009	2	K(1)LEDYYK	2.2613	2		1.02396	0.976037				1.06541	0.995231	0.986484	1.025	1.02086	0.907018		1.029	0.989
O00186	431	K	Syntaxin-binding protein 3 OS=Homo sapiens OX=9606 GN=STXBP3 PE=1 SV=2	STXBP3	1	1.17837e-13	104.04	3	LIQNVK(1)IENESDMIR	1.4048	2			1.01503	0.984975			1.06541	0.995231	0.986484	1.025	1.02086	0.907018			1.029	0.961			0.934
O00186	364	K	Syntaxin-binding protein 3 OS=Homo sapiens OX=9606 GN=STXBP3 PE=1 SV=2	STXBP3	0.999797	0.0130705	67.507	2	LNIEK(1)LCK	15.851	3	1.07352	1.72245			0.204025		1.06541	0.995231	0.986484	1.025	1.02086	0.907018	1.008	1.731			0.2		0.146
O00186	343	K	Syntaxin-binding protein 3 OS=Homo sapiens OX=9606 GN=STXBP3 PE=1 SV=2	STXBP3	0.999978	0.000164853	58.794	3	QITK(1)QVVHLNLAEDCMNK	-0.75281	1	1						1.06541	0.995231	0.986484	1.025	1.02086	0.907018	0.939
O00186	357	K	Syntaxin-binding protein 3 OS=Homo sapiens OX=9606 GN=STXBP3 PE=1 SV=2	STXBP3	0.884321	2.14535e-05	64.266	3	QVVHLNLAEDCMNK(0.884)FK(0.116)	-0.020418	3	1.20964	1.2851				0.505256	1.06541	0.995231	0.986484	1.025	1.02086	0.907018	1.135	1.291				0.557	0.459
O00186	98	K	Syntaxin-binding protein 3 OS=Homo sapiens OX=9606 GN=STXBP3 PE=1 SV=2	STXBP3	0.986292	7.03109e-07	79.235	3	SVDCFLHDFASK(0.986)SENK(0.014)	-0.19994	5	1.10764	1.1779	1.15152	1.04418	0.518754		1.06541	0.995231	0.986484	1.025	1.02086	0.907018	1.04	1.184	1.167	1.019	0.508		0.675	0.187715
O00186	332	K	Syntaxin-binding protein 3 OS=Homo sapiens OX=9606 GN=STXBP3 PE=1 SV=2	STXBP3	0.979528	3.76557e-29	224.68	2	TSLSALTQLMK(0.98)K(0.02)	0.80526	6	0.819989	1.15702	1.47268	0.69655	0.843323	1.01043	1.06541	0.995231	0.986484	1.025	1.02086	0.907018	0.77	1.163	1.493	0.68	0.826	1.114	0.765	0.352147
O00186	397	K	Syntaxin-binding protein 3 OS=Homo sapiens OX=9606 GN=STXBP3 PE=1 SV=2	STXBP3	0.859564	0.000939549	57.003	3	VLLPVLLNK(0.86)NHDNCDK(0.14)	0.21299	4	0.781941	0.874457		1.11869		1.22492	1.06541	0.995231	0.986484	1.025	1.02086	0.907018	0.734	0.879		1.091		1.35	1.513	0.0978154
O00189	184	K	AP-4 complex subunit mu-1 OS=Homo sapiens OX=9606 GN=AP4M1 PE=1 SV=2	AP4M1	1	2.5147e-05	56.08	3	SDQSQK(1)NEVFLDVVER	-0.86193	3				1.18284	0.525069	1.29209
O00193	13	K	Small acidic protein OS=Homo sapiens OX=9606 GN=SMAP PE=1 SV=1	SMAP	1	0.00205837	67.464	2	ESHPHGVK(1)R	-0.93243	2	1.11524		0.884758				0.955449	0.876821	0.949446	1.0673	1.03364	1.11735	1.167		0.932
O00193	91	K	Small acidic protein OS=Homo sapiens OX=9606 GN=SMAP PE=1 SV=1	SMAP	1	3.39314e-24	147.64	3	INEELESQYQQSMDSK(1)LSGR	-0.73194	6	0.967288	0.649354	0.732372	1.55471	0.988527	1.10775	0.955449	0.876821	0.949446	1.0673	1.03364	1.11735	1.012	0.741	0.771	1.457	0.956	0.991	1.349	0.156785
O00193	75	K	Small acidic protein OS=Homo sapiens OX=9606 GN=SMAP PE=1 SV=1	SMAP	0.999997	0.000122393	56.08	3	K(1)INEELESQYQQSMDSK	1.6806	1	1						0.955449	0.876821	0.949446	1.0673	1.03364	1.11735	1.047
O00193	62	K	Small acidic protein OS=Homo sapiens OX=9606 GN=SMAP PE=1 SV=1	SMAP	1	1.61765e-06	83.214	2	LVIGDHK(1)STSHFR	-2.4612	11	1.51596	0.914383	1.22033	0.962978	0.369944	1.01641	0.955449	0.876821	0.949446	1.0673	1.03364	1.11735	1.587	1.043	1.285	0.902	0.358	0.91	0.554	0.118119
O00193	174	K	Small acidic protein OS=Homo sapiens OX=9606 GN=SMAP PE=1 SV=1	SMAP	1	0.000264896	93.467	2	SNYK(1)MMFVK	0.16553	5	1.01459	0.801793	0.828968	1.13991		1.21474	0.955449	0.876821	0.949446	1.0673	1.03364	1.11735	1.062	0.914	0.873	1.068		1.087	1.135	0.189075
O00203	414	K	AP-3 complex subunit beta-1 OS=Homo sapiens OX=9606 GN=AP3B1 PE=1 SV=3	AP3B1	0.999996	5.66359e-14	175.64	2	EFQTYVK(1)SQDK	-0.24054	6	1.51338	1.36304	1.26767	0.755724	0.360682	0.739501	1.00028	0.982272	1.01078	0.963833	1.00791	1.03493	1.513	1.388	1.254	0.784	0.358	0.715	0.447	0.0275715
O00203	418	K	AP-3 complex subunit beta-1 OS=Homo sapiens OX=9606 GN=AP3B1 PE=1 SV=3	AP3B1	1	2.14346e-07	132.9	3	SQDK(1)QFAAATIQTIGR	2.1538	8	1.39319	1.38907	0.710952			0.506789	1.00028	0.982272	1.01078	0.963833	1.00791	1.03493	1.393	1.414	0.703			0.49	0.419
O00203	665	K	AP-3 complex subunit beta-1 OS=Homo sapiens OX=9606 GN=AP3B1 PE=1 SV=3	AP3B1	0.993008	0.00166901	79.809	2	EWTPAGK(0.993)AK(0.007)	0.46848	3			0.828772	0.991249		1.17998	1.00028	0.982272	1.01078	0.963833	1.00791	1.03493			0.82	1.028		1.14	1.322
O00203	74	K	AP-3 complex subunit beta-1 OS=Homo sapiens OX=9606 GN=AP3B1 PE=1 SV=3	AP3B1	1	7.75755e-11	128.97	2	GK(1)NASELFPAVVK	0.50685	2		1.22768	0.772323				1.00028	0.982272	1.01078	0.963833	1.00791	1.03493		1.25	0.764
O00203	596	K	AP-3 complex subunit beta-1 OS=Homo sapiens OX=9606 GN=AP3B1 PE=1 SV=3	AP3B1	0.999999	0.0430836	58.687	2	K(1)IFLAQK	0.28095	2	1.05424	0.945755					1.00028	0.982272	1.01078	0.963833	1.00791	1.03493	1.054	0.963
O00203	467	K	AP-3 complex subunit beta-1 OS=Homo sapiens OX=9606 GN=AP3B1 PE=1 SV=3	AP3B1	0.999961	0.0435823	47.361	3	K(1)LLQMQPAQHGEIIK	0.75628	1				1			1.00028	0.982272	1.01078	0.963833	1.00791	1.03493				1.038
O00203	481	K	AP-3 complex subunit beta-1 OS=Homo sapiens OX=9606 GN=AP3B1 PE=1 SV=3	AP3B1	0.868976	0.000125007	67.887	3	LLQMQPAQHGEIIK(0.869)HMAK(0.131)	-0.40727	2		0.989199	1.0108				1.00028	0.982272	1.01078	0.963833	1.00791	1.03493		1.007	1
O00203	485	K	AP-3 complex subunit beta-1 OS=Homo sapiens OX=9606 GN=AP3B1 PE=1 SV=3	AP3B1	0.850657	2.66212e-05	76.563	3	LLQMQPAQHGEIIK(0.149)HMAK(0.851)	0.93706	3	1.49478			0.690809		0.814416	1.00028	0.982272	1.01078	0.963833	1.00791	1.03493	1.494			0.717		0.787	0.503
O00203	549	K	AP-3 complex subunit beta-1 OS=Homo sapiens OX=9606 GN=AP3B1 PE=1 SV=3	AP3B1	0.999994	1.58538e-11	154.35	2	LYLTNSK(1)QTK	-1.6098	6	1.21529	1.36096	1.17206	0.924636	0.530369	0.796679	1.00028	0.982272	1.01078	0.963833	1.00791	1.03493	1.215	1.386	1.16	0.959	0.526	0.77	0.6	0.0425518
O00203	523	K	AP-3 complex subunit beta-1 OS=Homo sapiens OX=9606 GN=AP3B1 PE=1 SV=3	AP3B1	1	1.45503e-06	96.313	2	MAK(1)SFTSEDDLVK	2.766	6	0.827783	1.40714	1.38419	0.82908	0.620068	0.93174	1.00028	0.982272	1.01078	0.963833	1.00791	1.03493	0.828	1.433	1.369	0.86	0.615	0.9	0.654	0.126911
O00203	305	K	AP-3 complex subunit beta-1 OS=Homo sapiens OX=9606 GN=AP3B1 PE=1 SV=3	AP3B1	1	0.00180132	83.358	2	NTK(1)PLLQSR	0.25051	1	1						1.00028	0.982272	1.01078	0.963833	1.00791	1.03493	1
O00203	90	K	AP-3 complex subunit beta-1 OS=Homo sapiens OX=9606 GN=AP3B1 PE=1 SV=3	AP3B1	0.999951	0.000658353	72.365	2	NVASK(1)NIEIK	1.578	4	1.19388	0.882751	1.41927	0.504101			1.00028	0.982272	1.01078	0.963833	1.00791	1.03493	1.194	0.899	1.404	0.523			0.449
O00203	337	K	AP-3 complex subunit beta-1 OS=Homo sapiens OX=9606 GN=AP3B1 PE=1 SV=3	AP3B1	1	1.21219e-14	159.12	2	SEAGIISK(1)SLVR	-0.11727	6	0.778813	1.10842	1.05916	0.941655	1.23262	0.879337	1.00028	0.982272	1.01078	0.963833	1.00791	1.03493	0.779	1.128	1.048	0.977	1.223	0.85	1.032	0.843518
O00220	443	K	Tumor necrosis factor receptor superfamily member 10A OS=Homo sapiens OX=9606 GN=TNFRSF10A PE=1 SV=3	TNFRSF10A	1	0.00256685	76.255	2	EK(1)IQDLLVDSGK	-3.5278	1					1
O00221	316	K	NF-kappa-B inhibitor epsilon OS=Homo sapiens OX=9606 GN=NFKBIE PE=1 SV=3	NFKBIE	1	0.00739266	54.436	2	ALVLK(1)GASR	1.0674	2			1.05581	0.944192			0.734771	1.09967	1.10431	0.836086	1.0586	1.16657			0.956	1.129			1.181
O00231	252	K	26S proteasome non-ATPase regulatory subunit 11 OS=Homo sapiens OX=9606 GN=PSMD11 PE=1 SV=3	PSMD11	1	2.61342e-06	120.65	2	AITSLK(1)YMLLCK	1.5656	2			1.19965			0.800345	1.01199	1.07466	1.08271	0.952449	0.94144	0.936748			1.108			0.854	0.771
O00231	32	K	26S proteasome non-ATPase regulatory subunit 11 OS=Homo sapiens OX=9606 GN=PSMD11 PE=1 SV=3	PSMD11	1	4.40063e-12	144.27	2	EASIDILHSIVK(1)R	0.7319	8	1.20563	1.2548	1.1928	0.713698	0.673001	0.960067	1.01199	1.07466	1.08271	0.952449	0.94144	0.936748	1.191	1.168	1.102	0.749	0.715	1.025	0.719	0.0413821
O00231	274	K	26S proteasome non-ATPase regulatory subunit 11 OS=Homo sapiens OX=9606 GN=PSMD11 PE=1 SV=3	PSMD11	1	0.00121056	44.16	3	IMLNTPEDVQALVSGK(1)LALR	1.2809	1		1					1.01199	1.07466	1.08271	0.952449	0.94144	0.936748		0.931
O00231	141	K	26S proteasome non-ATPase regulatory subunit 11 OS=Homo sapiens OX=9606 GN=PSMD11 PE=1 SV=3	PSMD11	1	4.37245e-06	146.27	2	LVSLYFDTK(1)R	-0.57228	6	1.25593	1.40255	1.29461	0.751399	0.435849	0.859669	1.01199	1.07466	1.08271	0.952449	0.94144	0.936748	1.241	1.305	1.196	0.789	0.463	0.918	0.58	0.0490357
O00231	288	K	26S proteasome non-ATPase regulatory subunit 11 OS=Homo sapiens OX=9606 GN=PSMD11 PE=1 SV=3	PSMD11	0.999988	0.00241536	68.548	2	QTEALK(1)CVAQASK	-0.62751	5	1.41651	1.23899	1.26324	0.830245	0.251021		1.01199	1.07466	1.08271	0.952449	0.94144	0.936748	1.4	1.153	1.167	0.872	0.267		0.459	0.12709
O00231	304	K	26S proteasome non-ATPase regulatory subunit 11 OS=Homo sapiens OX=9606 GN=PSMD11 PE=1 SV=3	PSMD11	1	3.46717e-08	117.21	2	SLADFEK(1)ALTDYR	-0.85689	2		0.864331	1.13567				1.01199	1.07466	1.08271	0.952449	0.94144	0.936748		0.804	1.049
O00231	185	K	26S proteasome non-ATPase regulatory subunit 11 OS=Homo sapiens OX=9606 GN=PSMD11 PE=1 SV=3	PSMD11	1	6.05264e-05	87.942	2	TYHALSNLPK(1)AR	0.066783	6	0.633912	0.537287	1.9319	1.21622	0.681291	0.999384	1.01199	1.07466	1.08271	0.952449	0.94144	0.936748	0.626	0.5	1.784	1.277	0.724	1.067	1.054	0.679293
O00231	417	K	26S proteasome non-ATPase regulatory subunit 11 OS=Homo sapiens OX=9606 GN=PSMD11 PE=1 SV=3	PSMD11	0.960994	0.000681314	92.732	2	VVDSLYNK(0.961)AK(0.039)	2.5919	1						1	1.01199	1.07466	1.08271	0.952449	0.94144	0.936748						1.068
O00232	180	K	26S proteasome non-ATPase regulatory subunit 12 OS=Homo sapiens OX=9606 GN=PSMD12 PE=1 SV=3	PSMD12	0.774141	1.98663e-05	98.328	3	EAASILQELQVETYGSMEK(0.226)K(0.774)	2.3307	5	1.36161	1.24956	0.899793	0.60378		0.885256	1.10154	1.08626	1.07931	0.920686	0.923377	0.888821	1.236	1.15	0.834	0.656		0.996	0.77	0.308751
O00232	92	K	26S proteasome non-ATPase regulatory subunit 12 OS=Homo sapiens OX=9606 GN=PSMD12 PE=1 SV=3	PSMD12	1	1.29927e-43	219.16	3	EWDLLNENIMLLSK(1)R	-2.4124	4	1.55431	1.40587	0.732795			0.307028	1.10154	1.08626	1.07931	0.920686	0.923377	0.888821	1.411	1.294	0.679			0.345	0.306
O00232	221	K	26S proteasome non-ATPase regulatory subunit 12 OS=Homo sapiens OX=9606 GN=PSMD12 PE=1 SV=3	PSMD12	0.991034	3.43323e-09	119.94	2	FFQEENTEK(0.991)LK(0.009)	1.7896	5	1.19108	1.13438	0.806603	0.932536		0.935398	1.10154	1.08626	1.07931	0.920686	0.923377	0.888821	1.081	1.044	0.747	1.013		1.052	1.079	0.602125
O00232	72	K	26S proteasome non-ATPase regulatory subunit 12 OS=Homo sapiens OX=9606 GN=PSMD12 PE=1 SV=3	PSMD12	0.999999	2.03742e-06	119.94	2	ILVAVVK(1)MCYEAK	0.37878	5	0.679558	0.905532	1.06904	0.898703		1.44717	1.10154	1.08626	1.07931	0.920686	0.923377	0.888821	0.617	0.834	0.99	0.976		1.628	1.6	0.178865
O00232	368	K	26S proteasome non-ATPase regulatory subunit 12 OS=Homo sapiens OX=9606 GN=PSMD12 PE=1 SV=3	PSMD12	1	0.00440183	67.464	2	IMAK(1)YYTR	1.8851	3				1.10539	0.763492	1.13112	1.10154	1.08626	1.07931	0.920686	0.923377	0.888821				1.201	0.827	1.273
O00232	212	K	26S proteasome non-ATPase regulatory subunit 12 OS=Homo sapiens OX=9606 GN=PSMD12 PE=1 SV=3	PSMD12	1	6.21885e-08	130.71	2	INTK(1)FFQEENTEK	1.799	6	1.20505	1.40117	1.20064	1.10229	0.433431	0.657412	1.10154	1.08626	1.07931	0.920686	0.923377	0.888821	1.094	1.29	1.112	1.197	0.469	0.74	0.688	0.183154
O00232	330	K	26S proteasome non-ATPase regulatory subunit 12 OS=Homo sapiens OX=9606 GN=PSMD12 PE=1 SV=3	PSMD12	0.999998	0.0011823	58.045	3	K(1)GSLESPATDVFGSTEEGEK	-2.4293	1	1						1.10154	1.08626	1.07931	0.920686	0.923377	0.888821	0.908
O00232	295	K	26S proteasome non-ATPase regulatory subunit 12 OS=Homo sapiens OX=9606 GN=PSMD12 PE=1 SV=3	PSMD12	1	0.0128861	82.716	2	K(1)LEEIPK	2.0025	6	1.26677	1.21274	1.19232	0.931806	0.553645	0.842709	1.10154	1.08626	1.07931	0.920686	0.923377	0.888821	1.15	1.116	1.105	1.012	0.6	0.948	0.759	0.142414
O00232	197	K	26S proteasome non-ATPase regulatory subunit 12 OS=Homo sapiens OX=9606 GN=PSMD12 PE=1 SV=3	PSMD12	1	2.47519e-05	109.88	2	LCLAVK(1)DYIR	1.929	5	1.25118	1.30697	1.09567	0.737706		0.60848	1.10154	1.08626	1.07931	0.920686	0.923377	0.888821	1.136	1.203	1.015	0.801		0.685	0.665	0.0181288
O00232	441	K	26S proteasome non-ATPase regulatory subunit 12 OS=Homo sapiens OX=9606 GN=PSMD12 PE=1 SV=3	PSMD12	0.985598	0.000270154	62.398	3	LNSLMSLVNK(0.986)TTHLIAK(0.014)	-2.2709	2			1.18092	0.819079			1.10154	1.08626	1.07931	0.920686	0.923377	0.888821			1.094	0.89			0.814
O00232	33	K	26S proteasome non-ATPase regulatory subunit 12 OS=Homo sapiens OX=9606 GN=PSMD12 PE=1 SV=3	PSMD12	1	0.000553279	86.205	3	LPECAK(1)LAK(1)EGR	0.011827	6	1.19268	1.18397	1.16158			0.461765	1.10154	1.08626	1.07931	0.920686	0.923377	0.888821	1.083	1.09	1.076			0.52	0.48
O00232	36	K	26S proteasome non-ATPase regulatory subunit 12 OS=Homo sapiens OX=9606 GN=PSMD12 PE=1 SV=3	PSMD12	1	0.00494906	48.701	3	LPECAK(1)LAK(1)EGR	0.011827	2	0.997975	1.00203					1.10154	1.08626	1.07931	0.920686	0.923377	0.888821	0.906	0.922
O00232	52	K	26S proteasome non-ATPase regulatory subunit 12 OS=Homo sapiens OX=9606 GN=PSMD12 PE=1 SV=3	PSMD12	1	2.72987e-06	66.485	3	LQEVIETLLSLEK(1)QTR	0.8262	2	1.20954	0.790456					1.10154	1.08626	1.07931	0.920686	0.923377	0.888821	1.098	0.728
O00232	147	K	26S proteasome non-ATPase regulatory subunit 12 OS=Homo sapiens OX=9606 GN=PSMD12 PE=1 SV=3	PSMD12	1	1.01601e-11	154.81	2	LTK(1)TLATIK	-0.095591	6	1.40772	1.47587	1.35373	0.638957	0.544605	0.579118	1.10154	1.08626	1.07931	0.920686	0.923377	0.888821	1.278	1.359	1.254	0.694	0.59	0.652	0.498	0.000192279
O00232	153	K	26S proteasome non-ATPase regulatory subunit 12 OS=Homo sapiens OX=9606 GN=PSMD12 PE=1 SV=3	PSMD12	0.998302	8.92832e-06	99.589	2	TLATIK(0.998)EQNGDVK(0.002)	-1.9993	1					1		1.10154	1.08626	1.07931	0.920686	0.923377	0.888821					1.083
O00232	121	K	26S proteasome non-ATPase regulatory subunit 12 OS=Homo sapiens OX=9606 GN=PSMD12 PE=1 SV=3	PSMD12	1	3.60916e-17	153.26	3	MVQQCCTYVEEITDLPIK(1)LR	1.7177	10	2.17457	1.92951	0.959154	0.334932	0.391228	0.210615	1.10154	1.08626	1.07931	0.920686	0.923377	0.888821	1.974	1.776	0.889	0.364	0.424	0.237	0.221	0.00827134
O00232	419	K	26S proteasome non-ATPase regulatory subunit 12 OS=Homo sapiens OX=9606 GN=PSMD12 PE=1 SV=3	PSMD12	1	3.15629e-07	85.813	3	PK(1)DPNNLLNDWSQK	0.91417	7	1.15168	1.06256	1.13602	1.04035	0.639592	0.969796	1.10154	1.08626	1.07931	0.920686	0.923377	0.888821	1.046	0.978	1.053	1.13	0.693	1.091	0.947	0.652863
O00232	98	K	26S proteasome non-ATPase regulatory subunit 12 OS=Homo sapiens OX=9606 GN=PSMD12 PE=1 SV=3	PSMD12	1	0.00416003	81.163	2	SQLK(1)QAVAK	-2.6323	2				0.908784		1.09122	1.10154	1.08626	1.07931	0.920686	0.923377	0.888821				0.987		1.228
O00232	405	K	26S proteasome non-ATPase regulatory subunit 12 OS=Homo sapiens OX=9606 GN=PSMD12 PE=1 SV=3	PSMD12	1	0.00597097	76.605	2	TIFAK(1)VDR	0.46812	2		1.36633			0.633672		1.10154	1.08626	1.07931	0.920686	0.923377	0.888821		1.258			0.686		0.545
O00233	48	K	26S proteasome non-ATPase regulatory subunit 9 OS=Homo sapiens OX=9606 GN=PSMD9 PE=1 SV=3	PSMD9	1	4.72884e-10	65.574	3	ANYDVLESQK(1)GIGMNEPLVDCEGYPR	-0.13911	1				1			1.00334	1.01756	1.05207	0.94473	0.988608	0.993692				1.059
O00233	91	K	26S proteasome non-ATPase regulatory subunit 9 OS=Homo sapiens OX=9606 GN=PSMD9 PE=1 SV=3	PSMD9	1	3.53873e-05	58.338	3	AVMK(1)QVEEALHQLHAR	0.48964	2			1.06567			0.934335	1.00334	1.01756	1.05207	0.94473	0.988608	0.993692			1.013			0.94	0.928
O00233	117	K	26S proteasome non-ATPase regulatory subunit 9 OS=Homo sapiens OX=9606 GN=PSMD9 PE=1 SV=3	PSMD9	1	0.0249664	54.27	2	DMAEAHK(1)EAMSR	-0.71617	1						1	1.00334	1.01756	1.05207	0.94473	0.988608	0.993692						1.006
O00233	87	K	26S proteasome non-ATPase regulatory subunit 9 OS=Homo sapiens OX=9606 GN=PSMD9 PE=1 SV=3	PSMD9	0.992442	1.39965e-08	87.573	3	HNIICLQNDHK(0.992)AVMK(0.008)	1.112	5	1.24076	1.26802	1.33649	0.800828	0.353907		1.00334	1.01756	1.05207	0.94473	0.988608	0.993692	1.237	1.246	1.27	0.848	0.358		0.482	0.083941
O00233	123	K	26S proteasome non-ATPase regulatory subunit 9 OS=Homo sapiens OX=9606 GN=PSMD9 PE=1 SV=3	PSMD9	1	0.000101966	122.51	2	K(1)LGQSESQGPPR	1.8104	1		1					1.00334	1.01756	1.05207	0.94473	0.988608	0.993692		0.983
O00233	198	K	26S proteasome non-ATPase regulatory subunit 9 OS=Homo sapiens OX=9606 GN=PSMD9 PE=1 SV=3	PSMD9	1	0.00956581	65.156	3	RGEK(1)HQLR	1.7776	3		1.2401			0.466925	1.29298	1.00334	1.01756	1.05207	0.94473	0.988608	0.993692		1.219			0.472	1.301	0.727
O00233	211	K	26S proteasome non-ATPase regulatory subunit 9 OS=Homo sapiens OX=9606 GN=PSMD9 PE=1 SV=3	PSMD9	1	1.58657e-57	258.72	3	WAGK(1)GLLGCNIIPLQR	1.4772	6	0.868278	0.938378	0.945903	1.07896	0.644858	1.52362	1.00334	1.01756	1.05207	0.94473	0.988608	0.993692	0.865	0.922	0.899	1.142	0.652	1.533	1.239	0.570942
O00244	60	K	Copper transport protein ATOX1 OS=Homo sapiens OX=9606 GN=ATOX1 PE=1 SV=1	ATOX1	1	6.37673e-20	144.47	2	TGK(1)TVSYLGLE	-0.87058	7	1.31562	0.928179	1.06549	0.965802	0.811489	0.91342	0.978582	0.965908	1.00202	1.00853	1.02588	1.01908	1.344	0.961	1.063	0.958	0.791	0.896	0.785	0.108849
O00244	30	K	Copper transport protein ATOX1 OS=Homo sapiens OX=9606 GN=ATOX1 PE=1 SV=1	ATOX1	0.999999	0.00304078	71.219	2	LGGVK(1)YDIDLPNKK	-0.6345	2	1.01981	0.980189					0.978582	0.965908	1.00202	1.00853	1.02588	1.01908	1.042	1.015
O00244	25	K	Copper transport protein ATOX1 OS=Homo sapiens OX=9606 GN=ATOX1 PE=1 SV=1	ATOX1	1	5.1327e-05	133.9	2	VLNK(1)LGGVK	-1.3646	6	1.39191	1.33677	1.14037	0.7518	0.678218	0.700931	0.978582	0.965908	1.00202	1.00853	1.02588	1.01908	1.422	1.384	1.138	0.745	0.661	0.688	0.531	0.00131153
O00255	574	K	Menin OS=Homo sapiens OX=9606 GN=MEN1 PE=1 SV=4	MEN1	1	1.0772e-16	163.93	2	ELLVATK(1)INSSAIK	0.33264	5		0.412296	0.396744	1.54594	1.10833	1.53669	0.954921	0.846486	0.940428	1.04754	1.09486	1.11577		0.487	0.422	1.476	1.012	1.377	2.835	0.00742957
O00255	315	K	Menin OS=Homo sapiens OX=9606 GN=MEN1 PE=1 SV=4	MEN1	1	6.06105e-09	146.88	2	GIASAK(1)TYYR	1.8316	6	1.02658	1.27095	1.14822	0.932729	0.586612	1.03492	0.954921	0.846486	0.940428	1.04754	1.09486	1.11577	1.075	1.501	1.221	0.89	0.536	0.928	0.62	0.0689116
O00255	229	K	Menin OS=Homo sapiens OX=9606 GN=MEN1 PE=1 SV=4	MEN1	1	0.000192931	96.957	2	SWLYLK(1)GSYMR	1.4664	2		0.916205	1.0838				0.954921	0.846486	0.940428	1.04754	1.09486	1.11577		1.082	1.152
O00255	609	K	Menin OS=Homo sapiens OX=9606 GN=MEN1 PE=1 SV=4	MEN1	1	0.000146834	74.524	2	VSTPSDYTLSFLK(1)R	1.0437	3	1.0197			0.946097		1.0342	0.954921	0.846486	0.940428	1.04754	1.09486	1.11577	1.068			0.903		0.927	0.857
O00258	41	K	Guided entry of tail-anchored proteins factor 1 OS=Homo sapiens OX=9606 GN=GET1 PE=1 SV=2	GET1	1	2.42184e-06	87.573	2	VLQK(1)DAEQESQMR	-0.49676	3	1.46955	1.32478			0.205662
O00264	96	K	Membrane-associated progesterone receptor component 1 OS=Homo sapiens OX=9606 GN=PGRMC1 PE=1 SV=3	PGRMC1	1	4.38425e-09	128.57	2	ILMAINGK(1)VFDVTK	0.59205	3	0.41101	1.4277	1.16129				1.14337	1.14801	1.0899	0.8997	0.861414	0.857601	0.359	1.244	1.066
O00264	102	K	Membrane-associated progesterone receptor component 1 OS=Homo sapiens OX=9606 GN=PGRMC1 PE=1 SV=3	PGRMC1	1	0.00374337	105.81	2	VFDVTK(1)GR	3.5527	3		1.28194	1.04699		0.671067		1.14337	1.14801	1.0899	0.8997	0.861414	0.857601		1.117	0.961		0.779		0.75
O00264	105	K	Membrane-associated progesterone receptor component 1 OS=Homo sapiens OX=9606 GN=PGRMC1 PE=1 SV=3	PGRMC1	1	3.37804e-10	110.58	2	K(1)FYGPEGPYGVFAGR	0.68718	11	1.11118	1.20977	1.19082	0.881075	0.680975	0.92618	1.14337	1.14801	1.0899	0.8997	0.861414	0.857601	0.972	1.054	1.093	0.979	0.791	1.08	0.914	0.378137
O00267	601	K	Transcription elongation factor SPT5 OS=Homo sapiens OX=9606 GN=SUPT5H PE=1 SV=1	SUPT5H	1	8.18419e-05	76.255	3	DIVK(1)VIDGPHSGR	0.10869	7	1.90203	0.898371	0.902479	0.634463	0.662654		0.97332	0.987475	1.00057	1.00582	1.04273	0.990082	1.954	0.91	0.902	0.631	0.636		0.505	0.160445
O00267	183	K	Transcription elongation factor SPT5 OS=Homo sapiens OX=9606 GN=SUPT5H PE=1 SV=1	SUPT5H	0.971986	0.000317518	81.335	2	DPNLWTVK(0.972)CK(0.028)	-0.45631	1					1		0.97332	0.987475	1.00057	1.00582	1.04273	0.990082					0.959
O00267	143	K	Transcription elongation factor SPT5 OS=Homo sapiens OX=9606 GN=SUPT5H PE=1 SV=1	SUPT5H	0.960994	2.29894e-19	134.66	2	EEELGEYYMK(0.961)K(0.039)	0.51104	5	0.833824	1.01071	0.779597	1.37586			0.97332	0.987475	1.00057	1.00582	1.04273	0.990082	0.857	1.024	0.779	1.368			1.543
O00267	144	K	Transcription elongation factor SPT5 OS=Homo sapiens OX=9606 GN=SUPT5H PE=1 SV=1	SUPT5H	0.852311	2.29894e-19	134.66	2	EEELGEYYMK(0.148)K(0.852)	0.67456	5		0.960081	0.740542	1.30694		0.992438	0.97332	0.987475	1.00057	1.00582	1.04273	0.990082		0.972	0.74	1.299		1.002	1.344	0.255881
O00267	274	K	Transcription elongation factor SPT5 OS=Homo sapiens OX=9606 GN=SUPT5H PE=1 SV=1	SUPT5H	0.990201	0.0223874	67.903	2	EVANLK(0.99)PK(0.01)	0.10918	2				1.13641		0.863587	0.97332	0.987475	1.00057	1.00582	1.04273	0.990082				1.13		0.872
O00267	276	K	Transcription elongation factor SPT5 OS=Homo sapiens OX=9606 GN=SUPT5H PE=1 SV=1	SUPT5H	0.868277	0.0170472	45.939	3	EVANLK(0.132)PK(0.868)SWVR	-0.30387	1					1		0.97332	0.987475	1.00057	1.00582	1.04273	0.990082					0.959
O00267	597	K	Transcription elongation factor SPT5 OS=Homo sapiens OX=9606 GN=SUPT5H PE=1 SV=1	SUPT5H	0.902333	2.24237e-05	103.23	3	FAVALDSEQNNIHVK(0.902)DIVK(0.098)	-0.46082	5	1.00446	1.15135	0.980128	0.898829		0.965233	0.97332	0.987475	1.00057	1.00582	1.04273	0.990082	1.032	1.166	0.98	0.894		0.975	0.882	0.193122
O00267	725	K	Transcription elongation factor SPT5 OS=Homo sapiens OX=9606 GN=SUPT5H PE=1 SV=1	SUPT5H	1	4.61532e-10	103.23	2	GYIGVVK(1)DATESTAR	-0.4817	6	1.1095	1.15017	1.19252	1.03915	0.567184	0.941476	0.97332	0.987475	1.00057	1.00582	1.04273	0.990082	1.14	1.165	1.192	1.033	0.544	0.951	0.723	0.147306
O00267	231	K	Transcription elongation factor SPT5 OS=Homo sapiens OX=9606 GN=SUPT5H PE=1 SV=1	SUPT5H	0.99413	9.79635e-05	78.043	3	GYIYVEAYK(0.994)QTHVK(0.006)	0.018077	6	0.874581	0.793398	0.801194	1.39832	0.791258	1.34125	0.97332	0.987475	1.00057	1.00582	1.04273	0.990082	0.899	0.803	0.801	1.39	0.759	1.355	1.4	0.208126
O00267	236	K	Transcription elongation factor SPT5 OS=Homo sapiens OX=9606 GN=SUPT5H PE=1 SV=1	SUPT5H	1	5.49512e-06	97.594	2	QTHVK(1)QAIEGVGNLR	-0.82973	3				1.37233	0.627671		0.97332	0.987475	1.00057	1.00582	1.04273	0.990082				1.364	0.602
O00267	458	K	Transcription elongation factor SPT5 OS=Homo sapiens OX=9606 GN=SUPT5H PE=1 SV=1	SUPT5H	1	0.000223274	69.201	3	HEDLK(1)DMLEFPAQELR	0.25617	5	1.28673	1.20795	0.997686			0.507632	0.97332	0.987475	1.00057	1.00582	1.04273	0.990082	1.322	1.223	0.997			0.513	0.435
O00267	650	K	Transcription elongation factor SPT5 OS=Homo sapiens OX=9606 GN=SUPT5H PE=1 SV=1	SUPT5H	1	1.1543e-06	150.17	3	HLVLAGGSK(1)PR	2.0223	12	1.37035	1.33827	1.23999	0.843589	0.330037	0.877762	0.97332	0.987475	1.00057	1.00582	1.04273	0.990082	1.408	1.355	1.239	0.839	0.317	0.887	0.51	0.0843491
O00267	453	K	Transcription elongation factor SPT5 OS=Homo sapiens OX=9606 GN=SUPT5H PE=1 SV=1	SUPT5H	0.999137	0.00310164	64.064	2	ITIMPK(0.999)HEDLK(0.001)	-3.9435	3		1.81103		0.538773		0.650193	0.97332	0.987475	1.00057	1.00582	1.04273	0.990082		1.834		0.536		0.657	0.325
O00267	628	K	Transcription elongation factor SPT5 OS=Homo sapiens OX=9606 GN=SUPT5H PE=1 SV=1	SUPT5H	1	1.28885e-06	103.87	2	K(1)LVENGGMFVCK	2.0002	4	0.910358	1.08964					0.97332	0.987475	1.00057	1.00582	1.04273	0.990082	0.935	1.103
O00267	639	K	Transcription elongation factor SPT5 OS=Homo sapiens OX=9606 GN=SUPT5H PE=1 SV=1	SUPT5H	1	2.36215e-06	100.07	2	LVENGGMFVCK(1)TR	3.1378	4	1.03929	1.27241	1.10957	0.578731			0.97332	0.987475	1.00057	1.00582	1.04273	0.990082	1.068	1.289	1.109	0.575			0.498
O00267	473	K	Transcription elongation factor SPT5 OS=Homo sapiens OX=9606 GN=SUPT5H PE=1 SV=1	SUPT5H	1	0.000620354	95.311	2	YFK(1)MGDHVK	-0.85476	7	1.45741	1.53032	1.28685	0.71957	0.283131	0.722726	0.97332	0.987475	1.00057	1.00582	1.04273	0.990082	1.497	1.55	1.286	0.715	0.272	0.73	0.396	0.0373002
O00267	258	K	Transcription elongation factor SPT5 OS=Homo sapiens OX=9606 GN=SUPT5H PE=1 SV=1	SUPT5H	0.993553	0.000114997	58.338	3	LGYWNQQMVPIK(0.994)EMTDVLK(0.006)	0.34981	1				1			0.97332	0.987475	1.00057	1.00582	1.04273	0.990082				0.994
O00267	323	K	Transcription elongation factor SPT5 OS=Homo sapiens OX=9606 GN=SUPT5H PE=1 SV=1	SUPT5H	0.998375	0.0210924	49.16	2	MSLK(0.998)DWFAK(0.002)	-0.37572	1				1			0.97332	0.987475	1.00057	1.00582	1.04273	0.990082				0.994
O00267	627	K	Transcription elongation factor SPT5 OS=Homo sapiens OX=9606 GN=SUPT5H PE=1 SV=1	SUPT5H	0.96083	0.000192927	81.642	2	SFAFLHCK(0.961)K(0.039)	2.5942	5	1.07532	1.28709	1.13753		0.595981	0.904073	0.97332	0.987475	1.00057	1.00582	1.04273	0.990082	1.105	1.303	1.137		0.572	0.913	0.628	0.0785566
O00267	268	K	Transcription elongation factor SPT5 OS=Homo sapiens OX=9606 GN=SUPT5H PE=1 SV=1	SUPT5H	1	0.000381043	83.438	2	VVK(1)EVANLKPK	-1.9063	3				1.29464	0.462866	1.2425	0.97332	0.987475	1.00057	1.00582	1.04273	0.990082				1.287	0.444	1.255
O00268	611	K	Transcription initiation factor TFIID subunit 4 OS=Homo sapiens OX=9606 GN=TAF4 PE=1 SV=2	TAF4	0.999996	0.000550718	61.067	2	LASSGK(1)QSTETAANVK	-1.7944	2		1.10244		0.897555			1.00014	0.989655	0.996397	0.968612	0.959236	1.08596		1.114		0.927			0.832
O00268	605	K	Transcription initiation factor TFIID subunit 4 OS=Homo sapiens OX=9606 GN=TAF4 PE=1 SV=2	TAF4	0.999999	5.73011e-12	128.41	2	NFLSTLIK(1)LASSGK	-0.16536	2	0.60414			1.39586			1.00014	0.989655	0.996397	0.968612	0.959236	1.08596	0.604			1.441			2.386
O00273	208	K	DNA fragmentation factor subunit alpha OS=Homo sapiens OX=9606 GN=DFFA PE=1 SV=1	DFFA	1	4.56548e-10	159.12	2	EGSLLSK(1)QEESK	2.8814	2				1.48041	0.519587		0.843432	0.920855	0.859837	1.10766	1.1255	1.14272				1.337	0.462
O00273	213	K	DNA fragmentation factor subunit alpha OS=Homo sapiens OX=9606 GN=DFFA PE=1 SV=1	DFFA	1	2.38271e-05	58.539	3	QEESK(1)AAFGEEVDAVDTGISR	4.123	2				0.923378		1.07662	0.843432	0.920855	0.859837	1.10766	1.1255	1.14272				0.834		0.942
O00273	45	K	DNA fragmentation factor subunit alpha OS=Homo sapiens OX=9606 GN=DFFA PE=1 SV=1	DFFA	1	0.00348001	71.896	2	SK(1)ACDILAIDK	-1.7542	1	1						0.843432	0.920855	0.859837	1.10766	1.1255	1.14272	1.186
O00291	9	K	Huntingtin-interacting protein 1 OS=Homo sapiens OX=9606 GN=HIP1 PE=1 SV=5	HIP1	0.999997	3.24554e-05	66.953	2	MASSMK(1)QVPNPLPK	4.501	2				1.82443	0.175571
O00299	20	K	Chloride intracellular channel protein 1 OS=Homo sapiens OX=9606 GN=CLIC1 PE=1 SV=4	CLIC1	1	3.99014e-13	105.78	3	AGSDGAK(1)IGNCPFSQR	-1.1115	9	1.58481	1.53652	1.46845	0.673415	0.231623	0.505183	0.984319	1.00819	1.02052	0.987586	1.00123	0.998155	1.61	1.524	1.439	0.682	0.231	0.506	0.31	0.0176232
O00299	138	K	Chloride intracellular channel protein 1 OS=Homo sapiens OX=9606 GN=CLIC1 PE=1 SV=4	CLIC1	1	4.90226e-43	150.2	3	ALK(1)VLDNYLTSPLPEEVDETSAEDEGVSQR	-1.358	7	1.61662	1.23744	0.882316	0.693238	0.811649	0.758737	0.984319	1.00819	1.02052	0.987586	1.00123	0.998155	1.642	1.227	0.865	0.702	0.811	0.76	0.609	0.070807
O00299	183	K	Chloride intracellular channel protein 1 OS=Homo sapiens OX=9606 GN=CLIC1 PE=1 SV=4	CLIC1	0.913601	3.01791e-10	82.87	3	FLDGNELTLADCNLLPK(0.914)LHIVQVVCK(0.086)	1.4284	1	1						0.984319	1.00819	1.02052	0.987586	1.00123	0.998155	1.016
O00299	192	K	Chloride intracellular channel protein 1 OS=Homo sapiens OX=9606 GN=CLIC1 PE=1 SV=4	CLIC1	0.938019	3.27701e-15	137.88	2	LHIVQVVCK(0.938)K(0.062)	0.10397	7	1.31237	1.52088	1.28625	0.766563	0.454611	0.659332	0.984319	1.00819	1.02052	0.987586	1.00123	0.998155	1.333	1.509	1.26	0.776	0.454	0.661	0.461	0.00897404
O00299	119	K	Chloride intracellular channel protein 1 OS=Homo sapiens OX=9606 GN=CLIC1 PE=1 SV=4	CLIC1	1	8.27289e-12	164.3	3	FSAYIK(1)NSNPALNDNLEK	-0.76282	9	1.20703	1.49177	0.917481	0.858656	0.670851	0.854222	0.984319	1.00819	1.02052	0.987586	1.00123	0.998155	1.226	1.48	0.899	0.869	0.67	0.856	0.664	0.0783062
O00299	131	K	Chloride intracellular channel protein 1 OS=Homo sapiens OX=9606 GN=CLIC1 PE=1 SV=4	CLIC1	1	1.94085e-85	259.72	2	NSNPALNDNLEK(1)GLLK	0.086371	17	1.09733	1.32127	1.35547	0.134359	0.934575	1.157	0.984319	1.00819	1.02052	0.987586	1.00123	0.998155	1.115	1.311	1.328	0.136	0.933	1.159	0.594	0.276575
O00299	135	K	Chloride intracellular channel protein 1 OS=Homo sapiens OX=9606 GN=CLIC1 PE=1 SV=4	CLIC1	0.99847	0.000142936	133.93	2	GLLK(0.998)ALK(0.002)	0.070666	9	0.266133	1.81864	1.37119	1.08865	1.13778	0.317611	0.984319	1.00819	1.02052	0.987586	1.00123	0.998155	0.27	1.804	1.344	1.102	1.136	0.318	0.748	0.830115
O00299	49	K	Chloride intracellular channel protein 1 OS=Homo sapiens OX=9606 GN=CLIC1 PE=1 SV=4	CLIC1	1	2.33745e-51	228.06	2	GVTFNVTTVDTK(1)R	1.9992	6	1.06734	1.37502	1.34476	0.899998	0.545085	0.767799	0.984319	1.00819	1.02052	0.987586	1.00123	0.998155	1.084	1.364	1.318	0.911	0.544	0.769	0.591	0.0315953
O00299	166	K	Chloride intracellular channel protein 1 OS=Homo sapiens OX=9606 GN=CLIC1 PE=1 SV=4	CLIC1	1	3.62228e-33	199.04	3	K(1)FLDGNELTLADCNLLPK	0.73927	7	1.27195	1.67429	1.36188	0.679821	0.259155	0.752903	0.984319	1.00819	1.02052	0.987586	1.00123	0.998155	1.292	1.661	1.334	0.688	0.259	0.754	0.397	0.0438725
O00299	193	K	Chloride intracellular channel protein 1 OS=Homo sapiens OX=9606 GN=CLIC1 PE=1 SV=4	CLIC1	0.834513	4.5101e-12	137.88	3	LHIVQVVCK(0.165)K(0.835)	-2.5405	4	1.08517		0.914829				0.984319	1.00819	1.02052	0.987586	1.00123	0.998155	1.102		0.896
O00299	57	K	Chloride intracellular channel protein 1 OS=Homo sapiens OX=9606 GN=CLIC1 PE=1 SV=4	CLIC1	0.999944	0.000285311	48.801	4	TETVQK(1)LCPGGQLPFLLYGTEVHTDTNK	-2.1683	1	1						0.984319	1.00819	1.02052	0.987586	1.00123	0.998155	1.016
O00299	95	K	Chloride intracellular channel protein 1 OS=Homo sapiens OX=9606 GN=CLIC1 PE=1 SV=4	CLIC1	1	5.55291e-44	246.8	3	YPK(1)LAALNPESNTAGLDIFAK	-0.048357	6	1.44139	1.54488	1.21073	0.701809	0.389597	0.7116	0.984319	1.00819	1.02052	0.987586	1.00123	0.998155	1.464	1.532	1.186	0.711	0.389	0.713	0.434	0.0160215
O00303	254	K	Eukaryotic translation initiation factor 3 subunit F OS=Homo sapiens OX=9606 GN=EIF3F PE=1 SV=1	EIF3F	1	1.32702e-05	66.619	3	IGVDLIMK(1)TCFSPNR	-0.15015	1	1						0.991726	1.02691	1.03243	0.978945	1.01731	0.952676	1.008
O00303	161	K	Eukaryotic translation initiation factor 3 subunit F OS=Homo sapiens OX=9606 GN=EIF3F PE=1 SV=1	EIF3F	0.963304	0.00025601	141.93	2	NMYELHK(0.963)K(0.037)	3.1791	5	1.4525	1.64982	1.47325		0.299025	0.125405	0.991726	1.02691	1.03243	0.978945	1.01731	0.952676	1.465	1.607	1.427		0.294	0.132	0.142	0.00673749
O00303	238	K	Eukaryotic translation initiation factor 3 subunit F OS=Homo sapiens OX=9606 GN=EIF3F PE=1 SV=1	EIF3F	1	7.89666e-12	153.56	3	TMGVMFTPLTVK(1)YAYYDTER	-1.9792	6	1.61618	1.34011	0.835627	0.605495		0.602591	0.991726	1.02691	1.03243	0.978945	1.01731	0.952676	1.63	1.305	0.809	0.619		0.633	0.502	0.0930993
Q9H0M0	525	K	NEDD4-like E3 ubiquitin-protein ligase WWP1 OS=Homo sapiens OX=9606 GN=WWP1 PE=1 SV=1	WWP1	1	0.0588856	43.734	2	TTTFK(1)DPR	0.12442	1	1
O00308	324	K	NEDD4-like E3 ubiquitin-protein ligase WWP2 OS=Homo sapiens OX=9606 GN=WWP2 PE=1 SV=2	WWP2	1	0.000635158	73.891	3	VYYVDHNTK(1)TTTWER	2.822	1		1							0.638412	0.988193	0.981616	1.39178
O00311	441	K	Cell division cycle 7-related protein kinase OS=Homo sapiens OX=9606 GN=CDC7 PE=1 SV=1	CDC7	0.999999	0.00175695	101.48	2	ETIQAAK(1)TFGK	-3.3351	1						1	0.94194	0.941989	0.874279	1.18819	1.0605	0.993107						1.007
O00329	142	K	Phosphatidylinositol 4,5-bisphosphate 3-kinase catalytic subunit delta isoform OS=Homo sapiens OX=9606 GN=PIK3CD PE=1 SV=2	PIK3CD	1	0.000302879	62.705	2	AK(1)MCQFCEEAAAR	0.64574	2		1.27274			0.727261		0.925019	0.967762	0.963408	1.04022	1.0798	1.02379		1.315			0.674		0.513
O00329	999	K	Phosphatidylinositol 4,5-bisphosphate 3-kinase catalytic subunit delta isoform OS=Homo sapiens OX=9606 GN=PIK3CD PE=1 SV=2	PIK3CD	0.999993	5.29526e-05	83.214	2	DIQYLK(1)DSLALGK	0.77834	1		1					0.925019	0.967762	0.963408	1.04022	1.0798	1.02379		1.033
O00329	533	K	Phosphatidylinositol 4,5-bisphosphate 3-kinase catalytic subunit delta isoform OS=Homo sapiens OX=9606 GN=PIK3CD PE=1 SV=2	PIK3CD	1	0.00841849	66.087	2	DLVWK(1)LR	-0.96469	5	1.02659	0.931273	0.889418	1.01771		1.13501	0.925019	0.967762	0.963408	1.04022	1.0798	1.02379	1.11	0.962	0.923	0.978		1.109	1.045	0.633922
O00329	554	K	Phosphatidylinositol 4,5-bisphosphate 3-kinase catalytic subunit delta isoform OS=Homo sapiens OX=9606 GN=PIK3CD PE=1 SV=2	PIK3CD	0.969545	0.00490067	49.96	2	LLLVTK(0.97)WNK(0.03)	-4.5057	2				1.66411	0.335895		0.925019	0.967762	0.963408	1.04022	1.0798	1.02379				1.6	0.311
O00329	46	K	Phosphatidylinositol 4,5-bisphosphate 3-kinase catalytic subunit delta isoform OS=Homo sapiens OX=9606 GN=PIK3CD PE=1 SV=2	PIK3CD	1	0.00165887	63.212	3	NANLSTIK(1)QLLWHR	0.5259	4	0.910424	1.31275	1.05928			0.71754	0.925019	0.967762	0.963408	1.04022	1.0798	1.02379	0.984	1.356	1.1			0.701	0.611
O00329	841	K	Phosphatidylinositol 4,5-bisphosphate 3-kinase catalytic subunit delta isoform OS=Homo sapiens OX=9606 GN=PIK3CD PE=1 SV=2	PIK3CD	1	2.3514e-08	105.19	3	SDTIANIQLNK(1)SNMAATAAFNK	0.69797	1						1	0.925019	0.967762	0.963408	1.04022	1.0798	1.02379						0.977
O00329	1013	K	Phosphatidylinositol 4,5-bisphosphate 3-kinase catalytic subunit delta isoform OS=Homo sapiens OX=9606 GN=PIK3CD PE=1 SV=2	PIK3CD	1	3.4431e-06	139.02	2	TEEEALK(1)HFR	0.76283	4		0.873019		1.36913	0.484136	1.27372	0.925019	0.967762	0.963408	1.04022	1.0798	1.02379		0.902		1.316	0.448	1.244	1.112
O00329	922	K	Phosphatidylinositol 4,5-bisphosphate 3-kinase catalytic subunit delta isoform OS=Homo sapiens OX=9606 GN=PIK3CD PE=1 SV=2	PIK3CD	1	0.0109884	67.903	2	TK(1)FGINR	0.3752	4		0.868166	0.744188	1.19392		1.19372	0.925019	0.967762	0.963408	1.04022	1.0798	1.02379		0.897	0.772	1.148		1.166	1.386	0.0486154
O00329	1030	K	Phosphatidylinositol 4,5-bisphosphate 3-kinase catalytic subunit delta isoform OS=Homo sapiens OX=9606 GN=PIK3CD PE=1 SV=2	PIK3CD	1	1.00681e-05	128.97	2	TK(1)VNWLAHNVSK	0.22181	5	0.151061	1.35256	1.41928	1.01415		1.06295	0.925019	0.967762	0.963408	1.04022	1.0798	1.02379	0.163	1.398	1.473	0.975		1.038	0.995	0.719293
O00329	684	K	Phosphatidylinositol 4,5-bisphosphate 3-kinase catalytic subunit delta isoform OS=Homo sapiens OX=9606 GN=PIK3CD PE=1 SV=2	PIK3CD	1	0.000158027	86.243	2	VLMK(1)QGEALSK	-0.4506	6	0.703978	0.850721	0.767207	1.53677	0.649158	1.49216	0.925019	0.967762	0.963408	1.04022	1.0798	1.02379	0.761	0.879	0.796	1.477	0.601	1.457	1.451	0.380645
O00400	63	K	Acetyl-coenzyme A transporter 1 OS=Homo sapiens OX=9606 GN=SLC33A1 PE=1 SV=1	SLC33A1	1	1.14627e-05	99.668	3	EALLGDTGTGDFLK(1)APQSFR	0.66172	4		1.31515	1.34939	0.81731		0.518158	1.63865	1.28262	1.22354	0.810954	0.645358	0.398867		1.025	1.103	1.008		1.299	1.084	0.634018
O00410	800	K	Importin-5 OS=Homo sapiens OX=9606 GN=IPO5 PE=1 SV=4	IPO5	1	0.00342368	79.059	2	AK(1)LEEHFK	-2.2027	2					1.81153	0.188468	1.05102	1.03566	1.06938	0.918796	0.955573	0.969571					1.896	0.194
O00410	806	K	Importin-5 OS=Homo sapiens OX=9606 GN=IPO5 PE=1 SV=4	IPO5	1	0.000157366	87.942	3	LEEHFK(1)NQELR	1.1559	5	1.05415		1.0044	1.22012	0.686659	1.03467	1.05102	1.03566	1.06938	0.918796	0.955573	0.969571	1.003		0.939	1.328	0.719	1.067	1.069	0.886489
O00410	693	K	Importin-5 OS=Homo sapiens OX=9606 GN=IPO5 PE=1 SV=4	IPO5	1	1.37714e-13	144.51	2	ELK(1)EGFVEYTEQVVK	2.4	5			0.469144	0.52338	1.0351	1.97238	1.05102	1.03566	1.06938	0.918796	0.955573	0.969571			0.439	0.57	1.083	2.034	2.8
O00410	978	K	Importin-5 OS=Homo sapiens OX=9606 GN=IPO5 PE=1 SV=4	IPO5	0.939133	3.67402e-06	115.79	3	ENVNATENCISAVGK(0.939)IMK(0.061)	0.57168	4		0.803533	0.267014	1.51518		1.41428	1.05102	1.03566	1.06938	0.918796	0.955573	0.969571		0.776	0.25	1.649		1.459	3.029	0.157697
O00410	441	K	Importin-5 OS=Homo sapiens OX=9606 GN=IPO5 PE=1 SV=4	IPO5	1	0.00150328	65.212	3	FHEK(1)VIAALLQTMEDQGNQR	0.15061	2		1.27387				0.726125	1.05102	1.03566	1.06938	0.918796	0.955573	0.969571		1.23				0.749	0.609
O00410	556	K	Importin-5 OS=Homo sapiens OX=9606 GN=IPO5 PE=1 SV=4	IPO5	1	4.26343e-101	278.06	2	GK(1)TIECISLIGLAVGK	2.3438	17	0.970197	0.971763	0.998785	0.96735	0.814501	1.2774	1.05102	1.03566	1.06938	0.918796	0.955573	0.969571	0.923	0.938	0.934	1.053	0.852	1.317	1.153	0.371925
O00410	1059	K	Importin-5 OS=Homo sapiens OX=9606 GN=IPO5 PE=1 SV=4	IPO5	1	0.00615859	85.813	2	HEDPCAK(1)R	0.55659	2		1.35783			0.642172		1.05102	1.03566	1.06938	0.918796	0.955573	0.969571		1.311			0.672		0.513
O00410	548	K	Importin-5 OS=Homo sapiens OX=9606 GN=IPO5 PE=1 SV=4	IPO5	1	6.30605e-07	108.2	2	HIVENAVQK(1)ELR	-0.12758	11	1.13523	1.05452	1.09142	1.0562	0.655097	1.00753	1.05102	1.03566	1.06938	0.918796	0.955573	0.969571	1.08	1.018	1.021	1.15	0.686	1.039	0.922	0.546268
O00410	1052	K	Importin-5 OS=Homo sapiens OX=9606 GN=IPO5 PE=1 SV=4	IPO5	0.985956	3.58594e-06	90.376	4	IFSIIAEGEMHEAIK(0.986)HEDPCAK(0.014)	0.78577	5	0.795108	0.718717		1.24279		1.24338	1.05102	1.03566	1.06938	0.918796	0.955573	0.969571	0.757	0.694		1.353		1.282	1.816	0.00724924
O00410	27	K	Importin-5 OS=Homo sapiens OX=9606 GN=IPO5 PE=1 SV=4	IPO5	1	2.46875e-13	130.65	3	K(1)QAEETYENIPGQSK	-1.6607	12	0.903609	1.05921	0.970802	1.0065	0.83036	1.22951	1.05102	1.03566	1.06938	0.918796	0.955573	0.969571	0.86	1.023	0.908	1.095	0.869	1.268	1.158	0.320582
O00410	503	K	Importin-5 OS=Homo sapiens OX=9606 GN=IPO5 PE=1 SV=4	IPO5	0.994601	4.85848e-09	148.9	2	LQELIQK(0.995)GTK(0.005)	0.1051	4	0.899345	1.01262	0.963986	1.12405			1.05102	1.03566	1.06938	0.918796	0.955573	0.969571	0.856	0.978	0.901	1.223			1.341
O00410	353	K	Importin-5 OS=Homo sapiens OX=9606 GN=IPO5 PE=1 SV=4	IPO5	1	2.08512e-08	116.13	2	MACGLGGK(1)	-0.22561	2	1						1.05102	1.03566	1.06938	0.918796	0.955573	0.969571	0.951
O00410	613	K	Importin-5 OS=Homo sapiens OX=9606 GN=IPO5 PE=1 SV=4	IPO5	0.999996	0.00744773	80.294	2	MCK(1)ILGK	0.63665	10	0.832645	0.805209	0.97842	1.25592	0.835985	1.29182	1.05102	1.03566	1.06938	0.918796	0.955573	0.969571	0.792	0.777	0.915	1.367	0.875	1.332	1.439	0.0868391
O00410	690	K	Importin-5 OS=Homo sapiens OX=9606 GN=IPO5 PE=1 SV=4	IPO5	1	1.29745e-25	176.58	2	STACQMLVCYAK(1)	0.63706	24	1.02545	0.985413	0.894978	1.06235	0.811061	1.22075	1.05102	1.03566	1.06938	0.918796	0.955573	0.969571	0.976	0.951	0.837	1.156	0.849	1.259	1.181	0.29586
O00410	678	K	Importin-5 OS=Homo sapiens OX=9606 GN=IPO5 PE=1 SV=4	IPO5	1	1.46204e-43	184.59	3	TAGLEEK(1)STACQMLVCYAK	-1.2657	6	0.869745	0.931666	0.991999	1.21293	0.813965	1.1797	1.05102	1.03566	1.06938	0.918796	0.955573	0.969571	0.828	0.9	0.928	1.32	0.852	1.217	1.276	0.17622
O00410	963	K	Importin-5 OS=Homo sapiens OX=9606 GN=IPO5 PE=1 SV=4	IPO5	1	1.43698e-24	190.06	3	TK(1)ENVNATENCISAVGK	1.3262	11	1.16393	0.967342	1.14212	1.08387	0.555895	1.08685	1.05102	1.03566	1.06938	0.918796	0.955573	0.969571	1.107	0.934	1.068	1.18	0.582	1.121	0.927	0.633515
O00410	475	K	Importin-5 OS=Homo sapiens OX=9606 GN=IPO5 PE=1 SV=4	IPO5	1	2.36698e-05	92.747	3	VQAHAAAALINFTEDCPK(1)	0.021164	5	1.24392	1.02886	1.00832	1.15048	0.568426		1.05102	1.03566	1.06938	0.918796	0.955573	0.969571	1.184	0.993	0.943	1.252	0.595		0.888	0.576985
O00410	854	K	Importin-5 OS=Homo sapiens OX=9606 GN=IPO5 PE=1 SV=4	IPO5	0.955909	5.07372e-10	128.41	3	VSDILHSIFSSYK(0.956)EK(0.044)	-2.0876	5	0.875281	1.00562	1.06589	0.980619		1.07258	1.05102	1.03566	1.06938	0.918796	0.955573	0.969571	0.833	0.971	0.997	1.067		1.106	1.164	0.126471
O00418	341	K	Eukaryotic elongation factor 2 kinase OS=Homo sapiens OX=9606 GN=EEF2K PE=1 SV=2	EEF2K	1	5.41261e-52	229.4	2	DAVNQNTK(1)LLQSAK	-0.89161	11	0.825466	0.821751	0.808234	1.36868	0.861669	1.3142	0.937014	0.99089	1.00599	1.06911	0.979986	1.01701	0.881	0.829	0.803	1.28	0.879	1.292	1.373	0.0800682
O00418	347	K	Eukaryotic elongation factor 2 kinase OS=Homo sapiens OX=9606 GN=EEF2K PE=1 SV=2	EEF2K	1	1.16176e-15	213.45	2	LLQSAK(1)TILR	-3.6535	6	1.02556	0.956418	0.883388	1.1884	0.780436	1.1658	0.937014	0.99089	1.00599	1.06911	0.979986	1.01701	1.095	0.965	0.878	1.112	0.796	1.146	1.039	0.834134
O00418	223	K	Eukaryotic elongation factor 2 kinase OS=Homo sapiens OX=9606 GN=EEF2K PE=1 SV=2	EEF2K	1	1.8655e-05	107.46	4	DRPGK(1)PLFHLEHYIEGK	1.6603	3	1.10616	1.03114	0.862703				0.937014	0.99089	1.00599	1.06911	0.979986	1.01701	1.181	1.041	0.858
O00418	235	K	Eukaryotic elongation factor 2 kinase OS=Homo sapiens OX=9606 GN=EEF2K PE=1 SV=2	EEF2K	0.998699	4.61489e-14	100.07	3	PLFHLEHYIEGK(0.999)YIK(0.001)	-1.6411	8	1.01702	0.908666	0.896508	1.45946	0.0613321	1.65701	0.937014	0.99089	1.00599	1.06911	0.979986	1.01701	1.085	0.917	0.891	1.365	0.063	1.629	1.057	0.59214
O00418	238	K	Eukaryotic elongation factor 2 kinase OS=Homo sapiens OX=9606 GN=EEF2K PE=1 SV=2	EEF2K	1	0.000925227	92.445	2	YIK(1)YNSNSGFVR	0.92033	2					0.744685	1.25532	0.937014	0.99089	1.00599	1.06911	0.979986	1.01701					0.76	1.234
O00418	86	K	Eukaryotic elongation factor 2 kinase OS=Homo sapiens OX=9606 GN=EEF2K PE=1 SV=2	EEF2K	1	0.000119702	125.98	2	EAWK(1)HAIQK	-0.11462	5	1.06116	0.977833	0.90973	1.14407		0.907201	0.937014	0.99089	1.00599	1.06911	0.979986	1.01701	1.132	0.987	0.904	1.07		0.892	0.974	0.821615
O00418	447	K	Eukaryotic elongation factor 2 kinase OS=Homo sapiens OX=9606 GN=EEF2K PE=1 SV=2	EEF2K	1	0.00112463	58.313	2	ESENSGDSGYPSEK(1)R	-1.0633	3			1.01586	0.992178		0.991961	0.937014	0.99089	1.00599	1.06911	0.979986	1.01701			1.01	0.928		0.975	0.942
O00418	170	K	Eukaryotic elongation factor 2 kinase OS=Homo sapiens OX=9606 GN=EEF2K PE=1 SV=2	EEF2K	1	0.00806117	69.716	2	GASNYVAK(1)R	0.37972	1		1					0.937014	0.99089	1.00599	1.06911	0.979986	1.01701		1.009
O00418	603	K	Eukaryotic elongation factor 2 kinase OS=Homo sapiens OX=9606 GN=EEF2K PE=1 SV=2	EEF2K	1	2.02943e-16	170.22	2	GFDYLLK(1)AAEAGDR	2.3951	6	1.064	1.38617	1.44398	0.817743	0.478873	0.80924	0.937014	0.99089	1.00599	1.06911	0.979986	1.01701	1.136	1.399	1.435	0.765	0.489	0.796	0.516	0.0171629
O00418	520	K	Eukaryotic elongation factor 2 kinase OS=Homo sapiens OX=9606 GN=EEF2K PE=1 SV=2	EEF2K	0.999998	0.024288	69.716	2	IGK(1)SILGK	-3.7489	5	1.21681	1.06422	1.05533	0.855968		0.807662	0.937014	0.99089	1.00599	1.06911	0.979986	1.01701	1.299	1.074	1.049	0.801		0.794	0.699	0.0272798
O00418	525	K	Eukaryotic elongation factor 2 kinase OS=Homo sapiens OX=9606 GN=EEF2K PE=1 SV=2	EEF2K	1	0.00010952	85.622	2	SILGK(1)VHLAMVR	-1.0986	8		0.658985	0.50959	1.30005	1.12285	1.40853	0.937014	0.99089	1.00599	1.06911	0.979986	1.01701		0.665	0.507	1.216	1.146	1.385	2.131	0.00869149
O00418	467	K	Eukaryotic elongation factor 2 kinase OS=Homo sapiens OX=9606 GN=EEF2K PE=1 SV=2	EEF2K	1	1.48917e-05	78.888	2	K(1)YESDEDSLGSSGR	-0.52039	3		0.85729	0.89967			1.24304	0.937014	0.99089	1.00599	1.06911	0.979986	1.01701		0.865	0.894			1.222	1.389
O00418	162	K	Eukaryotic elongation factor 2 kinase OS=Homo sapiens OX=9606 GN=EEF2K PE=1 SV=2	EEF2K	0.999996	1.43746e-17	134.49	3	LSNFLHAQQWK(1)GASNYVAK	-0.31208	6	1.44345	1.35429	1.0948	0.753347	0.695302	0.658809	0.937014	0.99089	1.00599	1.06911	0.979986	1.01701	1.54	1.367	1.088	0.705	0.71	0.648	0.516	0.00356214
O00418	705	K	Eukaryotic elongation factor 2 kinase OS=Homo sapiens OX=9606 GN=EEF2K PE=1 SV=2	EEF2K	1	3.26068e-05	110.9	3	SGDLYTQAAEAAMEAMK(1)GR	0.037309	2	1.33512	0.664882					0.937014	0.99089	1.00599	1.06911	0.979986	1.01701	1.425	0.671
O00418	596	K	Eukaryotic elongation factor 2 kinase OS=Homo sapiens OX=9606 GN=EEF2K PE=1 SV=2	EEF2K	1	0.000198407	114.39	2	TK(1)GFDYLLK	-3.4291	5	1.20797	1.07605	0.92758	0.904459		0.88394	0.937014	0.99089	1.00599	1.06911	0.979986	1.01701	1.289	1.086	0.922	0.846		0.869	0.78	0.152628
O00418	485	K	Eukaryotic elongation factor 2 kinase OS=Homo sapiens OX=9606 GN=EEF2K PE=1 SV=2	EEF2K	1	1.54708e-11	145.08	2	VCVEK(1)WNLLNSSR	3.0488	9	0.735266	0.772459	0.902372	1.60511	0.984793		0.937014	0.99089	1.00599	1.06911	0.979986	1.01701	0.785	0.78	0.897	1.501	1.005		1.527	0.0859599
O00418	58	K	Eukaryotic elongation factor 2 kinase OS=Homo sapiens OX=9606 GN=EEF2K PE=1 SV=2	EEF2K	1	4.34623e-06	92.428	2	VNK(1)YYSNLTK	0.050246	6	1.04249	1.03758	1.33201	1.14096	0.550797	0.89615	0.937014	0.99089	1.00599	1.06911	0.979986	1.01701	1.113	1.047	1.324	1.067	0.562	0.881	0.72	0.152611
O00418	65	K	Eukaryotic elongation factor 2 kinase OS=Homo sapiens OX=9606 GN=EEF2K PE=1 SV=2	EEF2K	1	1.82261e-12	195.3	2	YYSNLTK(1)SER	1.9001	6	1.27769	1.10578	1.18804	1.04394	0.448323	0.936231	0.937014	0.99089	1.00599	1.06911	0.979986	1.01701	1.364	1.116	1.181	0.976	0.457	0.921	0.643	0.121546
O00418	82	K	Eukaryotic elongation factor 2 kinase OS=Homo sapiens OX=9606 GN=EEF2K PE=1 SV=2	EEF2K	0.96065	7.46812e-06	106.97	3	YSSSGSPANSFHFK(0.961)EAWK(0.039)	-0.52311	5	1.04223	1.10005		1.31568	0.487227	1.0548	0.937014	0.99089	1.00599	1.06911	0.979986	1.01701	1.112	1.11		1.231	0.497	1.037	0.83	0.526014
O00422	24	K	Histone deacetylase complex subunit SAP18 OS=Homo sapiens OX=9606 GN=SAP18 PE=1 SV=1	SAP18	1	2.06876e-07	115.86	2	EK(1)TCPLLLR	2.0951	5	1.31645	1.22653	1.16786		0.628075	0.661084	1.03712	0.982915	1.0131	0.940433	1.00715	1.01928	1.269	1.248	1.153		0.624	0.649	0.52	0.000534445
O00422	74	K	Histone deacetylase complex subunit SAP18 OS=Homo sapiens OX=9606 GN=SAP18 PE=1 SV=1	SAP18	1	7.01562e-17	161.23	2	ELTSLVK(1)EVYPEAR	-0.20605	6	0.715739	1.21031	1.53018	0.609996	1.17153	0.762236	1.03712	0.982915	1.0131	0.940433	1.00715	1.01928	0.69	1.231	1.51	0.649	1.163	0.748	0.746	0.403429
O00422	114	K	Histone deacetylase complex subunit SAP18 OS=Homo sapiens OX=9606 GN=SAP18 PE=1 SV=1	SAP18	1	0.000216903	67.887	2	K(1)GTDDSMTLQSQK	-0.84749	5	1.35168	1.20378	1.04367	0.764846		0.63602	1.03712	0.982915	1.0131	0.940433	1.00715	1.01928	1.303	1.225	1.03	0.813		0.624	0.606	0.0327391
O00422	104	K	Histone deacetylase complex subunit SAP18 OS=Homo sapiens OX=9606 GN=SAP18 PE=1 SV=1	SAP18	1	0.00210899	79.889	2	VK(1)EIGSTMSGR	-3.6428	5	1.43623	1.34095	1.2807		0.366478	0.575645	1.03712	0.982915	1.0131	0.940433	1.00715	1.01928	1.385	1.364	1.264		0.364	0.565	0.347	0.0075957
O00425	345	K	Insulin-like growth factor 2 mRNA-binding protein 3 OS=Homo sapiens OX=9606 GN=IGF2BP3 PE=1 SV=2	IGF2BP3	0.969324	0.000755808	94.806	2	AEEEIMK(0.969)K(0.031)	0.83077	4	1.16771	1.32062	1.23457	0.277101			1.05645	1.05998	1.01181	0.97853	0.975098	0.918127	1.105	1.246	1.22	0.283			0.238
O00425	60	K	Insulin-like growth factor 2 mRNA-binding protein 3 OS=Homo sapiens OX=9606 GN=IGF2BP3 PE=1 SV=2	IGF2BP3	0.999999	3.14819e-13	145.31	2	AIEALSGK(1)IELHGK	-0.35782	13	1.07507	1.39126	1.24177	0.2919			1.05645	1.05998	1.01181	0.97853	0.975098	0.918127	1.018	1.313	1.227	0.298			0.251
O00425	66	K	Insulin-like growth factor 2 mRNA-binding protein 3 OS=Homo sapiens OX=9606 GN=IGF2BP3 PE=1 SV=2	IGF2BP3	1	1.75791e-13	146.48	4	IELHGK(1)PIEVEHSVPK(1)R	0.81702	11	1.32724	1.3432	1.48663	0.510744	0.332181		1.05645	1.05998	1.01181	0.97853	0.975098	0.918127	1.256	1.267	1.469	0.522	0.341		0.324	0.00685879
O00425	76	K	Insulin-like growth factor 2 mRNA-binding protein 3 OS=Homo sapiens OX=9606 GN=IGF2BP3 PE=1 SV=2	IGF2BP3	1	1.64269e-08	143.39	3	PIEVEHSVPK(1)R	0.44263	20	1.52015	1.57848	1.59311	0.526675	0.232454	0.549133	1.05645	1.05998	1.01181	0.97853	0.975098	0.918127	1.439	1.489	1.575	0.538	0.238	0.598	0.305	0.0124705
O00425	26	K	Insulin-like growth factor 2 mRNA-binding protein 3 OS=Homo sapiens OX=9606 GN=IGF2BP3 PE=1 SV=2	IGF2BP3	1	1.2832e-06	112.73	2	DAK(1)IPVSGPFLVK	9.1383	5	1.38881		1.10969	0.504773	0.996726		1.05645	1.05998	1.01181	0.97853	0.975098	0.918127	1.315		1.097	0.516	1.022		0.638	0.290641
O00425	272	K	Insulin-like growth factor 2 mRNA-binding protein 3 OS=Homo sapiens OX=9606 GN=IGF2BP3 PE=1 SV=2	IGF2BP3	1	6.92751e-78	261.13	2	EAQDIK(1)FTEEIPLK	0.94655	7	1.22224	1.31805	1.53374	0.452819	0.759576	0.713574	1.05645	1.05998	1.01181	0.97853	0.975098	0.918127	1.157	1.243	1.516	0.463	0.779	0.777	0.516	0.0231423
O00425	280	K	Insulin-like growth factor 2 mRNA-binding protein 3 OS=Homo sapiens OX=9606 GN=IGF2BP3 PE=1 SV=2	IGF2BP3	1	4.15303e-24	203.76	3	FTEEIPLK(1)ILAHNNFVGR	-4.531	6	1.52714	1.51359	1.42514	0.506093	0.264097	0.763947	1.05645	1.05998	1.01181	0.97853	0.975098	0.918127	1.446	1.428	1.409	0.517	0.271	0.832	0.378	0.0299801
O00425	483	K	Insulin-like growth factor 2 mRNA-binding protein 3 OS=Homo sapiens OX=9606 GN=IGF2BP3 PE=1 SV=2	IGF2BP3	0.999784	4.92786e-06	124.24	3	IKEENFVSPK(1)EEVK	0.4221	14	1.50931	1.54942	1.37899	0.62074	0.365354	0.576185	1.05645	1.05998	1.01181	0.97853	0.975098	0.918127	1.429	1.462	1.363	0.634	0.375	0.628	0.385	0.00491153
O00425	487	K	Insulin-like growth factor 2 mRNA-binding protein 3 OS=Homo sapiens OX=9606 GN=IGF2BP3 PE=1 SV=2	IGF2BP3	1	3.99515e-06	136.84	2	EEVK(1)LEAHIR	0.048925	3			1.91531	0.918411	0.166281		1.05645	1.05998	1.01181	0.97853	0.975098	0.918127			1.893	0.939	0.171		0.293
O00425	242	K	Insulin-like growth factor 2 mRNA-binding protein 3 OS=Homo sapiens OX=9606 GN=IGF2BP3 PE=1 SV=2	IGF2BP3	1	1.7444e-58	251.75	3	ENAGAAEK(1)SITILSTPEGTSAACK	-1.5253	12	1.623	1.60759	1.50993	0.487251	0.351868	0.420354	1.05645	1.05998	1.01181	0.97853	0.975098	0.918127	1.536	1.517	1.492	0.498	0.361	0.458	0.29	0.000208389
O00425	258	K	Insulin-like growth factor 2 mRNA-binding protein 3 OS=Homo sapiens OX=9606 GN=IGF2BP3 PE=1 SV=2	IGF2BP3	0.99415	1.49197e-20	123.83	3	SITILSTPEGTSAACK(0.994)SILEIMHK(0.006)	1.1553	8	0.392095	1.34266	1.26525				1.05645	1.05998	1.01181	0.97853	0.975098	0.918127	0.371	1.267	1.25
O00425	266	K	Insulin-like growth factor 2 mRNA-binding protein 3 OS=Homo sapiens OX=9606 GN=IGF2BP3 PE=1 SV=2	IGF2BP3	0.999999	7.58093e-09	115.35	3	SILEIMHK(1)EAQDIK	0.29758	8	1.4453	1.6225	1.39866	0.591283	0.326488	0.615774	1.05645	1.05998	1.01181	0.97853	0.975098	0.918127	1.368	1.531	1.382	0.604	0.335	0.671	0.376	0.00963091
O00425	440	K	Insulin-like growth factor 2 mRNA-binding protein 3 OS=Homo sapiens OX=9606 GN=IGF2BP3 PE=1 SV=2	IGF2BP3	1	2.60401e-12	176	3	FAGASIK(1)IAPAEAPDAK	0.88723	10	1.65207	1.67822	1.51953	0.422341	0.251031	0.476804	1.05645	1.05998	1.01181	0.97853	0.975098	0.918127	1.564	1.583	1.502	0.432	0.257	0.519	0.26	0.00275983
O00425	450	K	Insulin-like growth factor 2 mRNA-binding protein 3 OS=Homo sapiens OX=9606 GN=IGF2BP3 PE=1 SV=2	IGF2BP3	1	1.27139e-09	163.43	2	IAPAEAPDAK(1)VR	0.99729	11	1.20817	1.35025	1.28602	0.83973	0.474204	0.841632	1.05645	1.05998	1.01181	0.97853	0.975098	0.918127	1.144	1.274	1.271	0.858	0.486	0.917	0.613	0.0619123
O00425	508	K	Insulin-like growth factor 2 mRNA-binding protein 3 OS=Homo sapiens OX=9606 GN=IGF2BP3 PE=1 SV=2	IGF2BP3	1	6.16659e-56	276.47	3	GGK(1)TVNELQNLSSAEVVVPR	0.12083	11	1.62969	1.71859	1.49521	0.493358	0.20192	0.461221	1.05645	1.05998	1.01181	0.97853	0.975098	0.918127	1.543	1.621	1.478	0.504	0.207	0.502	0.261	0.00880751
O00425	338	K	Insulin-like growth factor 2 mRNA-binding protein 3 OS=Homo sapiens OX=9606 GN=IGF2BP3 PE=1 SV=2	IGF2BP3	0.999994	1.97548e-13	92.747	2	GNVETCAK(1)AEEEIMK	-0.51752	4	0.779866	1.13021	1.08992				1.05645	1.05998	1.01181	0.97853	0.975098	0.918127	0.738	1.066	1.077
O00425	475	K	Insulin-like growth factor 2 mRNA-binding protein 3 OS=Homo sapiens OX=9606 GN=IGF2BP3 PE=1 SV=2	IGF2BP3	1	4.83114e-09	167.76	2	IK(1)EENFVSPK	1.128	8	1.43159	1.52233	1.40192	0.610823	0.463049	0.57029	1.05645	1.05998	1.01181	0.97853	0.975098	0.918127	1.355	1.436	1.386	0.624	0.475	0.621	0.412	0.000618337
O00425	561	K	Insulin-like growth factor 2 mRNA-binding protein 3 OS=Homo sapiens OX=9606 GN=IGF2BP3 PE=1 SV=2	IGF2BP3	1	5.35963e-44	228.73	3	IQEILTQVK(1)QHQQQK	0.70743	12	1.4959	1.56924	1.59614	0.542558	0.317486	0.478665	1.05645	1.05998	1.01181	0.97853	0.975098	0.918127	1.416	1.48	1.578	0.554	0.326	0.521	0.313	0.00223548
O00425	301	K	Insulin-like growth factor 2 mRNA-binding protein 3 OS=Homo sapiens OX=9606 GN=IGF2BP3 PE=1 SV=2	IGF2BP3	1	2.2578e-07	174.8	2	K(1)IEQDTDTK	3.0626	5	0.876855	1.36422	1.54333	0.669074		0.546519	1.05645	1.05998	1.01181	0.97853	0.975098	0.918127	0.83	1.287	1.525	0.684		0.595	0.527	0.083644
O00425	552	K	Insulin-like growth factor 2 mRNA-binding protein 3 OS=Homo sapiens OX=9606 GN=IGF2BP3 PE=1 SV=2	IGF2BP3	1	7.0405e-13	199.54	2	K(1)IQEILTQVK	0.17383	3	0.990088	1.00912	1.00079				1.05645	1.05998	1.01181	0.97853	0.975098	0.918127	0.937	0.952	0.989
O00425	294	K	Insulin-like growth factor 2 mRNA-binding protein 3 OS=Homo sapiens OX=9606 GN=IGF2BP3 PE=1 SV=2	IGF2BP3	1	0.0233755	81.32	2	LIGK(1)EGR	-0.83243	1	1						1.05645	1.05998	1.01181	0.97853	0.975098	0.918127	0.947
O00425	213	K	Insulin-like growth factor 2 mRNA-binding protein 3 OS=Homo sapiens OX=9606 GN=IGF2BP3 PE=1 SV=2	IGF2BP3	1	6.13643e-17	166.46	3	LLVPTQFVGAIIGK(1)EGATIR	0.97736	6	1.66854	1.80638	0.55289	1.14059	0.595295	0.236309	1.05645	1.05998	1.01181	0.97853	0.975098	0.918127	1.579	1.704	0.546	1.166	0.61	0.257	0.531	0.291124
O00425	23	K	Insulin-like growth factor 2 mRNA-binding protein 3 OS=Homo sapiens OX=9606 GN=IGF2BP3 PE=1 SV=2	IGF2BP3	0.95622	1.98862e-09	121.23	3	LYIGNLSENAAPSDLESIFK(0.956)DAK(0.044)	-0.83762	4	1.89265	1.33877	0.507503		0.261069		1.05645	1.05998	1.01181	0.97853	0.975098	0.918127	1.792	1.263	0.502		0.268		0.226
O00425	465	K	Insulin-like growth factor 2 mRNA-binding protein 3 OS=Homo sapiens OX=9606 GN=IGF2BP3 PE=1 SV=2	IGF2BP3	1	1.85267e-24	220.81	2	MVIITGPPEAQFK(1)AQGR	-0.82309	15	1.30713	1.46723	1.45607	0.596948	0.484763	0.687861	1.05645	1.05998	1.01181	0.97853	0.975098	0.918127	1.237	1.384	1.439	0.61	0.497	0.749	0.457	0.00330594
O00425	223	K	Insulin-like growth factor 2 mRNA-binding protein 3 OS=Homo sapiens OX=9606 GN=IGF2BP3 PE=1 SV=2	IGF2BP3	1	4.37695e-06	151.22	3	NITK(1)QTQSK(1)IDVHR	-0.3928	8	1.58282	1.41486	1.25418	0.759787	0.295296	0.693062	1.05645	1.05998	1.01181	0.97853	0.975098	0.918127	1.498	1.335	1.24	0.776	0.303	0.755	0.45	0.0487892
O00425	228	K	Insulin-like growth factor 2 mRNA-binding protein 3 OS=Homo sapiens OX=9606 GN=IGF2BP3 PE=1 SV=2	IGF2BP3	1	2.72817e-10	179.31	3	QTQSK(1)IDVHR	-1.9273	9	1.22664	1.37003	1.07615			0.327178	1.05645	1.05998	1.01181	0.97853	0.975098	0.918127	1.161	1.293	1.064			0.356	0.304
O00425	138	K	Insulin-like growth factor 2 mRNA-binding protein 3 OS=Homo sapiens OX=9606 GN=IGF2BP3 PE=1 SV=2	IGF2BP3	1	1.31736e-17	157.67	3	QALDK(1)LNGFQLENFTLK	1.3664	5	1.17138	1.63902	1.32985		0.336698	0.52305	1.05645	1.05998	1.01181	0.97853	0.975098	0.918127	1.109	1.546	1.314		0.345	0.57	0.346	0.0169114
O00425	429	K	Insulin-like growth factor 2 mRNA-binding protein 3 OS=Homo sapiens OX=9606 GN=IGF2BP3 PE=1 SV=2	IGF2BP3	1	1.14556e-05	85.716	3	QGQHIK(1)QLSR	-1.3032	4	1.00091	1.21477	1.40024		0.384084		1.05645	1.05998	1.01181	0.97853	0.975098	0.918127	0.947	1.146	1.384		0.394		0.34
O00425	190	K	Insulin-like growth factor 2 mRNA-binding protein 3 OS=Homo sapiens OX=9606 GN=IGF2BP3 PE=1 SV=2	IGF2BP3	0.975917	0.000586995	55.782	3	QGSPGSVSK(0.976)QK(0.024)PCDLPLR	-0.71347	4	1.29958	1.17173	1.13381	0.394878			1.05645	1.05998	1.01181	0.97853	0.975098	0.918127	1.23	1.105	1.121	0.404			0.351
O00425	192	K	Insulin-like growth factor 2 mRNA-binding protein 3 OS=Homo sapiens OX=9606 GN=IGF2BP3 PE=1 SV=2	IGF2BP3	1	0.00225205	84.368	2	QK(1)PCDLPLR	-0.57989	5	1.31076	1.40918	1.21881		0.372857	0.688403	1.05645	1.05998	1.01181	0.97853	0.975098	0.918127	1.241	1.329	1.205		0.382	0.75	0.45	0.0437554
O00425	330	K	Insulin-like growth factor 2 mRNA-binding protein 3 OS=Homo sapiens OX=9606 GN=IGF2BP3 PE=1 SV=2	IGF2BP3	1	9.50188e-40	228.73	2	TITVK(1)GNVETCAK	-1.1041	6	1.36051	1.66058	1.64902	0.565297	0.147643	0.616945	1.05645	1.05998	1.01181	0.97853	0.975098	0.918127	1.288	1.567	1.63	0.578	0.151	0.672	0.312	0.0490137
O00429	619	K	Dynamin-1-like protein OS=Homo sapiens OX=9606 GN=DNM1L PE=1 SV=2	DNM1L	0.999875	3.64365e-11	59.357	4	SKPIPIMPASPQK(1)GHAVNLLDVPVPVAR	0.41288	2			1.2693			0.730696	0.997271	1.01326	1.01962	0.972465	0.983897	1.01348			1.245			0.721	0.579
O00429	305	K	Dynamin-1-like protein OS=Homo sapiens OX=9606 GN=DNM1L PE=1 SV=2	DNM1L	1	0.000647272	76.572	2	DCLPELK(1)TR	-0.74405	5		1.20399	1.19716	0.959525	0.844033	0.795295	0.997271	1.01326	1.01962	0.972465	0.983897	1.01348		1.188	1.174	0.987	0.858	0.785	0.742	0.0391875
O00429	123	K	Dynamin-1-like protein OS=Homo sapiens OX=9606 GN=DNM1L PE=1 SV=2	DNM1L	1	0.000612717	70.806	3	ISGNNK(1)GVSPEPIHLK	0.41319	1			1				0.997271	1.01326	1.01962	0.972465	0.983897	1.01348			0.981
O00429	668	K	Dynamin-1-like protein OS=Homo sapiens OX=9606 GN=DNM1L PE=1 SV=2	DNM1L	0.99065	0.000255356	49.097	4	NIQDSVPK(0.991)AVMHFLVNHVK(0.009)	0.2864	3		0.98067	1.01933				0.997271	1.01326	1.01962	0.972465	0.983897	1.01348		0.968	1
O00429	75	K	Dynamin-1-like protein OS=Homo sapiens OX=9606 GN=DNM1L PE=1 SV=2	DNM1L	1	2.24443e-19	171.2	4	RPLILQLVHVSQEDK(1)R	0.22921	5	1.26545	1.08155	1.02663	0.793962		0.832408	0.997271	1.01326	1.01962	0.972465	0.983897	1.01348	1.269	1.067	1.007	0.816		0.821	0.735	0.0429597
O00429	238	K	Dynamin-1-like protein OS=Homo sapiens OX=9606 GN=DNM1L PE=1 SV=2	DNM1L	1	7.37799e-12	123.42	2	VIPVK(1)LGIIGVVNR	0.44297	6	1.24293	1.53054	1.54815	0.431969	0.449702	0.796701	0.997271	1.01326	1.01962	0.972465	0.983897	1.01348	1.246	1.511	1.518	0.444	0.457	0.786	0.395	0.0081162
O00429	160	K	Dynamin-1-like protein OS=Homo sapiens OX=9606 GN=DNM1L PE=1 SV=2	DNM1L	1	3.55514e-05	75.012	3	VPVGDQPK(1)DIELQIR	-0.70437	6	1.34418	1.20762	1.22764	0.865077	0.50851	0.846979	0.997271	1.01326	1.01962	0.972465	0.983897	1.01348	1.348	1.192	1.204	0.89	0.517	0.836	0.599	0.0377214
O00442	191	K	RNA 3'-terminal phosphate cyclase OS=Homo sapiens OX=9606 GN=RTCA PE=1 SV=1	RTCA	1	1.80251e-06	122.44	2	GCVTK(1)IYGR	0.29488	6	1.48129	1.52605	1.43238	0.659125	0.278563	0.62258	1.18254	1.11894	1.10625	0.893037	0.868815	0.830417	1.253	1.364	1.295	0.738	0.321	0.75	0.462	0.0403907
O00442	163	K	RNA 3'-terminal phosphate cyclase OS=Homo sapiens OX=9606 GN=RTCA PE=1 SV=1	RTCA	1	9.34403e-05	82.437	2	GYYPK(1)GGGEVIVR	-0.94104	6	1.1377	1.24771	1.7345	0.787388	0.659735	0.432964	1.18254	1.11894	1.10625	0.893037	0.868815	0.830417	0.962	1.115	1.568	0.882	0.759	0.521	0.593	0.0696887
O00442	313	K	RNA 3'-terminal phosphate cyclase OS=Homo sapiens OX=9606 GN=RTCA PE=1 SV=1	RTCA	0.999999	2.58993e-06	61.211	3	IK(1)TGPVTLHTQTAIHFAEQIAK	1.6621	4	1.11469	1.40344	1.06694			0.414924	1.18254	1.11894	1.10625	0.893037	0.868815	0.830417	0.943	1.254	0.964			0.5	0.475
O00442	176	K	RNA 3'-terminal phosphate cyclase OS=Homo sapiens OX=9606 GN=RTCA PE=1 SV=1	RTCA	1	1.21266e-13	95.345	2	MSPVK(1)QLNPINLTER	-1.0875	10	1.39983	1.97645	1.77766	0.296664	0.188812	0.360584	1.18254	1.11894	1.10625	0.893037	0.868815	0.830417	1.184	1.766	1.607	0.332	0.217	0.434	0.216	0.00268392
O00442	208	K	RNA 3'-terminal phosphate cyclase OS=Homo sapiens OX=9606 GN=RTCA PE=1 SV=1	RTCA	1	0.000345191	90.306	2	VAK(1)DMAAAAVR	-1.333	4	1.2645	1.38681	1.0952		0.253492		1.18254	1.11894	1.10625	0.893037	0.868815	0.830417	1.069	1.239	0.99		0.292		0.266
O00443	889	K	Phosphatidylinositol 4-phosphate 3-kinase C2 domain-containing subunit alpha OS=Homo sapiens OX=9606 GN=PIK3C2A PE=1 SV=2	PIK3C2A	0.988466	0.0039502	74.849	2	DSSLGLSK(0.988)EDK(0.012)	-0.93353	3	0.731996	1.25449		1.01351			0.815401	0.871056	0.963253	1.03827	1.12819	1.18383	0.898	1.44		0.976			0.835
O00443	1283	K	Phosphatidylinositol 4-phosphate 3-kinase C2 domain-containing subunit alpha OS=Homo sapiens OX=9606 GN=PIK3C2A PE=1 SV=2	PIK3C2A	1	0.000194134	65.879	3	FLGHAQMFGSFK(1)R	-0.67275	2				0.982173		1.01783	0.815401	0.871056	0.963253	1.03827	1.12819	1.18383				0.946		0.86
O00443	229	K	Phosphatidylinositol 4-phosphate 3-kinase C2 domain-containing subunit alpha OS=Homo sapiens OX=9606 GN=PIK3C2A PE=1 SV=2	PIK3C2A	0.999999	7.10478e-11	82.437	2	LFDK(1)IASTSEFLK	2.4001	5	0.964022	1.05748		0.968481	0.553728	1.45629	0.815401	0.871056	0.963253	1.03827	1.12819	1.18383	1.182	1.214		0.933	0.491	1.23	0.738	0.367598
O00443	1048	K	Phosphatidylinositol 4-phosphate 3-kinase C2 domain-containing subunit alpha OS=Homo sapiens OX=9606 GN=PIK3C2A PE=1 SV=2	PIK3C2A	0.989755	0.00332292	53.028	3	LREELLK(0.99)QTK(0.01)	0.18487	2	1.03431		0.965687				0.815401	0.871056	0.963253	1.03827	1.12819	1.18383	1.268		1.003
O00443	613	K	Phosphatidylinositol 4-phosphate 3-kinase C2 domain-containing subunit alpha OS=Homo sapiens OX=9606 GN=PIK3C2A PE=1 SV=2	PIK3C2A	1	0.000126294	69.201	3	SK(1)TADVTSLFGGEDTSR	-1.6265	5	1.11574	1.30872	1.09125		0.484293		0.815401	0.871056	0.963253	1.03827	1.12819	1.18383	1.368	1.502	1.133		0.429		0.322
O00463	8	K	TNF receptor-associated factor 5 OS=Homo sapiens OX=9606 GN=TRAF5 PE=1 SV=2	TRAF5	1	0.0117453	40.861	3	AYSEEHK(1)GMPCGFIR	-0.66653	1			1							0.945421	0.987691	1.06689
O00470	178	K	Homeobox protein Meis1 OS=Homo sapiens OX=9606 GN=MEIS1 PE=1 SV=1	MEIS1	0.921682	0.0143453	45.489	2	YISCLK(0.922)GK(0.078)	-0.021235	2				1.19773	0.80227
O00471	297	K	Exocyst complex component 5 OS=Homo sapiens OX=9606 GN=EXOC5 PE=1 SV=1	EXOC5	0.999892	0.077143	40.386	2	K(1)SDAEQYLK	-1.4987	1			1				1.00222	0.976802	1.08947	0.96468	0.92305	1.04378			0.918
O00471	388	K	Exocyst complex component 5 OS=Homo sapiens OX=9606 GN=EXOC5 PE=1 SV=1	EXOC5	1	7.08278e-08	112.73	2	SIGTGGIQDLK(1)ER	0.059934	3	0.933328	1.1384	0.928268				1.00222	0.976802	1.08947	0.96468	0.92305	1.04378	0.931	1.165	0.852
O00471	259	K	Exocyst complex component 5 OS=Homo sapiens OX=9606 GN=EXOC5 PE=1 SV=1	EXOC5	1	6.30185e-08	103.17	3	VNK(1)QVGDIFSNPETVLAK	-0.95802	4	1.06329	1.29896	1.34963			0.288119	1.00222	0.976802	1.08947	0.96468	0.92305	1.04378	1.061	1.33	1.239			0.276	0.228
O00483	73	K	Cytochrome c oxidase subunit NDUFA4 OS=Homo sapiens OX=9606 GN=NDUFA4 PE=1 SV=1	NDUFA4	0.881452	5.89343e-38	180.81	2	FYSVNVDYSK(0.881)LK(0.119)	0.043707	5	0.753113	0.664956	0.605443		1.19017	1.78631	1.26141	0.867985	0.768725	1.12112	0.980755		0.597	0.766	0.788		1.214		1.693
O00487	152	K	26S proteasome non-ATPase regulatory subunit 14 OS=Homo sapiens OX=9606 GN=PSMD14 PE=1 SV=1	PSMD14	0.974746	3.0168e-25	166.71	2	AVAVVVDPIQSVK(0.975)GK(0.025)	0.20668	6	1.08887	1.06387	1.03497	0.982453	0.81738	1.01245	1.02824	1.04777	1.03988	0.957624	0.907049	1.01944	1.059	1.015	0.995	1.026	0.901	0.993	0.951	0.303029
O00487	154	K	26S proteasome non-ATPase regulatory subunit 14 OS=Homo sapiens OX=9606 GN=PSMD14 PE=1 SV=1	PSMD14	1	6.15749e-09	92.732	2	GK(1)VVIDAFR	-1.8968	7	1.14812	1.1328	0.97784	1.0091	0.836896	0.895249	1.02824	1.04777	1.03988	0.957624	0.907049	1.01944	1.117	1.081	0.94	1.054	0.923	0.878	0.91	0.280243
O00487	273	K	26S proteasome non-ATPase regulatory subunit 14 OS=Homo sapiens OX=9606 GN=PSMD14 PE=1 SV=1	PSMD14	0.99583	1.62966e-07	120.75	3	AVEEEDKMTPEQLAIK(0.996)NVGK(0.004)	2.4073	6	1.33528	0.987696	0.808456	1.15949	0.493722	1.21535	1.02824	1.04777	1.03988	0.957624	0.907049	1.01944	1.299	0.943	0.777	1.211	0.544	1.192	0.976	0.843139
O00487	253	K	26S proteasome non-ATPase regulatory subunit 14 OS=Homo sapiens OX=9606 GN=PSMD14 PE=1 SV=1	PSMD14	0.998276	1.01287e-25	174.8	2	EMLELAK(0.998)NYNK(0.002)	-0.90307	5	0.88198	1.26728	0.956822		0.952642	0.941272	1.02824	1.04777	1.03988	0.957624	0.907049	1.01944	0.858	1.21	0.92		1.05	0.923	0.99	0.998139
O00487	257	K	26S proteasome non-ATPase regulatory subunit 14 OS=Homo sapiens OX=9606 GN=PSMD14 PE=1 SV=1	PSMD14	0.999988	0.00590294	58.889	2	NYNK(1)AVEEEDK	-0.25349	1					1		1.02824	1.04777	1.03988	0.957624	0.907049	1.01944					1.102
O00487	246	K	26S proteasome non-ATPase regulatory subunit 14 OS=Homo sapiens OX=9606 GN=PSMD14 PE=1 SV=1	PSMD14	0.999894	5.43369e-07	75.969	3	HNESVVK(1)EMLELAK	-0.2345	11	1.33521	1.20882	1.00158	0.871518	0.582869		1.02824	1.04777	1.03988	0.957624	0.907049	1.01944	1.299	1.154	0.963	0.91	0.643		0.682	0.107187
O00487	215	K	26S proteasome non-ATPase regulatory subunit 14 OS=Homo sapiens OX=9606 GN=PSMD14 PE=1 SV=1	PSMD14	0.999968	5.43363e-08	97.175	3	KNELEQK(1)MLLNLHK	-0.52172	5		1.06966		1.28573	0.552306	1.09231	1.02824	1.04777	1.03988	0.957624	0.907049	1.01944		1.021		1.343	0.609	1.071	0.987
O00487	222	K	26S proteasome non-ATPase regulatory subunit 14 OS=Homo sapiens OX=9606 GN=PSMD14 PE=1 SV=1	PSMD14	0.869948	6.42089e-05	117.62	2	MLLNLHK(0.87)K(0.13)	-0.98875	6	0.984293	1.07985	0.967551	1.08838	0.70764	1.17228	1.02824	1.04777	1.03988	0.957624	0.907049	1.01944	0.957	1.031	0.93	1.137	0.78	1.15	1.051	0.801589
O00487	223	K	26S proteasome non-ATPase regulatory subunit 14 OS=Homo sapiens OX=9606 GN=PSMD14 PE=1 SV=1	PSMD14	1	9.54016e-06	117.62	3	K(1)SWMEGLTLQDYSEHCK	-0.31746	8	0.889157	1.04633	1.03141	1.24042	0.545508	1.24718	1.02824	1.04777	1.03988	0.957624	0.907049	1.01944	0.865	0.999	0.992	1.295	0.601	1.223	1.092	0.896251
O00487	239	K	26S proteasome non-ATPase regulatory subunit 14 OS=Homo sapiens OX=9606 GN=PSMD14 PE=1 SV=1	PSMD14	0.936401	7.12329e-10	110.06	3	SWMEGLTLQDYSEHCK(0.936)HNESVVK(0.064)	1.419	10	0.714425	0.765156	0.885713	1.22267		1.41204	1.02824	1.04777	1.03988	0.957624	0.907049	1.01944	0.695	0.73	0.852	1.277		1.385	1.754	0.006904
O00487	186	K	26S proteasome non-ATPase regulatory subunit 14 OS=Homo sapiens OX=9606 GN=PSMD14 PE=1 SV=1	PSMD14	1	3.09286e-06	60.734	4	QTTSNLGHLNK(1)PSIQALIHGLNR	0.044713	2					1.84486	0.155137	1.02824	1.04777	1.03988	0.957624	0.907049	1.01944					2.034	0.152
O00629	386	K	Importin subunit alpha-3 OS=Homo sapiens OX=9606 GN=KPNA4 PE=1 SV=1	KPNA4	1	7.31185e-12	121.39	3	GDFGTQK(1)EAAWAISNLTISGR	1.3474	10	1.27398	1.24171	0.873829	1.10169	0.299824	1.20896	0.997271	1.00234	1.0679	0.917991	0.986073	1.02843	1.277	1.239	0.818	1.2	0.304	1.176	0.804	0.482986
O00505	121	K	Importin subunit alpha-4 OS=Homo sapiens OX=9606 GN=KPNA3 PE=1 SV=2	KPNA3	1	6.89838e-05	84.309	2	SGILPILVK(1)CLER	3.9886	1			1				0.982492	1.01032	1.02921	0.936604	0.959662	1.08171			0.972
Q9P289	146	K	Serine/threonine-protein kinase 26 OS=Homo sapiens OX=9606 GN=STK26 PE=1 SV=2	STK26	1	3.09577e-13	157.52	2	DIK(1)AANVLLSEQGDVK	0.078293	4		1.38876	1.29305	0.409354		0.908841	0.933652	0.962918	0.96613	1.02088	1.08505	1.03137		1.442	1.338	0.401		0.881	0.461	0.164863
O00506	253	K	Serine/threonine-protein kinase 25 OS=Homo sapiens OX=9606 GN=STK25 PE=1 SV=1	STK25	1	4.81423e-06	113.46	2	EFVEACLNK(1)DPR	1.0949	2		1.12533	0.874665
O00506	126	K	Serine/threonine-protein kinase 25 OS=Homo sapiens OX=9606 GN=STK25 PE=1 SV=1	STK25	1	0.000250464	43.613	3	EILK(1)GLDYLHSER	-0.002315	1			1
O00506	36	K	Serine/threonine-protein kinase 25 OS=Homo sapiens OX=9606 GN=STK25 PE=1 SV=1	STK25	0.999484	0.00109794	63.908	2	GSFGEVYK(0.999)GIDNHTK(0.001)	2.2865	2		1.17024	0.829761
O00506	276	K	Serine/threonine-protein kinase 25 OS=Homo sapiens OX=9606 GN=STK25 PE=1 SV=1	STK25	1	0.000423763	64.266	2	K(1)TSFLTELIDR	0.054846	4		0.962583		1.1482	0.667691	1.22153
Q9Y6E0	187	K	Serine/threonine-protein kinase 24 OS=Homo sapiens OX=9606 GN=STK24 PE=1 SV=1	STK24	1	1.38539e-06	129.04	3	LADFGVAGQLTDTQIK(1)R	-1.3917	6	1.04512	1.466	1.27105		0.414021	0.803815	0.979058	0.981212	1.00618	1.02643	1.01536	0.99176	1.067	1.494	1.263		0.408	0.81	0.478	0.0699251
Q93008	447	K	Probable ubiquitin carboxyl-terminal hydrolase FAF-X OS=Homo sapiens OX=9606 GN=USP9X PE=1 SV=4	USP9X	0.999371	0.000106336	51.569	3	HEAIVK(0.999)NVHDLLAK(0.001)	0.58642	2	1						1.00332	1.01226	0.988494	0.995871	0.999038	1.00101	0.997
O00507	1067	K	Probable ubiquitin carboxyl-terminal hydrolase FAF-Y OS=Homo sapiens OX=9606 GN=USP9Y PE=2 SV=2	USP9Y	0.998852	0.00112814	71.219	2	AVCLDHAK(0.999)LGEGK(0.001)	-1.5687	4	1.39633	1.24345	0.889785		0.470442		0.568625	1.031	1.06335	1.29536		1.04166	2.456	1.206	0.837
O00507	1629	K	Probable ubiquitin carboxyl-terminal hydrolase FAF-Y OS=Homo sapiens OX=9606 GN=USP9Y PE=2 SV=2	USP9Y	0.855697	3.02908e-05	61.503	3	DDVFGYPHQFEDK(0.856)PALSK(0.144)	-0.20737	5	0.707799	0.601087	0.55863	2.22361	0.908874		0.568625	1.031	1.06335	1.29536		1.04166	1.245	0.583	0.525	1.717			2.189
Q93008	958	K	Probable ubiquitin carboxyl-terminal hydrolase FAF-X OS=Homo sapiens OX=9606 GN=USP9X PE=1 SV=4	USP9X	1	0.0125765	74.269	2	DK(1)SLITAK	0.50855	1		1					1.00332	1.01226	0.988494	0.995871	0.999038	1.00101		0.988
Q93008	1811	K	Probable ubiquitin carboxyl-terminal hydrolase FAF-X OS=Homo sapiens OX=9606 GN=USP9X PE=1 SV=4	USP9X	1	5.87493e-12	123.92	3	ECAIK(1)FNDYFEFPR	-0.33573	3	0.990698			0.847716		1.16159	1.00332	1.01226	0.988494	0.995871	0.999038	1.00101	0.987			0.851		1.16	1.019
Q93008	424	K	Probable ubiquitin carboxyl-terminal hydrolase FAF-X OS=Homo sapiens OX=9606 GN=USP9X PE=1 SV=4	USP9X	1	6.54716e-17	131.48	3	EK(1)ALTLQDLDNIWAAQAGK	1.4118	4	1.23021	1.31559	0.710739			0.743458	1.00332	1.01226	0.988494	0.995871	0.999038	1.00101	1.226	1.3	0.719			0.743	0.687
Q93008	1445	K	Probable ubiquitin carboxyl-terminal hydrolase FAF-X OS=Homo sapiens OX=9606 GN=USP9X PE=1 SV=4	USP9X	0.95742	4.66124e-05	136.84	2	ELLAFQTSEK(0.957)K(0.043)	10.354	4	1.04784	1.26095	1.18977	0.501433			1.00332	1.01226	0.988494	0.995871	0.999038	1.00101	1.044	1.246	1.204	0.504			0.433
Q93008	745	K	Probable ubiquitin carboxyl-terminal hydrolase FAF-X OS=Homo sapiens OX=9606 GN=USP9X PE=1 SV=4	USP9X	1	0.00209077	96.51	2	FFK(1)AVNCR	1.2408	3				1.42804	0.125358	1.44661	1.00332	1.01226	0.988494	0.995871	0.999038	1.00101				1.434	0.125	1.445
Q93008	2060	K	Probable ubiquitin carboxyl-terminal hydrolase FAF-X OS=Homo sapiens OX=9606 GN=USP9X PE=1 SV=4	USP9X	0.936583	6.87801e-05	106.35	2	FLFTTGFHTK(0.937)K(0.063)	0.40787	1					1		1.00332	1.01226	0.988494	0.995871	0.999038	1.00101					1.001
Q93008	666	K	Probable ubiquitin carboxyl-terminal hydrolase FAF-X OS=Homo sapiens OX=9606 GN=USP9X PE=1 SV=4	USP9X	0.999999	2.50026e-07	63.908	3	FLLK(1)DGQLWLCAPQAK	0.42754	6	1.16006	1.32752	1.35186	0.160564			1.00332	1.01226	0.988494	0.995871	0.999038	1.00101	1.156	1.311	1.368	0.161			0.126
Q93008	1153	K	Probable ubiquitin carboxyl-terminal hydrolase FAF-X OS=Homo sapiens OX=9606 GN=USP9X PE=1 SV=4	USP9X	0.999991	3.19374e-05	118.06	2	GAYLNALK(1)IAK	0.70629	3		1.37685	1.2354			0.38775	1.00332	1.01226	0.988494	0.995871	0.999038	1.00101		1.36	1.25			0.387	0.297
O00507	885	K	Probable ubiquitin carboxyl-terminal hydrolase FAF-Y OS=Homo sapiens OX=9606 GN=USP9Y PE=2 SV=2	USP9Y	1	0.00150755	74.424	2	GK(1)HLSLIVR	-0.096412	3	0.959878	1.00196	1.03817				0.568625	1.031	1.06335	1.29536		1.04166	1.688	0.972	0.976
Q93008	112	K	Probable ubiquitin carboxyl-terminal hydrolase FAF-X OS=Homo sapiens OX=9606 GN=USP9X PE=1 SV=4	USP9X	1	3.12835e-09	153.33	2	GLDVK(1)SEACQR	-0.10749	6	0.630376	0.672802	0.588818	1.66053	0.861376	1.5861	1.00332	1.01226	0.988494	0.995871	0.999038	1.00101	0.628	0.665	0.596	1.667	0.862	1.584	2.177	0.0261925
O00507	2302	K	Probable ubiquitin carboxyl-terminal hydrolase FAF-Y OS=Homo sapiens OX=9606 GN=USP9Y PE=2 SV=2	USP9Y	1	5.378e-05	62.398	3	IIEDCSNSEDTIK(1)LLR	-2.5504	1			1				0.568625	1.031	1.06335	1.29536		1.04166			0.94
O00507	1639	K	Probable ubiquitin carboxyl-terminal hydrolase FAF-Y OS=Homo sapiens OX=9606 GN=USP9Y PE=2 SV=2	USP9Y	1	0.0102093	63.397	2	K(1)EYNIGVLR	0.6716	1					1		0.568625	1.031	1.06335	1.29536		1.04166
Q93008	956	K	Probable ubiquitin carboxyl-terminal hydrolase FAF-X OS=Homo sapiens OX=9606 GN=USP9X PE=1 SV=4	USP9X	0.989871	8.758e-05	135.63	2	LIGQLNLK(0.99)DK(0.01)	-2.7372	6	1.33868	1.39829	1.29799	0.725003	0.655573	0.584472	1.00332	1.01226	0.988494	0.995871	0.999038	1.00101	1.334	1.381	1.313	0.728	0.656	0.584	0.489	0.000386272
Q93008	303	K	Probable ubiquitin carboxyl-terminal hydrolase FAF-X OS=Homo sapiens OX=9606 GN=USP9X PE=1 SV=4	USP9X	1	1.87576e-06	108.91	2	NEAK(1)NDALSMIIK	-1.3614	5	0.885108	0.500284		1.1606	1.1187	1.33531	1.00332	1.01226	0.988494	0.995871	0.999038	1.00101	0.882	0.494		1.165	1.12	1.334	1.753	0.077085
Q93008	315	K	Probable ubiquitin carboxyl-terminal hydrolase FAF-X OS=Homo sapiens OX=9606 GN=USP9X PE=1 SV=4	USP9X	1	0.0680442	53.517	2	SLK(1)NLASR	1.4564	1				1			1.00332	1.01226	0.988494	0.995871	0.999038	1.00101				1.004
Q93008	564	K	Probable ubiquitin carboxyl-terminal hydrolase FAF-X OS=Homo sapiens OX=9606 GN=USP9X PE=1 SV=4	USP9X	1	0.00477739	71.066	2	TNDK(1)WVIPALK	0.22091	1			1				1.00332	1.01226	0.988494	0.995871	0.999038	1.00101			1.012
O00507	1046	K	Probable ubiquitin carboxyl-terminal hydrolase FAF-Y OS=Homo sapiens OX=9606 GN=USP9Y PE=2 SV=2	USP9Y	1	0.0025218	62.271	2	VLMK(1)LMPPDR	-2.2635	3		1.30886	0.691138				0.568625	1.031	1.06335	1.29536		1.04166		1.27	0.65
O00522	103	K	Krev interaction trapped protein 1 OS=Homo sapiens OX=9606 GN=KRIT1 PE=1 SV=2	KRIT1	1	0.00484824	90.142	3	KFPLDGEK(1)MGR	-0.9567	4	0.864846	1.12055		1.36399		0.650618
O00541	98	K	Pescadillo homolog OS=Homo sapiens OX=9606 GN=PES1 PE=1 SV=1	PES1	1	4.11142e-07	117.45	2	AYGK(1)SEWNTVER	0.54811	6	1.47065	1.53508	1.29411	0.731571	0.284894	0.683696	1.11242	1.06471	0.962513	0.945638	1.021	0.893715	1.322	1.442	1.345	0.774	0.279	0.765	0.442	0.0544023
O00541	545	K	Pescadillo homolog OS=Homo sapiens OX=9606 GN=PES1 PE=1 SV=1	PES1	0.999999	0.0260078	63.301	2	EK(1)YLYQK	-0.38059	2	0.987412	1.01259					1.11242	1.06471	0.962513	0.945638	1.021	0.893715	0.888	0.951
O00541	550	K	Pescadillo homolog OS=Homo sapiens OX=9606 GN=PES1 PE=1 SV=1	PES1	0.999994	1.17126e-09	94.806	2	YLYQK(1)IMFGK	-1.6099	4	0.916665	0.761125		1.1327	1.18951		1.11242	1.06471	0.962513	0.945638	1.021	0.893715	0.824	0.715		1.198	1.165		1.535	0.0269833
O00541	322	K	Pescadillo homolog OS=Homo sapiens OX=9606 GN=PES1 PE=1 SV=1	PES1	0.999988	3.47264e-12	179.36	2	ELEAQEK(1)HK	-1.2638	6	1.24714	1.44985	0.97641			0.326601	1.11242	1.06471	0.962513	0.945638	1.021	0.893715	1.121	1.362	1.014			0.365	0.313
O00541	86	K	Pescadillo homolog OS=Homo sapiens OX=9606 GN=PES1 PE=1 SV=1	PES1	1	0.00425161	97.033	2	EYK(1)VFVR	-1.3325	5	1.37209	1.33411	1.3047	0.500577		0.488521	1.11242	1.06471	0.962513	0.945638	1.021	0.893715	1.233	1.253	1.356	0.529		0.547	0.42	0.000214159
O00541	81	K	Pescadillo homolog OS=Homo sapiens OX=9606 GN=PES1 PE=1 SV=1	PES1	1	6.75798e-21	212.4	2	FLLHEPIVNK(1)FR	-0.92832	11	1.24513	1.4445	1.27929	0.795399	0.469435	0.766244	1.11242	1.06471	0.962513	0.945638	1.021	0.893715	1.119	1.357	1.329	0.841	0.46	0.857	0.567	0.0476887
O00541	26	K	Pescadillo homolog OS=Homo sapiens OX=9606 GN=PES1 PE=1 SV=1	PES1	1	1.3748e-15	208.6	2	K(1)LQLSLADFR	2.0473	4	0.634844	1.11117	1.04075		1.21324		1.11242	1.06471	0.962513	0.945638	1.021	0.893715	0.571	1.044	1.081		1.188		1.322
O00541	180	K	Pescadillo homolog OS=Homo sapiens OX=9606 GN=PES1 PE=1 SV=1	PES1	1	0.00943929	69.905	2	K(1)VFLSIK	-0.81382	3	1.01121	1.06023	0.928562				1.11242	1.06471	0.962513	0.945638	1.021	0.893715	0.909	0.996	0.965
O00541	41	K	Pescadillo homolog OS=Homo sapiens OX=9606 GN=PES1 PE=1 SV=1	PES1	1	4.16964e-08	117.45	3	LCILK(1)GIYPHEPK	-0.63911	13	1.51374	1.43174	1.40462	0.635003	0.424541	0.590354	1.11242	1.06471	0.962513	0.945638	1.021	0.893715	1.361	1.345	1.459	0.672	0.416	0.661	0.42	0.00501842
O00541	441	K	Pescadillo homolog OS=Homo sapiens OX=9606 GN=PES1 PE=1 SV=1	PES1	1	0.00198971	97.033	2	LK(1)LLALQR	-1.0665	5	1.37679	1.31898	1.09776	0.664669		0.541792	1.11242	1.06471	0.962513	0.945638	1.021	0.893715	1.238	1.239	1.141	0.703		0.606	0.543	0.00259592
O00541	68	K	Pescadillo homolog OS=Homo sapiens OX=9606 GN=PES1 PE=1 SV=1	PES1	1	3.93781e-07	138.26	2	TFYLIK(1)DIR	-1.2905	3		0.664253	1.77813		0.557616		1.11242	1.06471	0.962513	0.945638	1.021	0.893715		0.624	1.847		0.546		0.442
O00541	152	K	Pescadillo homolog OS=Homo sapiens OX=9606 GN=PES1 PE=1 SV=1	PES1	1	0.000234391	68.108	3	TGK(1)CHVQTIQLCR	0.48478	4		1.64242	1.47517	0.462562		0.419857	1.11242	1.06471	0.962513	0.945638	1.021	0.893715		1.543	1.533	0.489		0.47	0.312	0.000296595
O00560	223	K	Syntenin-1 OS=Homo sapiens OX=9606 GN=SDCBP PE=1 SV=1	SDCBP	1	0.000289525	81.799	2	ITSIVK(1)DSSAAR	-0.88261	5	1.03269	1.08877	1.13391	0.870947		0.873677	0.936465	0.882239	1.09492	1.07571	1.03823	0.972447	1.103	1.234	1.036	0.81		0.898	0.76	0.0372386
O00560	185	K	Syntenin-1 OS=Homo sapiens OX=9606 GN=SDCBP PE=1 SV=1	SDCBP	1	1.24592e-20	173.07	3	QAFGEK(1)ITMTIR	0.8913	9	1.18992	1.5321	1.17293	0.742899	0.362149		0.936465	0.882239	1.09492	1.07571	1.03823	0.972447	1.271	1.737	1.071	0.691	0.349		0.382	0.0499133
O00560	11	K	Syntenin-1 OS=Homo sapiens OX=9606 GN=SDCBP PE=1 SV=1	SDCBP	0.9675	1.4875e-05	86.243	2	SLYPSLEDLK(0.967)VDK(0.033)	1.0141	6	0.972257	1.22836	1.24497	0.949914	0.518847	1.08566	0.936465	0.882239	1.09492	1.07571	1.03823	0.972447	1.038	1.392	1.137	0.883	0.5	1.116	0.701	0.188714
O00560	179	K	Syntenin-1 OS=Homo sapiens OX=9606 GN=SDCBP PE=1 SV=1	SDCBP	1	0.00313628	85.716	2	VLK(1)QAFGEK	0.21016	2	0.963729	1.03627					0.936465	0.882239	1.09492	1.07571	1.03823	0.972447	1.029	1.175
O00566	44	K	U3 small nucleolar ribonucleoprotein protein MPP10 OS=Homo sapiens OX=9606 GN=MPHOSPH10 PE=1 SV=2	MPHOSPH10	1	2.89915e-06	99.276	2	FTSLTK(1)VLYDFNK	0.52211	1		1					0.998706	0.967089	1.03466	1.01456	0.95709	1.0279		1.034
O00566	370	K	U3 small nucleolar ribonucleoprotein protein MPP10 OS=Homo sapiens OX=9606 GN=MPHOSPH10 PE=1 SV=2	MPHOSPH10	0.99972	0.0454593	43.168	2	MNEK(1)IASLEK	2.1739	1						1	0.998706	0.967089	1.03466	1.01456	0.95709	1.0279						0.973
O00567	242	K	Nucleolar protein 56 OS=Homo sapiens OX=9606 GN=NOP56 PE=1 SV=4	NOP56	1	5.03526e-05	117.3	2	AK(1)AILDASR	2.6157	6	1.3987	1.41303	1.24792		0.373724	0.566626	1.11048	1.1124	1.09496	0.872419	0.93016	0.879578	1.26	1.27	1.14		0.402	0.644	0.428	0.0168891
O00567	156	K	Nucleolar protein 56 OS=Homo sapiens OX=9606 GN=NOP56 PE=1 SV=4	NOP56	1	0.059356	53.878	2	AK(1)VK(1)FNVNR	2.2497	1	1						1.11048	1.1124	1.09496	0.872419	0.93016	0.879578	0.901
O00567	158	K	Nucleolar protein 56 OS=Homo sapiens OX=9606 GN=NOP56 PE=1 SV=4	NOP56	1	0.0123071	76.833	2	VK(1)FNVNR	0.72575	5	0.150822	1.91384	1.42322	0.842687	0.669434		1.11048	1.1124	1.09496	0.872419	0.93016	0.879578	0.136	1.72	1.3	0.966	0.72		0.801	0.849667
O00567	227	K	Nucleolar protein 56 OS=Homo sapiens OX=9606 GN=NOP56 PE=1 SV=4	NOP56	1	4.93272e-12	223.93	2	ELNEDK(1)LEK	0.11469	5	1.33401	1.3091	1.32617	0.546199		0.484524	1.11048	1.1124	1.09496	0.872419	0.93016	0.879578	1.201	1.177	1.211	0.626		0.551	0.492	0.000699812
O00567	230	K	Nucleolar protein 56 OS=Homo sapiens OX=9606 GN=NOP56 PE=1 SV=4	NOP56	0.997248	6.71632e-12	133.93	3	ELNEDK(0.003)LEK(0.997)LEELTMDGAK	-1.5385	6	1.24583	2.00603	1.05767	0.308371	0.382107		1.11048	1.1124	1.09496	0.872419	0.93016	0.879578	1.122	1.803	0.966	0.353	0.411		0.295	0.0175402
O00567	240	K	Nucleolar protein 56 OS=Homo sapiens OX=9606 GN=NOP56 PE=1 SV=4	NOP56	0.999769	1.70632e-46	199.4	2	LEELTMDGAK(1)AK	1.1923	8	1.26217	1.50946	1.22289	0.434869		0.570606	1.11048	1.1124	1.09496	0.872419	0.93016	0.879578	1.137	1.357	1.117	0.498		0.649	0.476	0.0098753
O00567	143	K	Nucleolar protein 56 OS=Homo sapiens OX=9606 GN=NOP56 PE=1 SV=4	NOP56	1	3.89139e-08	151.55	3	GLTDLSACK(1)AQLGLGHSYSR	0.3759	6	1.40296	1.45821	1.27154	0.705689	0.472445	0.689159	1.11048	1.1124	1.09496	0.872419	0.93016	0.879578	1.263	1.311	1.161	0.809	0.508	0.784	0.563	0.0182035
O00567	347	K	Nucleolar protein 56 OS=Homo sapiens OX=9606 GN=NOP56 PE=1 SV=4	NOP56	1	5.6536e-05	50.519	3	GNTPK(1)YGLIFHSTFIGR	-0.6949	3		1.24372	1.23549			0.520788	1.11048	1.1124	1.09496	0.872419	0.93016	0.879578		1.118	1.128			0.592	0.527
O00567	396	K	Nucleolar protein 56 OS=Homo sapiens OX=9606 GN=NOP56 PE=1 SV=4	NOP56	1	9.31701e-25	221.63	3	IDCFSEVPTSVFGEK(1)LR	0.32957	6	1.30649	1.61201	1.44145	0.673998	0.361516	0.604546	1.11048	1.1124	1.09496	0.872419	0.93016	0.879578	1.177	1.449	1.316	0.773	0.389	0.687	0.469	0.0225803
O00567	416	K	Nucleolar protein 56 OS=Homo sapiens OX=9606 GN=NOP56 PE=1 SV=4	NOP56	1	0.00362607	130	2	K(1)NLDVMK	-0.89681	6	1.48157	1.50782	1.235	0.658152	0.542393	0.575062	1.11048	1.1124	1.09496	0.872419	0.93016	0.879578	1.334	1.355	1.128	0.754	0.583	0.654	0.522	0.00232395
O00567	90	K	Nucleolar protein 56 OS=Homo sapiens OX=9606 GN=NOP56 PE=1 SV=4	NOP56	1	0.000124032	94.804	2	K(1)VLLGVGDPK	-0.25246	6	1.72775	1.43505	1.30664	0.636377	0.395341	0.498836	1.11048	1.1124	1.09496	0.872419	0.93016	0.879578	1.556	1.29	1.193	0.729	0.425	0.567	0.426	0.00757009
O00567	134	K	Nucleolar protein 56 OS=Homo sapiens OX=9606 GN=NOP56 PE=1 SV=4	NOP56	1	2.27213e-24	137.58	3	LHFHNLVK(1)GLTDLSACK	1.3338	5	1.12786	1.05714	1.18435	0.878735		0.751906	1.11048	1.1124	1.09496	0.872419	0.93016	0.879578	1.016	0.95	1.082	1.007		0.855	0.916	0.334857
O00567	320	K	Nucleolar protein 56 OS=Homo sapiens OX=9606 GN=NOP56 PE=1 SV=4	NOP56	1	3.83024e-29	143.56	4	LIAHAGSLTNLAK(1)YPASTVQILGAEK(1)ALFR	0.095077	9	1.4993	1.12684	1.63848	0.354882		0.380488	1.11048	1.1124	1.09496	0.872419	0.93016	0.879578	1.35	1.013	1.496	0.407		0.433	0.327	0.00538814
O00567	333	K	Nucleolar protein 56 OS=Homo sapiens OX=9606 GN=NOP56 PE=1 SV=4	NOP56	1	3.22675e-17	162.16	3	YPASTVQILGAEK(1)ALFR	0.94014	7	1.36882	1.47022	1.31072	0.725028	0.415862	0.709346	1.11048	1.1124	1.09496	0.872419	0.93016	0.879578	1.233	1.322	1.197	0.831	0.447	0.806	0.555	0.0375179
O00567	87	K	Nucleolar protein 56 OS=Homo sapiens OX=9606 GN=NOP56 PE=1 SV=4	NOP56	0.974604	4.67616e-14	167.06	2	LLLETHLPSK(0.975)K(0.025)	0.50086	10	1.37483	1.52073	1.5654	0.584602	0.38728	0.567159	1.11048	1.1124	1.09496	0.872419	0.93016	0.879578	1.238	1.367	1.43	0.67	0.416	0.645	0.429	0.00547259
O00567	88	K	Nucleolar protein 56 OS=Homo sapiens OX=9606 GN=NOP56 PE=1 SV=4	NOP56	0.805684	8.08125e-05	101.82	3	LLLETHLPSK(0.194)K(0.806)	1.5097	6	1.59978	1.39651	1.28947	0.432109	0.282133		1.11048	1.1124	1.09496	0.872419	0.93016	0.879578	1.441	1.255	1.178	0.495	0.303		0.309	0.00904932
O00567	288	K	Nucleolar protein 56 OS=Homo sapiens OX=9606 GN=NOP56 PE=1 SV=4	NOP56	1	1.66228e-24	172.03	3	SK(1)MSQVAPSLSALIGEAVGAR	1.0748	15	2.19809	1.42571	0.893725	0.568221	0.213584	0.700663	1.11048	1.1124	1.09496	0.872419	0.93016	0.879578	1.979	1.282	0.816	0.651	0.23	0.797	0.412	0.108713
O00567	375	K	Nucleolar protein 56 OS=Homo sapiens OX=9606 GN=NOP56 PE=1 SV=4	NOP56	1	1.43069e-09	156.57	2	YLANK(1)CSIASR	-0.3884	3	0.978461	1.00513	1.01641				1.11048	1.1124	1.09496	0.872419	0.93016	0.879578	0.881	0.904	0.928
O00571	66	K	ATP-dependent RNA helicase DDX3X OS=Homo sapiens OX=9606 GN=DDX3X PE=1 SV=3	DDX3X	1	1.72208e-06	124.06	2	DK(1)DAYSSFGSR	0.34521	6	1.05751	0.98276	1.05735	1.11884	0.271912	1.51162	1.05645	1.05146	1.03225	0.960676	0.982999	0.916159	1.001	0.935	1.024	1.165	0.277	1.65	1.045	0.738246
O00571	50	K	ATP-dependent RNA helicase DDX3X OS=Homo sapiens OX=9606 GN=DDX3X PE=1 SV=3	DDX3X	1	0.00105302	107.08	2	EATK(1)GFYDK	1.5344	3	1.28432	1.07524			0.640442		1.05645	1.05146	1.03225	0.960676	0.982999	0.916159	1.216	1.023			0.652		0.582
O00571	55	K	ATP-dependent RNA helicase DDX3X OS=Homo sapiens OX=9606 GN=DDX3X PE=1 SV=3	DDX3X	1	2.85499e-05	80.815	2	GFYDK(1)DSSGWSSSK	0.38715	5	0.826519	0.984733	0.906368	1.04299		1.23939	1.05645	1.05146	1.03225	0.960676	0.982999	0.916159	0.782	0.937	0.878	1.086		1.353	1.409	0.0499777
O00571	335	K	ATP-dependent RNA helicase DDX3X OS=Homo sapiens OX=9606 GN=DDX3X PE=1 SV=3	DDX3X	1	1.78079e-07	134.66	3	GK(1)IGLDFCK(1)YLVLDEADR	0.26296	8	1.58622	1.64635	1.56346	0.435595	0.348007	0.420369	1.05645	1.05146	1.03225	0.960676	0.982999	0.916159	1.501	1.566	1.515	0.453	0.354	0.459	0.276	0.000111184
O00571	342	K	ATP-dependent RNA helicase DDX3X OS=Homo sapiens OX=9606 GN=DDX3X PE=1 SV=3	DDX3X	1	2.14929e-13	127.62	3	IGLDFCK(1)YLVLDEADR	-2.1584	5	1.531	0.365784	1.10322				1.05645	1.05146	1.03225	0.960676	0.982999	0.916159	1.449	0.348	1.069
O00571	81	K	ATP-dependent RNA helicase DDX3X OS=Homo sapiens OX=9606 GN=DDX3X PE=1 SV=3	DDX3X	1	0.00533575	44.57	2	GK(1)SSFFSDR	-0.339	3				0.926899	0.897428	1.17567	1.05645	1.05146	1.03225	0.960676	0.982999	0.916159				0.965	0.913	1.283
O00571	511	K	ATP-dependent RNA helicase DDX3X OS=Homo sapiens OX=9606 GN=DDX3X PE=1 SV=3	DDX3X	1	1.20646e-87	196.87	4	GLDISNVK(1)HVINFDLPSDIEEYVHR	-1.2425	4	1.69464	1.04015	0.678115			0.587096	1.05645	1.05146	1.03225	0.960676	0.982999	0.916159	1.604	0.989	0.657			0.641	0.592
O00571	215	K	ATP-dependent RNA helicase DDX3X OS=Homo sapiens OX=9606 GN=DDX3X PE=1 SV=3	DDX3X	1	0.000163208	118.06	3	HAIPIIK(1)EK(1)R	-0.048825	15	1.62561	1.62584	1.557	0.489684	0.256327	0.445536	1.05645	1.05146	1.03225	0.960676	0.982999	0.916159	1.539	1.546	1.508	0.51	0.261	0.486	0.274	0.00343881
O00571	217	K	ATP-dependent RNA helicase DDX3X OS=Homo sapiens OX=9606 GN=DDX3X PE=1 SV=3	DDX3X	1	0.0013624	93.561	3	HAIPIIK(1)EK(1)R	-0.048825	5	0.267848		2.18789	0.544266			1.05645	1.05146	1.03225	0.960676	0.982999	0.916159	0.254		2.12	0.567			0.478
O00571	387	K	ATP-dependent RNA helicase DDX3X OS=Homo sapiens OX=9606 GN=DDX3X PE=1 SV=3	DDX3X	1	2.11981e-24	153.18	3	HTMMFSATFPK(1)EIQMLAR	0.41814	5	1.57815	1.40776	0.987223	0.434419		0.59245	1.05645	1.05146	1.03225	0.960676	0.982999	0.916159	1.494	1.339	0.956	0.452		0.647	0.435	0.0321224
O00571	373	K	ATP-dependent RNA helicase DDX3X OS=Homo sapiens OX=9606 GN=DDX3X PE=1 SV=3	DDX3X	1	1.35029e-15	156.14	2	IVEQDTMPPK(1)GVR	-0.99712	16	1.57524	1.58252	1.91164	0.386183	0.13694	0.407475	1.05645	1.05146	1.03225	0.960676	0.982999	0.916159	1.491	1.505	1.852	0.402	0.139	0.445	0.203	0.0107822
O00571	264	K	ATP-dependent RNA helicase DDX3X OS=Homo sapiens OX=9606 GN=DDX3X PE=1 SV=3	DDX3X	1	2.39901e-22	156.73	3	RK(1)QYPISLVLAPTR	-1.0588	17	1.22815	1.93485	1.94145	0.202519	0.484658	0.208371	1.05645	1.05146	1.03225	0.960676	0.982999	0.916159	1.163	1.84	1.881	0.211	0.493	0.227	0.191	0.00545769
O00571	208	K	ATP-dependent RNA helicase DDX3X OS=Homo sapiens OX=9606 GN=DDX3X PE=1 SV=3	DDX3X	1	4.82822e-08	184.65	2	PTPVQK(1)HAIPIIK	-0.99903	28	1.60886	1.67355	1.63836	0.476171	0.113051	0.490016	1.05645	1.05146	1.03225	0.960676	0.982999	0.916159	1.523	1.592	1.587	0.496	0.115	0.535	0.244	0.0322381
O00571	138	K	ATP-dependent RNA helicase DDX3X OS=Homo sapiens OX=9606 GN=DDX3X PE=1 SV=3	DDX3X	1	0.00457258	56.938	2	SDEDDWSK(1)PLPPSER	1.8141	2	1.00231	0.997688					1.05645	1.05146	1.03225	0.960676	0.982999	0.916159	0.949	0.949
O00571	491	K	ATP-dependent RNA helicase DDX3X OS=Homo sapiens OX=9606 GN=DDX3X PE=1 SV=3	DDX3X	1	3.05851e-33	220.34	2	SGK(1)SPILVATAVAAR	1.1422	9	1.5865	1.70673	1.50643	0.419531	0.3986	0.382207	1.05645	1.05146	1.03225	0.960676	0.982999	0.916159	1.502	1.623	1.459	0.437	0.405	0.417	0.275	4.82876e-06
O00571	418	K	ATP-dependent RNA helicase DDX3X OS=Homo sapiens OX=9606 GN=DDX3X PE=1 SV=3	DDX3X	1	3.1707e-100	280.87	3	VGSTSENITQK(1)VVWVEESDK(1)R	1.29	18	1.63242	1.60627	1.65125	0.423597	0.182674	0.503794	1.05645	1.05146	1.03225	0.960676	0.982999	0.916159	1.545	1.528	1.6	0.441	0.186	0.55	0.252	0.0111794
O00571	427	K	ATP-dependent RNA helicase DDX3X OS=Homo sapiens OX=9606 GN=DDX3X PE=1 SV=3	DDX3X	1	1.09886e-23	166.61	2	VVWVEESDK(1)R	1.8534	12	1.59535	1.81838	1.42046	0.396869	0.35371	0.415228	1.05645	1.05146	1.03225	0.960676	0.982999	0.916159	1.51	1.729	1.376	0.413	0.36	0.453	0.266	0.000147305
O00628	186	K	Peroxisomal targeting signal 2 receptor OS=Homo sapiens OX=9606 GN=PEX7 PE=1 SV=1	PEX7	1	0.000524605	85.716	2	IWDVK(1)AAGVR	-0.39653	1					1
O00629	6	K	Importin subunit alpha-3 OS=Homo sapiens OX=9606 GN=KPNA4 PE=1 SV=1	KPNA4	1	0.000164586	99.34	2	ADNEK(1)LDNQR	-0.040921	5		1.19146	1.20269	1.14958	0.418154	1.03812	0.997271	1.00234	1.0679	0.917991	0.986073	1.02843		1.189	1.126	1.252	0.424	1.009	0.773	0.468487
O00629	47	K	Importin subunit alpha-3 OS=Homo sapiens OX=9606 GN=KPNA4 PE=1 SV=1	KPNA4	1	0.0665144	46.835	2	DEHLLK(1)R	-4.7469	1				1			0.997271	1.00234	1.0679	0.917991	0.986073	1.02843				1.089
O00635	75	K	E3 ubiquitin-protein ligase TRIM38 OS=Homo sapiens OX=9606 GN=TRIM38 PE=1 SV=1	TRIM38	1	2.47084e-08	103.63	4	APFHMDSLRPNK(1)QLGSLIEALK	0.30504	7	0.929294	0.752427	0.615394	1.14185		1.56104	1.10232	1.0857	1.08904	0.919741	0.916924	0.886266	0.843	0.693	0.565	1.241		1.761	2.143	0.0311919
O00635	122	K	E3 ubiquitin-protein ligase TRIM38 OS=Homo sapiens OX=9606 GN=TRIM38 PE=1 SV=1	TRIM38	1	5.22027e-33	188.77	3	APQHK(1)GHTTALVEDVCQGYK	1.9773	12	0.930829	0.860415	0.971617	1.33007	0.468318	1.43875	1.10232	1.0857	1.08904	0.919741	0.916924	0.886266	0.844	0.792	0.892	1.446	0.511	1.623	1.416	0.562252
O00635	137	K	E3 ubiquitin-protein ligase TRIM38 OS=Homo sapiens OX=9606 GN=TRIM38 PE=1 SV=1	TRIM38	0.983312	3.45243e-12	146.37	3	GHTTALVEDVCQGYK(0.983)EK(0.017)	0.63199	6	0.813065	0.819183	0.642427	1.31473	1.16632	1.24427	1.10232	1.0857	1.08904	0.919741	0.916924	0.886266	0.738	0.755	0.59	1.429	1.272	1.404	1.971	0.00139732
O00635	243	K	E3 ubiquitin-protein ligase TRIM38 OS=Homo sapiens OX=9606 GN=TRIM38 PE=1 SV=1	TRIM38	1	4.85647e-05	67.927	3	CQGSAQK(1)LLQNVNDTLSR	-0.42403	5	0.783196	0.756008		1.39559	0.925206	1.14	1.10232	1.0857	1.08904	0.919741	0.916924	0.886266	0.71	0.696		1.517	1.009	1.286	1.807	0.0324967
O00635	222	K	E3 ubiquitin-protein ligase TRIM38 OS=Homo sapiens OX=9606 GN=TRIM38 PE=1 SV=1	TRIM38	1	1.70202e-40	228.73	2	DYEAGLGLK(1)SNELK	0.76754	7	0.868507	0.825458	0.804278	1.41351	0.833119	1.25513	1.10232	1.0857	1.08904	0.919741	0.916924	0.886266	0.788	0.76	0.739	1.537	0.909	1.416	1.689	0.0384067
O00635	227	K	E3 ubiquitin-protein ligase TRIM38 OS=Homo sapiens OX=9606 GN=TRIM38 PE=1 SV=1	TRIM38	1	3.65307e-14	124.62	2	SNELK(1)SHILELEEK	0.60506	12	0.914248	0.815624	0.780134	1.33857	0.921069	1.23036	1.10232	1.0857	1.08904	0.919741	0.916924	0.886266	0.829	0.751	0.716	1.455	1.005	1.388	1.676	0.0151755
O00635	171	K	E3 ubiquitin-protein ligase TRIM38 OS=Homo sapiens OX=9606 GN=TRIM38 PE=1 SV=1	TRIM38	1	0.0031024	121.52	2	EK(1)VQIQR	0.76484	6	0.603642	0.760675	0.757329	1.4201	0.759359	1.6989	1.10232	1.0857	1.08904	0.919741	0.916924	0.886266	0.548	0.701	0.695	1.544	0.828	1.917	2.206	0.048991
O00635	375	K	E3 ubiquitin-protein ligase TRIM38 OS=Homo sapiens OX=9606 GN=TRIM38 PE=1 SV=1	TRIM38	1	2.94852e-09	137.4	2	GTGMK(1)QEPQSGFWTLR	-0.56186	5		0.839998	0.882464	1.51935	0.758188		1.10232	1.0857	1.08904	0.919741	0.916924	0.886266		0.774	0.81	1.652	0.827		1.565	0.378028
O00635	148	K	E3 ubiquitin-protein ligase TRIM38 OS=Homo sapiens OX=9606 GN=TRIM38 PE=1 SV=1	TRIM38	1	0.00181846	175.86	2	LK(1)QLEDR	3.243	6	0.653623	0.706215	0.644103	1.59681	1.01133	1.38791	1.10232	1.0857	1.08904	0.919741	0.916924	0.886266	0.593	0.65	0.591	1.736	1.103	1.566	2.402	0.0036465
O00635	284	K	E3 ubiquitin-protein ligase TRIM38 OS=Homo sapiens OX=9606 GN=TRIM38 PE=1 SV=1	TRIM38	0.869948	0.00526285	104.76	2	LYFDVK(0.87)K(0.13)	-1.4827	6	1.09759	0.890407	0.851028	1.28882	0.92468	0.947483	1.10232	1.0857	1.08904	0.919741	0.916924	0.886266	0.996	0.82	0.781	1.401	1.008	1.069	1.339	0.0843191
O00635	195	K	E3 ubiquitin-protein ligase TRIM38 OS=Homo sapiens OX=9606 GN=TRIM38 PE=1 SV=1	TRIM38	1	1.75132e-13	120.21	3	NLQCFLHEEEK(1)SYLWR	-0.17947	5	0.908814	0.678499	0.477868	1.33524		1.59958	1.10232	1.0857	1.08904	0.919741	0.916924	0.886266	0.824	0.625	0.439	1.452		1.805	2.588	0.0293731
O00635	50	K	E3 ubiquitin-protein ligase TRIM38 OS=Homo sapiens OX=9606 GN=TRIM38 PE=1 SV=1	TRIM38	1	0.00170131	106.93	2	NPSQK(1)QLR	0.75063	1						1	1.10232	1.0857	1.08904	0.919741	0.916924	0.886266						1.128
O00635	184	K	E3 ubiquitin-protein ligase TRIM38 OS=Homo sapiens OX=9606 GN=TRIM38 PE=1 SV=1	TRIM38	1	7.96071e-19	160.07	3	SDFK(1)NLQCFLHEEEK	0.031665	6	0.571871	0.564225	0.622771	1.48254	1.23676	1.52183	1.10232	1.0857	1.08904	0.919741	0.916924	0.886266	0.519	0.52	0.572	1.612	1.349	1.717	2.904	0.000177472
O00635	236	K	E3 ubiquitin-protein ligase TRIM38 OS=Homo sapiens OX=9606 GN=TRIM38 PE=1 SV=1	TRIM38	0.998821	3.14086e-05	70.598	3	SHILELEEK(0.999)CQGSAQK(0.001)	1.4431	3				1.24429	0.292927	1.46278	1.10232	1.0857	1.08904	0.919741	0.916924	0.886266				1.353	0.319	1.651
O00743	8	K	Serine/threonine-protein phosphatase 6 catalytic subunit OS=Homo sapiens OX=9606 GN=PPP6C PE=1 SV=1	PPP6C	1	1.75485e-06	93.772	2	APLDLDK(1)YVEIAR	0.10011	6	1.0322	1.4661	1.42978	0.732124	0.555369	0.784424	1.05427	1.04505	1.05997	0.953614	0.951585	0.935516	0.979	1.403	1.349	0.768	0.584	0.838	0.587	0.027911
O00743	219	K	Serine/threonine-protein phosphatase 6 catalytic subunit OS=Homo sapiens OX=9606 GN=PPP6C PE=1 SV=1	PPP6C	0.999992	3.53053e-06	105.79	3	GAGWLFGAK(1)VTNEFVHINNLK	-0.15429	4	1.29382	1.19016	0.889265	0.626756			1.05427	1.04505	1.05997	0.953614	0.951585	0.935516	1.227	1.139	0.839	0.657			0.615
O00743	231	K	Serine/threonine-protein phosphatase 6 catalytic subunit OS=Homo sapiens OX=9606 GN=PPP6C PE=1 SV=1	PPP6C	1	1.37101e-26	163.09	3	VTNEFVHINNLK(1)LICR	0.83439	6	1.24261	1.24755	1.16973	0.925248	0.597213	0.817654	1.05427	1.04505	1.05997	0.953614	0.951585	0.935516	1.179	1.194	1.104	0.97	0.628	0.874	0.711	0.0552745
O00743	17	K	Serine/threonine-protein phosphatase 6 catalytic subunit OS=Homo sapiens OX=9606 GN=PPP6C PE=1 SV=1	PPP6C	1	0.00344059	75.474	3	LCK(1)YLPENDLKR	0.26017	3	1.15726		1.1933			0.649436	1.05427	1.04505	1.05997	0.953614	0.951585	0.935516	1.098		1.126			0.694	0.624
O00743	25	K	Serine/threonine-protein phosphatase 6 catalytic subunit OS=Homo sapiens OX=9606 GN=PPP6C PE=1 SV=1	PPP6C	1	0.00227173	81.642	2	YLPENDLK(1)R	2.201	5	1.24631	1.29312	1.28036	0.610281		0.569925	1.05427	1.04505	1.05997	0.953614	0.951585	0.935516	1.182	1.237	1.208	0.64		0.609	0.517	0.000120226
O00750	465	K	Phosphatidylinositol 4-phosphate 3-kinase C2 domain-containing subunit beta OS=Homo sapiens OX=9606 GN=PIK3C2B PE=1 SV=2	PIK3C2B	1	0.000116818	85.716	2	LQLMEQK(1)VVR	-0.60823	1					1
O00750	70	K	Phosphatidylinositol 4-phosphate 3-kinase C2 domain-containing subunit beta OS=Homo sapiens OX=9606 GN=PIK3C2B PE=1 SV=2	PIK3C2B	1	2.04252e-06	57.476	3	QNADPSLISWDEPGVDFYSK(1)PAGR	-0.008443	1						1
O00762	121	K	Ubiquitin-conjugating enzyme E2 C OS=Homo sapiens OX=9606 GN=UBE2C PE=1 SV=1	UBE2C	1	2.17903e-09	142.71	2	EK(1)WSALYDVR	0.24105	6	1.05741	0.942815	0.901109	1.34209	0.56799	1.18859	0.361803	0.283892	0.416598	1.5143	1.50353	1.91988	2.923	3.321	2.163	0.886	0.378	0.619	0.224	0.00518124
O00762	119	K	Ubiquitin-conjugating enzyme E2 C OS=Homo sapiens OX=9606 GN=UBE2C PE=1 SV=1	UBE2C	0.996795	1.53277e-86	246.47	3	FLTPCYHPNVDTQGNICLDILK(0.997)EK(0.003)	0.072424	9	0.575014	0.325343	0.308462	1.63289	1.03207	2.12623	0.361803	0.283892	0.416598	1.5143	1.50353	1.91988	1.589	1.146	0.74	1.078	0.686	1.107	0.826	0.572188
O00762	164	K	Ubiquitin-conjugating enzyme E2 C OS=Homo sapiens OX=9606 GN=UBE2C PE=1 SV=1	UBE2C	1	0.000110588	99.855	2	K(1)YLQETYSK	-0.06506	5	1.4697	1.39219		0.969607	0.442611	0.725886	0.361803	0.283892	0.416598	1.5143	1.50353	1.91988	4.062	4.904		0.64	0.294	0.378	0.098	0.00435963
O00762	172	K	Ubiquitin-conjugating enzyme E2 C OS=Homo sapiens OX=9606 GN=UBE2C PE=1 SV=1	UBE2C	1	1.14238e-05	73.502	2	YLQETYSK(1)QVTSQEP	-1.2901	1					1		0.361803	0.283892	0.416598	1.5143	1.50353	1.91988					0.665
O00762	80	K	Ubiquitin-conjugating enzyme E2 C OS=Homo sapiens OX=9606 GN=UBE2C PE=1 SV=1	UBE2C	0.999999	0.00244346	61.867	3	YK(1)LSLEFPSGYPYNAPTVK	0.77842	1						1	0.361803	0.283892	0.416598	1.5143	1.50353	1.91988						0.521
O00764	275	K	Pyridoxal kinase OS=Homo sapiens OX=9606 GN=PDXK PE=1 SV=1	PDXK	1	0.000399897	57.042	2	TIQCAK(1)AQAGEGVR	-4.1602	2	0.871091			1.12891			0.956655	0.993376	0.987225	1.00231	1.02333	1.0371	0.911			1.126			1.236
O00764	258	K	Pyridoxal kinase OS=Homo sapiens OX=9606 GN=PDXK PE=1 SV=1	PDXK	1	1.3556e-06	69.201	3	VACEK(1)TVSTLHHVLQR	1.4594	5	1.01475	1.16132	0.829601		0.837833	1.1565	0.956655	0.993376	0.987225	1.00231	1.02333	1.0371	1.061	1.169	0.84		0.819	1.115	0.945	0.752598
O00767	162	K	Acyl-CoA desaturase OS=Homo sapiens OX=9606 GN=SCD PE=1 SV=2	SCD	1	7.17255e-13	124.62	3	AHHK(1)FSETHADPHNSR	2.3673	10	1.23239	1.20597	0.994531	0.762019		0.805092	0.351113	0.599481	0.59726	1.59858	1.37289	1.48067	3.51	2.012	1.665	0.477		0.544	0.213	0.014541
O00767	60	K	Acyl-CoA desaturase OS=Homo sapiens OX=9606 GN=SCD PE=1 SV=2	SCD	0.994734	0.000623757	94.804	2	DDIYDPTYK(0.995)DK(0.005)	1.1993	4	1.36401		1.34737	0.718202		0.570409	0.351113	0.599481	0.59726	1.59858	1.37289	1.48067	3.885		2.256	0.449		0.385	0.136	0.0200799
O00767	62	K	Acyl-CoA desaturase OS=Homo sapiens OX=9606 GN=SCD PE=1 SV=2	SCD	1	0.000533262	77.072	3	DK(1)EGPSPK(1)VEYVWR	-0.39596	6	1.41763	1.27381	0.970666			0.337899	0.351113	0.599481	0.59726	1.59858	1.37289	1.48067	4.038	2.125	1.625			0.228	0.088
O00767	68	K	Acyl-CoA desaturase OS=Homo sapiens OX=9606 GN=SCD PE=1 SV=2	SCD	1	2.66985e-10	159.12	2	EGPSPK(1)VEYVWR	2.1245	12	1.86211	1.49752	1.2292	0.625653	0.367923	0.4176	0.351113	0.599481	0.59726	1.59858	1.37289	1.48067	5.303	2.498	2.058	0.391	0.268	0.282	0.095	0.00187826
O00767	196	K	Acyl-CoA desaturase OS=Homo sapiens OX=9606 GN=SCD PE=1 SV=2	SCD	1	5.82313e-55	259.72	3	EK(1)GSTLDLSDLEAEK(1)LVMFQR	-0.24918	18	1.46026	1.31754	1.13417	0.759282	0.495533	0.833217	0.351113	0.599481	0.59726	1.59858	1.37289	1.48067	4.159	2.198	1.899	0.475	0.361	0.563	0.169	0.00318301
O00767	209	K	Acyl-CoA desaturase OS=Homo sapiens OX=9606 GN=SCD PE=1 SV=2	SCD	1	6.94623e-45	232.34	3	GSTLDLSDLEAEK(1)LVMFQR	1.5037	18	1.77552	1.26616	0.799762	0.776851	0.608163	0.773546	0.351113	0.599481	0.59726	1.59858	1.37289	1.48067	5.057	2.112	1.339	0.486	0.443	0.522	0.171	0.0146956
O00767	338	K	Acyl-CoA desaturase OS=Homo sapiens OX=9606 GN=SCD PE=1 SV=2	SCD	1	0.0396484	83.438	2	K(1)VSK(1)AAILAR	0.32793	1						1	0.351113	0.599481	0.59726	1.59858	1.37289	1.48067						0.675
O00767	341	K	Acyl-CoA desaturase OS=Homo sapiens OX=9606 GN=SCD PE=1 SV=2	SCD	1	0.000184804	119.07	2	VSK(1)AAILAR	0.39263	8	1.27382	1.27847	1.14441	0.838151	0.623316	0.841831	0.351113	0.599481	0.59726	1.59858	1.37289	1.48067	3.628	2.133	1.916	0.524	0.454	0.569	0.202	0.00167219
O00767	278	K	Acyl-CoA desaturase OS=Homo sapiens OX=9606 GN=SCD PE=1 SV=2	SCD	1	0.0027465	93.467	3	PYDK(1)NISPR	0.24683	5	1.73279		1.24028	0.895929	0.269878	0.861122	0.351113	0.599481	0.59726	1.59858	1.37289	1.48067	4.935		2.077	0.56	0.197	0.582	0.127	0.0340272
O14492	248	K	SH2B adapter protein 2 OS=Homo sapiens OX=9606 GN=SH2B2 PE=1 SV=2	SH2B2	1	3.55733e-09	136.06	2	PK(1)VSIPLSAIIEVR	-3.5298	17	1.50204	1.60317	1.27245	0.377209	0.33378	0.911361	0.795833	0.815157	0.830588	1.14657	1.22592	1.18593	1.887	1.967	1.532	0.329	0.272	0.768	0.254	0.0109597
O14492	220	K	SH2B adapter protein 2 OS=Homo sapiens OX=9606 GN=SH2B2 PE=1 SV=2	SH2B2	1	3.96903e-06	100.56	3	FMVADDAAAGSGGSAQWQK(1)CR	-0.70156	6	1.24304	1.48224	1.60424	0.770024	0.271498	0.628962	0.795833	0.815157	0.830588	1.14657	1.22592	1.18593	1.562	1.818	1.931	0.672	0.221	0.53	0.268	0.0147047
O14492	243	K	SH2B adapter protein 2 OS=Homo sapiens OX=9606 GN=SH2B2 PE=1 SV=2	SH2B2	1	0.00171598	79.311	2	LEFFVPPK(1)ASR	-1.8362	5	1.21484	0.948326	1.25308	0.58376			0.795833	0.815157	0.830588	1.14657	1.22592	1.18593	1.526	1.163	1.509	0.509			0.364
O14492	270	K	SH2B adapter protein 2 OS=Homo sapiens OX=9606 GN=SH2B2 PE=1 SV=2	SH2B2	0.996358	3.80077e-06	86.729	3	TTMPLEMPEK(0.996)DNTFVLK(0.004)	0.69074	4		1.55846	1.50931	0.45949		0.472745	0.795833	0.815157	0.830588	1.14657	1.22592	1.18593		1.912	1.817	0.401		0.399	0.215	0.000276678
O14492	426	K	SH2B adapter protein 2 OS=Homo sapiens OX=9606 GN=SH2B2 PE=1 SV=2	SH2B2	1	6.79426e-09	126.29	2	VK(1)AAQLVLAGGPR	-0.018626	5		1.40455	1.37633	0.770158	0.687272	0.761686	0.795833	0.815157	0.830588	1.14657	1.22592	1.18593		1.723	1.657	0.672	0.561	0.642	0.37	0.000796364
O14497	1752	K	AT-rich interactive domain-containing protein 1A OS=Homo sapiens OX=9606 GN=ARID1A PE=1 SV=3	ARID1A	1	7.23102e-07	64.967	3	FSK(1)VSSPAPMEGGEEEEELLGPK	0.25191	3				0.973551	0.965375	1.06107	0.964887	0.924177	0.962749	1.05356	1.05985	1.03478				0.924	0.911	1.025
O14497	1010	K	AT-rich interactive domain-containing protein 1A OS=Homo sapiens OX=9606 GN=ARID1A PE=1 SV=3	ARID1A	1	3.40274e-06	98.167	2	ITK(1)LYELGGEPER	0.17696	3	0.845837	0.89969	1.25447				0.964887	0.924177	0.962749	1.05356	1.05985	1.03478	0.877	0.974	1.303
O14497	1047	K	AT-rich interactive domain-containing protein 1A OS=Homo sapiens OX=9606 GN=ARID1A PE=1 SV=3	ARID1A	1	0.0746662	47.349	2	K(1)PLDLYR	1.2631	1		1					0.964887	0.924177	0.962749	1.05356	1.05985	1.03478		1.082
O14497	2146	K	AT-rich interactive domain-containing protein 1A OS=Homo sapiens OX=9606 GN=ARID1A PE=1 SV=3	ARID1A	1	0.00408137	55.754	2	LEK(1)LYSTMVR	-3.5368	5	1.22763	1.14321	0.933205		0.936771	0.759181	0.964887	0.924177	0.962749	1.05356	1.05985	1.03478	1.272	1.237	0.969		0.884	0.734	0.698	0.0727219
O14497	1662	K	AT-rich interactive domain-containing protein 1A OS=Homo sapiens OX=9606 GN=ARID1A PE=1 SV=3	ARID1A	1	2.15056e-06	122.51	2	LTMK(1)DIGTPEAWR	0.70923	2					0.917671	1.08233	0.964887	0.924177	0.962749	1.05356	1.05985	1.03478					0.866	1.046
O14497	1928	K	AT-rich interactive domain-containing protein 1A OS=Homo sapiens OX=9606 GN=ARID1A PE=1 SV=3	ARID1A	0.963079	0.000450423	47.915	2	SSTLTEDGAK(0.963)SSEAIK(0.037)	-3.1115	1				1			0.964887	0.924177	0.962749	1.05356	1.05985	1.03478				0.949
O14497	1034	K	AT-rich interactive domain-containing protein 1A OS=Homo sapiens OX=9606 GN=ARID1A PE=1 SV=3	ARID1A	1	1.21868e-07	81.578	3	YLAFTEEK(1)AMGMTNLPAVGR	1.4427	3	1.04723	1.11649	0.836281				0.964887	0.924177	0.962749	1.05356	1.05985	1.03478	1.085	1.208	0.869
O14519	85	K	Cyclin-dependent kinase 2-associated protein 1 OS=Homo sapiens OX=9606 GN=CDK2AP1 PE=1 SV=1	CDK2AP1	1	0.000143289	72.031	3	EIRPTYAGSK(1)SAMER	-0.54628	4	1.13735	0.931731	1.13748	0.793444			0.744532	0.639961	0.817697	1.30421	1.10318	1.39042	1.528	1.456	1.391	0.608			0.417
O14523	271	K	Phospholipid transfer protein C2CD2L OS=Homo sapiens OX=9606 GN=C2CD2L PE=1 SV=3	C2CD2L	1	7.08719e-17	117.9	3	ACSAPGGLVPSEK(1)PPMMPQAQPAIPR	-1.6181	6	0.817446	0.864732	0.792074	1.21422	0.918378	1.39315
O14523	352	K	Phospholipid transfer protein C2CD2L OS=Homo sapiens OX=9606 GN=C2CD2L PE=1 SV=3	C2CD2L	1	0.000252497	129.56	2	ELTLK(1)VLR	-0.85784	6	1.24952	1.13558	0.995145	1.06606	0.701465	0.852238
O14524	357	K	Nuclear envelope integral membrane protein 1 OS=Homo sapiens OX=9606 GN=NEMP1 PE=1 SV=2	NEMP1	1	0.00558585	87.251	2	K(1)ALEELR	2.9583	6	1.2593	1.44354	1.22525	0.700631	0.645374	0.725913	1.17319	1.37349	0.943418	0.835526	0.926836	0.747539	1.073	1.051	1.299	0.839	0.696	0.971	0.732	0.0546501
O14524	103	K	Nuclear envelope integral membrane protein 1 OS=Homo sapiens OX=9606 GN=NEMP1 PE=1 SV=2	NEMP1	0.994909	2.92056e-05	115.04	2	VTQVENEEK(0.995)LK(0.005)	-1.745	6	0.939396	0.8423	0.882878	1.54151	0.37492	1.419	1.17319	1.37349	0.943418	0.835526	0.926836	0.747539	0.801	0.613	0.936	1.845	0.405	1.898	1.765	0.513864
O14526	814	K	F-BAR domain only protein 1 OS=Homo sapiens OX=9606 GN=FCHO1 PE=1 SV=2	FCHO1	1	1.87048e-05	78.864	2	LQPAATWNLEEK(1)R	0.10684	1		1					0.955755	1.06099	1.06566	0.961777	0.95725	0.998569		0.943
O14530	125	K	Thioredoxin domain-containing protein 9 OS=Homo sapiens OX=9606 GN=TXNDC9 PE=1 SV=2	TXNDC9	1	0.00334974	105.04	2	FLK(1)LNVEK	1.8119	5	1.61176	1.1196	1.02954			0.23909	0.860478	0.872549	0.954779	1.10502	1.1337	1.07347	1.873	1.283	1.078			0.223	0.158
O14530	130	K	Thioredoxin domain-containing protein 9 OS=Homo sapiens OX=9606 GN=TXNDC9 PE=1 SV=2	TXNDC9	1	0.000313162	72.846	2	LNVEK(1)APFLCER	3.2058	3	1.0848	1.04381				0.871394	0.860478	0.872549	0.954779	1.10502	1.1337	1.07347	1.261	1.196				0.812	0.661
O14530	116	K	Thioredoxin domain-containing protein 9 OS=Homo sapiens OX=9606 GN=TXNDC9 PE=1 SV=2	TXNDC9	0.96571	0.000319651	101.41	2	HLAILSK(0.966)K(0.034)	0.12324	6	1.06608	1.08716	0.948866	1.18186	0.590215	1.12583	0.860478	0.872549	0.954779	1.10502	1.1337	1.07347	1.239	1.246	0.994	1.07	0.521	1.049	0.759	0.264602
O14530	122	K	Thioredoxin domain-containing protein 9 OS=Homo sapiens OX=9606 GN=TXNDC9 PE=1 SV=2	TXNDC9	0.988646	0.035377	49.96	2	HLETK(0.989)FLK(0.011)	-1.6926	1		1					0.860478	0.872549	0.954779	1.10502	1.1337	1.07347		1.146
O14530	141	K	Thioredoxin domain-containing protein 9 OS=Homo sapiens OX=9606 GN=TXNDC9 PE=1 SV=2	TXNDC9	1	1.70344e-12	88.734	2	LHIK(1)VIPTLALLK	-1.158	5	0.922612	1.16381	1.46201	0.631816		0.81975	0.860478	0.872549	0.954779	1.10502	1.1337	1.07347	1.072	1.334	1.531	0.572		0.764	0.509	0.0294197
O14530	150	K	Thioredoxin domain-containing protein 9 OS=Homo sapiens OX=9606 GN=TXNDC9 PE=1 SV=2	TXNDC9	0.943003	0.000459376	69.276	2	VIPTLALLK(0.943)DGK(0.057)	-1.3959	3		1.4224	1.27932	0.29828			0.860478	0.872549	0.954779	1.10502	1.1337	1.07347		1.63	1.34	0.27			0.182
O14545	129	K	TRAF-type zinc finger domain-containing protein 1 OS=Homo sapiens OX=9606 GN=TRAFD1 PE=1 SV=1	TRAFD1	1	7.47713e-05	85.821	2	DLK(1)THPEVCGR	0.83306	9	0.882052	0.872276	0.813343	1.63335	0.46688	1.3321	0.889125	0.949176	0.874947	1.12977	1.13754	1.01944	0.992	0.919	0.93	1.446	0.41	1.307	1.113	0.944519
O14545	101	K	TRAF-type zinc finger domain-containing protein 1 OS=Homo sapiens OX=9606 GN=TRAFD1 PE=1 SV=1	TRAFD1	0.953806	1.55124e-06	95.345	3	LAVCQHCDLELSILK(0.954)LK(0.046)	-1.027	6	0.802019	1.09341	0.560922	1.34837	0.169075	2.0262	0.889125	0.949176	0.874947	1.12977	1.13754	1.01944	0.902	1.152	0.641	1.193	0.149	1.988	1.236	0.807187
O14556	299	K	Glyceraldehyde-3-phosphate dehydrogenase, testis-specific OS=Homo sapiens OX=9606 GN=GAPDHS PE=1 SV=2	GAPDHS	1	0.0536623	43.734	2	GK(1)LTGMAFR	7.1763	1			1
O14561	88	K	Acyl carrier protein, mitochondrial OS=Homo sapiens OX=9606 GN=NDUFAB1 PE=1 SV=3	NDUFAB1	0.999978	0.000358853	90.263	2	VLYVLK(1)LYDK	-2.3239	4		0.897776	1.04703	1.01295		1.04224	1.04016	1.04524	1.06779	0.963856	0.956795	0.926151		0.859	0.981	1.051		1.125	1.183	0.151263
O14562	175	K	Ubiquitin domain-containing protein UBFD1 OS=Homo sapiens OX=9606 GN=UBFD1 PE=1 SV=2	UBFD1	0.999497	0.000223304	71.219	2	DAAQQDAK(0.999)AEENKK	-2.5073	3			0.765586			1.23441	1.06072	1.07733	1.05328	0.973165	0.960305	0.875203			0.727			1.41	1.939
O14562	305	K	Ubiquitin domain-containing protein UBFD1 OS=Homo sapiens OX=9606 GN=UBFD1 PE=1 SV=2	UBFD1	1	9.40419e-57	293.09	2	DTVLGK(1)WQYF	1.0831	6	0.761781	0.878343	0.868896	1.4006	0.912486	1.17789	1.06072	1.07733	1.05328	0.973165	0.960305	0.875203	0.718	0.815	0.825	1.439	0.95	1.346	1.584	0.0306392
O14562	89	K	Ubiquitin domain-containing protein UBFD1 OS=Homo sapiens OX=9606 GN=UBFD1 PE=1 SV=2	UBFD1	1	3.10375e-15	199.54	2	ELVDLK(1)IIWNK	-0.5497	1						1	1.06072	1.07733	1.05328	0.973165	0.960305	0.875203						1.143
O14562	94	K	Ubiquitin domain-containing protein UBFD1 OS=Homo sapiens OX=9606 GN=UBFD1 PE=1 SV=2	UBFD1	0.999996	0.00366989	134.85	2	IIWNK(1)TK	-1.0805	6	0.767714	0.804196	0.790114	1.34648	0.834025	1.45747	1.06072	1.07733	1.05328	0.973165	0.960305	0.875203	0.724	0.746	0.75	1.384	0.869	1.665	1.765	0.0514115
O14562	111	K	Ubiquitin domain-containing protein UBFD1 OS=Homo sapiens OX=9606 GN=UBFD1 PE=1 SV=2	UBFD1	0.990586	5.66578e-11	151.66	2	FPLDSTGSELK(0.991)QK(0.009)	0.99479	5	0.878253		1.15354	1.14375	0.617672	1.20678	1.06072	1.07733	1.05328	0.973165	0.960305	0.875203	0.828		1.095	1.175	0.643	1.379	1.108	0.856131
O14562	113	K	Ubiquitin domain-containing protein UBFD1 OS=Homo sapiens OX=9606 GN=UBFD1 PE=1 SV=2	UBFD1	0.999996	0.00214489	61.577	3	QK(1)IHSITGLPPAMQK	-0.23685	3			0.807576	1.19242			1.06072	1.07733	1.05328	0.973165	0.960305	0.875203			0.767	1.225			1.597
O14562	207	K	Ubiquitin domain-containing protein UBFD1 OS=Homo sapiens OX=9606 GN=UBFD1 PE=1 SV=2	UBFD1	0.999846	0.00791868	49.097	3	GKPEDVMPSVK(1)GAQER	1.2198	1	1						1.06072	1.07733	1.05328	0.973165	0.960305	0.875203	0.943
O14562	137	K	Ubiquitin domain-containing protein UBFD1 OS=Homo sapiens OX=9606 GN=UBFD1 PE=1 SV=2	UBFD1	1	0.00469343	63.397	2	GLVPEDK(1)TLR	0.63152	5	0.697568	0.672617		1.18812	1.16485	1.27684	1.06072	1.07733	1.05328	0.973165	0.960305	0.875203	0.658	0.624		1.221	1.213	1.459	2.024	0.00318135
O14562	100	K	Ubiquitin domain-containing protein UBFD1 OS=Homo sapiens OX=9606 GN=UBFD1 PE=1 SV=2	UBFD1	0.999999	5.52069e-05	67.887	3	HDVK(1)FPLDSTGSELK	-0.045077	4				0.931669		1.06833	1.06072	1.07733	1.05328	0.973165	0.960305	0.875203				0.957		1.221
O14562	126	K	Ubiquitin domain-containing protein UBFD1 OS=Homo sapiens OX=9606 GN=UBFD1 PE=1 SV=2	UBFD1	0.999999	6.14511e-35	230.23	3	IHSITGLPPAMQK(1)VMYK	-2.3806	8	0.524573	0.592008	0.544395	1.29507	1.60177	1.44219	1.06072	1.07733	1.05328	0.973165	0.960305	0.875203	0.495	0.55	0.517	1.331	1.668	1.648	2.975	0.000165709
O14562	130	K	Ubiquitin domain-containing protein UBFD1 OS=Homo sapiens OX=9606 GN=UBFD1 PE=1 SV=2	UBFD1	1	5.81956e-05	108.4	2	VMYK(1)GLVPEDK	0.30025	6	0.721911	0.850101	0.735018	1.2079	1.02319	1.46188	1.06072	1.07733	1.05328	0.973165	0.960305	0.875203	0.681	0.789	0.698	1.241	1.065	1.67	1.834	0.0133737
O14562	167	K	Ubiquitin domain-containing protein UBFD1 OS=Homo sapiens OX=9606 GN=UBFD1 PE=1 SV=2	UBFD1	0.915071	1.69239e-16	89.459	3	IMVVGSTINDVLAVNTPK(0.915)DAAQQDAK(0.085)	-2.7606	6		0.727817		1.34804	0.577653	1.34649	1.06072	1.07733	1.05328	0.973165	0.960305	0.875203		0.676		1.385	0.602	1.538	1.738
O14562	245	K	Ubiquitin domain-containing protein UBFD1 OS=Homo sapiens OX=9606 GN=UBFD1 PE=1 SV=2	UBFD1	1	1.59888e-30	214.78	2	LEQDQLWIGTK(1)ER	0.0075227	10	1.23154	1.30782	1.24915	0.81186	0.53519	0.864449	1.06072	1.07733	1.05328	0.973165	0.960305	0.875203	1.161	1.214	1.186	0.834	0.557	0.988	0.668	0.0648449
O14562	250	K	Ubiquitin domain-containing protein UBFD1 OS=Homo sapiens OX=9606 GN=UBFD1 PE=1 SV=2	UBFD1	0.999852	0.0333518	45.939	2	TEK(1)LPMGSIK	1.3693	1						1	1.06072	1.07733	1.05328	0.973165	0.960305	0.875203						1.143
O14562	149	K	Ubiquitin domain-containing protein UBFD1 OS=Homo sapiens OX=9606 GN=UBFD1 PE=1 SV=2	UBFD1	1	2.94602e-26	187.63	3	VTSGAK(1)IMVVGSTINDVLAVNTPK	0.30245	7				1.17457	0.245431	1.58	1.06072	1.07733	1.05328	0.973165	0.960305	0.875203				1.207	0.256	1.805
O14579	293	K	Coatomer subunit epsilon OS=Homo sapiens OX=9606 GN=COPE PE=1 SV=3	COPE	1	1.59122e-07	142.71	2	EYQAK(1)ENDFDR	0.50888	6	0.764663	0.855967	0.915904	1.26507	0.611365	1.58703	1.09926	1.00974	1.06244	0.964179	0.910565	0.953816	0.696	0.848	0.862	1.312	0.671	1.664	1.516	0.277186
O14579	65	K	Coatomer subunit epsilon OS=Homo sapiens OX=9606 GN=COPE PE=1 SV=3	COPE	0.999998	4.03002e-06	110.06	4	K(1)FGVVLDEIKPSSAPELQAVR	0.47888	4	0.810643	1.15385	1.44545		0.590058		1.09926	1.00974	1.06244	0.964179	0.910565	0.953816	0.737	1.143	1.36		0.648		0.6
O14579	288	K	Coatomer subunit epsilon OS=Homo sapiens OX=9606 GN=COPE PE=1 SV=3	COPE	0.999943	0.00215957	77.358	2	SHPFIK(1)EYQAK	-1.8434	3				1.26992	0.452036	1.27804	1.09926	1.00974	1.06244	0.964179	0.910565	0.953816				1.317	0.496	1.34
O14579	278	K	Coatomer subunit epsilon OS=Homo sapiens OX=9606 GN=COPE PE=1 SV=3	COPE	1	1.06177e-11	187.23	2	YLSQLK(1)DAHR	0.82853	12	0.590949	0.67803	0.505358	1.75675	0.921866	1.54704	1.09926	1.00974	1.06244	0.964179	0.910565	0.953816	0.538	0.671	0.476	1.822	1.012	1.622	2.645	0.00985397
O14593	155	K	DNA-binding protein RFXANK OS=Homo sapiens OX=9606 GN=RFXANK PE=1 SV=2	RFXANK	1	1.98006e-06	72.327	3	FLLEWGADPHILAK(1)ER	0.65305	3		0.990062	0.951083	1.05886			0.807421	0.747594	0.829894	1.16002	1.21604	1.23903		1.324	1.146	0.913			0.739
O14593	204	K	DNA-binding protein RFXANK OS=Homo sapiens OX=9606 GN=RFXANK PE=1 SV=2	RFXANK	1	1.40049e-06	99.276	2	GNHVK(1)CVEALLAR	1.734	8	0.819512	0.820502	0.9958	1.28744	0.90431	1.17244	0.807421	0.747594	0.829894	1.16002	1.21604	1.23903	1.015	1.098	1.2	1.11	0.744	0.946	0.845	0.227819
O14593	237	K	DNA-binding protein RFXANK OS=Homo sapiens OX=9606 GN=RFXANK PE=1 SV=2	RFXANK	1	7.72003e-10	153.33	3	K(1)VQQVIENHILK	-0.2239	9	0.52439	0.559672	0.719813	1.78464	0.557275	1.85421	0.807421	0.747594	0.829894	1.16002	1.21604	1.23903	0.649	0.749	0.867	1.538	0.458	1.497	1.542	0.495369
P47813	94	K	Eukaryotic translation initiation factor 1A, X-chromosomal OS=Homo sapiens OX=9606 GN=EIF1AX PE=1 SV=2	EIF1AX	1	6.28251e-11	156.73	2	ADVILK(1)YNADEAR	0.074629	5		1.00698	0.87854	1.17883	0.82	1.11565
P47813	88	K	Eukaryotic translation initiation factor 1A, X-chromosomal OS=Homo sapiens OX=9606 GN=EIF1AX PE=1 SV=2	EIF1AX	1	1.32917e-28	196.44	2	DYQDNK(1)ADVILK	0.3122	6	0.839423	0.914951	0.868329	1.28049	0.851864	1.24494
P47813	29	K	Eukaryotic translation initiation factor 1A, X-chromosomal OS=Homo sapiens OX=9606 GN=EIF1AX PE=1 SV=2	EIF1AX	0.999978	4.06439e-06	71.219	3	ELVFK(1)EDGQEYAQVIK	-0.33248	1		1
O14602	56	K	Eukaryotic translation initiation factor 1A, Y-chromosomal OS=Homo sapiens OX=9606 GN=EIF1AY PE=1 SV=4	EIF1AY	1	2.4887e-05	113.46	2	LEALCFDGVK(1)R	0.25804	5	1.1803		1.05771	1.03896	0.82014	0.902899
P47813	104	K	Eukaryotic translation initiation factor 1A, X-chromosomal OS=Homo sapiens OX=9606 GN=EIF1AX PE=1 SV=2	EIF1AX	1	4.08597e-11	181.44	2	SLK(1)AYGELPEHAK	-2.5217	9	0.847154	0.930513	0.84537	1.24811	0.85367	1.27518
O14617	1026	K	AP-3 complex subunit delta-1 OS=Homo sapiens OX=9606 GN=AP3D1 PE=1 SV=1	AP3D1	0.99949	2.60806e-06	110.91	3	GTLSFIAK(0.999)NDEGATHEK(0.001)	0.15837	3	1.07421	1.03562	0.89017				1.03664	1.02433	0.994337	0.970189	0.970773	1.00373	1.036	1.011	0.895
O14617	1035	K	AP-3 complex subunit delta-1 OS=Homo sapiens OX=9606 GN=AP3D1 PE=1 SV=1	AP3D1	1	0.000262351	52.863	3	NDEGATHEK(1)LDFR	-0.84642	3		1.24643	1.17267			0.5809	1.03664	1.02433	0.994337	0.970189	0.970773	1.00373		1.217	1.179			0.579	0.483
O14617	371	K	AP-3 complex subunit delta-1 OS=Homo sapiens OX=9606 GN=AP3D1 PE=1 SV=1	AP3D1	1	0.00278495	81.642	2	K(1)NLMEIVK	-1.7091	3		1.05433		0.928955		1.01672	1.03664	1.02433	0.994337	0.970189	0.970773	1.00373		1.029		0.957		1.013	0.957
O14617	216	K	AP-3 complex subunit delta-1 OS=Homo sapiens OX=9606 GN=AP3D1 PE=1 SV=1	AP3D1	1	1.03698e-05	78.043	3	RNPK(1)NYLSLAPLFFK	0.68978	5	0.957439	0.959365	1.03633	0.881675		1.16519	1.03664	1.02433	0.994337	0.970189	0.970773	1.00373	0.924	0.937	1.042	0.909		1.161	1.07	0.59563
O14628	187	K	Zinc finger protein 195 OS=Homo sapiens OX=9606 GN=ZNF195 PE=1 SV=2	ZNF195	1	0.00252705	64.906	2	K(1)DWESLDECK	-0.010943	3		0.953381	0.955842	1.09078
O14628	520	K	Zinc finger protein 195 OS=Homo sapiens OX=9606 GN=ZNF195 PE=1 SV=2	ZNF195	0.997518	0.000483342	88.921	2	THTGEK(0.998)PYK(0.002)	0.79387	6	0.941666	0.66725	0.742046	1.56953	0.635462	1.44404
O14628	223	K	Zinc finger protein 195 OS=Homo sapiens OX=9606 GN=ZNF195 PE=1 SV=2	ZNF195	1	1.66981e-05	95.138	3	YVK(1)IFDNFSNLHR	-1.013	4		0.591111		1.32585	0.667959	1.41508
O14641	343	K	Segment polarity protein dishevelled homolog DVL-2 OS=Homo sapiens OX=9606 GN=DVL2 PE=1 SV=1	DVL2	0.999992	7.41094e-06	65.12	3	DIVHK(1)PGPIVLTVAK	-1.9874	7	1.596	1.61884	1.43281	0.12623		0.22612	0.94854	0.997671	1.09433	1.0047	1.01939	0.935367	1.683	1.623	1.309	0.126		0.242	0.12	0.00374755
O14641	301	K	Segment polarity protein dishevelled homolog DVL-2 OS=Homo sapiens OX=9606 GN=DVL2 PE=1 SV=1	DVL2	1	4.00548e-08	130.81	3	GDGGIYIGSIMK(1)GGAVAADGR	1.5711	3		0.67143	1.32857				0.94854	0.997671	1.09433	1.0047	1.01939	0.935367		0.673	1.214
O14641	428	K	Segment polarity protein dishevelled homolog DVL-2 OS=Homo sapiens OX=9606 GN=DVL2 PE=1 SV=1	DVL2	1	8.44015e-05	57.476	3	GLSVHTDMASVTK(1)AMAAPESGLEVR	-1.0637	4	1.37786	1.28748	0.334657				0.94854	0.997671	1.09433	1.0047	1.01939	0.935367	1.453	1.29	0.306
O14641	477	K	Segment polarity protein dishevelled homolog DVL-2 OS=Homo sapiens OX=9606 GN=DVL2 PE=1 SV=1	DVL2	1	0.00214605	118.06	2	K(1)YASGLLK	0.35497	6	1.56928	1.78376	1.55811	0.364222	0.2624	0.462224	0.94854	0.997671	1.09433	1.0047	1.01939	0.935367	1.654	1.788	1.424	0.363	0.257	0.494	0.229	0.00167633
O14641	484	K	Segment polarity protein dishevelled homolog DVL-2 OS=Homo sapiens OX=9606 GN=DVL2 PE=1 SV=1	DVL2	1	1.35064e-28	191.24	2	YASGLLK(1)AGLIR	-0.35704	6	1.2926	1.37391	1.50838	0.620191	0.568318	0.636603	0.94854	0.997671	1.09433	1.0047	1.01939	0.935367	1.363	1.377	1.378	0.617	0.558	0.681	0.451	0.000155791
O14646	1062	K	Chromodomain-helicase-DNA-binding protein 1 OS=Homo sapiens OX=9606 GN=CHD1 PE=1 SV=2	CHD1	1	0.0507766	41.824	3	QK(1)ELEEIYMLPR	7.3498	1		1					1.00025	0.842394	0.920283	1.27726	1.01588	0.943926		1.187
O14653	159	K	Golgi SNAP receptor complex member 2 OS=Homo sapiens OX=9606 GN=GOSR2 PE=1 SV=2	GOSR2	1	3.10533e-06	185.47	2	LTLK(1)GTQK	0.31907	6	1.04349	0.934855	0.925824	1.20638	0.723123	1.16632	0.86435	0.927961	0.956519	0.950472	0.941176	1.35952	1.207	1.007	0.968	1.269	0.768	0.858	0.91	0.532423
O14662	77	K	Syntaxin-16 OS=Homo sapiens OX=9606 GN=STX16 PE=1 SV=3	STX16	1	5.63309e-07	62.711	3	RPPPK(1)WVDGVDEIQYDVGR	-0.81685	5		0.939254	0.72472	1.4613	0.874723		1.13503	0.472368	0.825003	1.54006	0.965604	1.06194		1.988	0.878	0.949	0.906		0.647	0.478198
O14662	291	K	Syntaxin-16 OS=Homo sapiens OX=9606 GN=STX16 PE=1 SV=3	STX16	0.999996	0.030905	61.48	2	QLHK(1)AEQYQK	-5.6359	1				1			1.13503	0.472368	0.825003	1.54006	0.965604	1.06194				0.649
O14662	287	K	Syntaxin-16 OS=Homo sapiens OX=9606 GN=STX16 PE=1 SV=3	STX16	0.999999	0.00192114	81.163	2	TEDGLK(1)QLHK	-0.11641	6	1.02973	0.797771	0.898672	1.38982	0.653458	1.23055	1.13503	0.472368	0.825003	1.54006	0.965604	1.06194	0.907	1.689	1.089	0.902	0.677	1.159	0.743	0.301553
O14672	714	K	Disintegrin and metalloproteinase domain-containing protein 10 OS=Homo sapiens OX=9606 GN=ADAM10 PE=1 SV=1	ADAM10	0.999999	0.0022441	76.85	3	LPPPK(1)PLPGTLK	0.34288	4	0.945238	0.920064		1.1347			0.972986	0.975436	0.912423	1.02137	1.0307	1.08709	0.971	0.943		1.111			1.161
O14672	721	K	Disintegrin and metalloproteinase domain-containing protein 10 OS=Homo sapiens OX=9606 GN=ADAM10 PE=1 SV=1	ADAM10	0.999999	5.50659e-09	99.174	3	LPPPKPLPGTLK(1)R	0.23411	5	0.741758	0.753695	0.803889		1.09662	1.60404	0.972986	0.975436	0.912423	1.02137	1.0307	1.08709	0.762	0.773	0.881		1.064	1.476	1.577	0.0466707
O14681	285	K	Etoposide-induced protein 2.4 homolog OS=Homo sapiens OX=9606 GN=EI24 PE=1 SV=4	EI24	1	0.00130832	81.335	2	TPGK(1)AYLFQLR	1.0667	6	1.02072	1.23965	1.1747	0.853022	0.715411	0.996502	1.24341	1.14954	1.09393	0.892561	0.904323	0.716235	0.821	1.078	1.074	0.956	0.791	1.391	1.055	0.866735
O14681	323	K	Etoposide-induced protein 2.4 homolog OS=Homo sapiens OX=9606 GN=EI24 PE=1 SV=4	EI24	0.903023	0.0193338	42.066	3	TVYLQSALSSSTSAEK(0.903)FPSPHPSPAK(0.097)	2.5805	1			1				1.24341	1.14954	1.09393	0.892561	0.904323	0.716235			0.914
O14681	224	K	Etoposide-induced protein 2.4 homolog OS=Homo sapiens OX=9606 GN=EI24 PE=1 SV=4	EI24	1	0.00309322	67.881	3	WFNK(1)GIEMHQR	-2.1502	2				0.643147		1.35685	1.24341	1.14954	1.09393	0.892561	0.904323	0.716235				0.721		1.894
O14686	1787	K	Histone-lysine N-methyltransferase 2D OS=Homo sapiens OX=9606 GN=KMT2D PE=1 SV=2	KMT2D	1	0.001052	72.038	2	K(1)ALFAVGVGR	-0.59917	1					1					1.07108	1.01913	0.90979					0.981
O14686	1610	K	Histone-lysine N-methyltransferase 2D OS=Homo sapiens OX=9606 GN=KMT2D PE=1 SV=2	KMT2D	1	0.00235628	65.933	2	NLTMSPLHK(1)R	0.82401	1					1					1.07108	1.01913	0.90979					0.981
O14686	1578	K	Histone-lysine N-methyltransferase 2D OS=Homo sapiens OX=9606 GN=KMT2D PE=1 SV=2	KMT2D	1	0.0130581	59.645	2	VK(1)EPEPQYFR	0.18084	2				1.48818	0.511819					1.07108	1.01913	0.90979				1.389	0.502
O14686	1420	K	Histone-lysine N-methyltransferase 2D OS=Homo sapiens OX=9606 GN=KMT2D PE=1 SV=2	KMT2D	1	0.00407261	84.699	2	VMLLK(1)GWR	-1.3342	2		0.867138		1.13286						1.07108	1.01913	0.90979				1.058
O14727	649	K	Apoptotic protease-activating factor 1 OS=Homo sapiens OX=9606 GN=APAF1 PE=1 SV=2	APAF1	0.999999	0.00160504	94.791	2	AETGEK(1)LLEIK	0.35117	3	1.08651	1.02121	0.892277				0.842967	0.89815	0.960139	1.07626	0.997319	1.22517	1.289	1.137	0.929
O14727	267	K	Apoptotic protease-activating factor 1 OS=Homo sapiens OX=9606 GN=APAF1 PE=1 SV=2	APAF1	0.999995	0.000926575	54.27	2	DK(1)SVTDSVMGPK	-0.17291	1		1					0.842967	0.89815	0.960139	1.07626	0.997319	1.22517		1.113
O14727	391	K	Apoptotic protease-activating factor 1 OS=Homo sapiens OX=9606 GN=APAF1 PE=1 SV=2	APAF1	0.997076	6.68992e-09	116.36	3	EDIKDYYTDLSILQK(0.997)DVK(0.003)	0.8192	3	1.01991	1.08119	0.898902				0.842967	0.89815	0.960139	1.07626	0.997319	1.22517	1.21	1.204	0.936
O14727	1079	K	Apoptotic protease-activating factor 1 OS=Homo sapiens OX=9606 GN=APAF1 PE=1 SV=2	APAF1	1	1.64659e-05	73.805	3	EK(1)DFVCHQGTVLSCDISHDATK	1.9928	2	0.940599		1.0594				0.842967	0.89815	0.960139	1.07626	0.997319	1.22517	1.116		1.103
O14727	679	K	Apoptotic protease-activating factor 1 OS=Homo sapiens OX=9606 GN=APAF1 PE=1 SV=2	APAF1	0.958414	3.12301e-09	158.37	2	FIATCSVDK(0.958)K(0.042)	0.22164	5	1.14914	1.28214	1.14801	0.738898		0.68181	0.842967	0.89815	0.960139	1.07626	0.997319	1.22517	1.363	1.428	1.196	0.687		0.557	0.468	0.00524505
O14727	1048	K	Apoptotic protease-activating factor 1 OS=Homo sapiens OX=9606 GN=APAF1 PE=1 SV=2	APAF1	1	0.000129263	121.8	2	GHQETVK(1)DFR	-0.76628	3	1.76812				0.392947	0.838937	0.842967	0.89815	0.960139	1.07626	0.997319	1.22517	2.097				0.394	0.685	0.257
O14727	818	K	Apoptotic protease-activating factor 1 OS=Homo sapiens OX=9606 GN=APAF1 PE=1 SV=2	APAF1	0.869997	0.000957375	92.319	2	IMVAAK(0.87)NK(0.13)	3.1872	1			1				0.842967	0.89815	0.960139	1.07626	0.997319	1.22517			1.042
O14727	63	K	Apoptotic protease-activating factor 1 OS=Homo sapiens OX=9606 GN=APAF1 PE=1 SV=2	APAF1	1	2.90998e-05	69.613	3	K(1)DNDSYVSFYNALLHEGYK	-1.1583	3	1.09219	1.02187	0.885942				0.842967	0.89815	0.960139	1.07626	0.997319	1.22517	1.296	1.138	0.923
O14727	1222	K	Apoptotic protease-activating factor 1 OS=Homo sapiens OX=9606 GN=APAF1 PE=1 SV=2	APAF1	0.999999	0.00457313	63.397	2	K(1)IHVSPDFK	-0.92635	2	1.38811			0.61189			0.842967	0.89815	0.960139	1.07626	0.997319	1.22517	1.647			0.569			0.345
O14727	459	K	Apoptotic protease-activating factor 1 OS=Homo sapiens OX=9606 GN=APAF1 PE=1 SV=2	APAF1	1	1.91949e-09	139.78	2	K(1)IITQFQR	1.1786	5	1.10915	1.10744	0.783415				0.842967	0.89815	0.960139	1.07626	0.997319	1.22517	1.316	1.233	0.816
O14727	131	K	Apoptotic protease-activating factor 1 OS=Homo sapiens OX=9606 GN=APAF1 PE=1 SV=2	APAF1	1	0.000280304	79.809	2	K(1)LVNAIQQK	0.3908	1		1					0.842967	0.89815	0.960139	1.07626	0.997319	1.22517		1.113
O14727	601	K	Apoptotic protease-activating factor 1 OS=Homo sapiens OX=9606 GN=APAF1 PE=1 SV=2	APAF1	1	0.0031968	98.009	2	K(1)NITNLSR	2.3147	3	1.07934	0.9739	0.946759				0.842967	0.89815	0.960139	1.07626	0.997319	1.22517	1.28	1.084	0.986
O14727	144	K	Apoptotic protease-activating factor 1 OS=Homo sapiens OX=9606 GN=APAF1 PE=1 SV=2	APAF1	0.999981	0.00758551	47.27	3	LK(1)GEPGWVTIHGMAGCGK	1.9493	1		1					0.842967	0.89815	0.960139	1.07626	0.997319	1.22517		1.113
O14727	224	K	Apoptotic protease-activating factor 1 OS=Homo sapiens OX=9606 GN=APAF1 PE=1 SV=2	APAF1	1	7.38792e-05	88.24	2	LPLNIEEAK(1)DR	0.74959	6	1.27744	1.54959	0.870432			0.302537	0.842967	0.89815	0.960139	1.07626	0.997319	1.22517	1.515	1.725	0.907			0.247	0.179
O14727	733	K	Apoptotic protease-activating factor 1 OS=Homo sapiens OX=9606 GN=APAF1 PE=1 SV=2	APAF1	1	1.33916e-05	123.42	2	LWDLNQK(1)ECR	3.2511	5	1.22696	0.691178	1.50898	0.749314		0.823568	0.842967	0.89815	0.960139	1.07626	0.997319	1.22517	1.456	0.77	1.572	0.696		0.672	0.54	0.146865
O14727	458	K	Apoptotic protease-activating factor 1 OS=Homo sapiens OX=9606 GN=APAF1 PE=1 SV=2	APAF1	0.939301	1.91949e-09	139.78	2	NCSQLQDLHK(0.939)K(0.061)	-2.7578	3	0.971935	1.20636	0.821703				0.842967	0.89815	0.960139	1.07626	0.997319	1.22517	1.153	1.343	0.856
O14727	198	K	Apoptotic protease-activating factor 1 OS=Homo sapiens OX=9606 GN=APAF1 PE=1 SV=2	APAF1	1	1.45703e-06	91.939	2	SGLLMK(1)LQNLCTR	-1.7709	3	1.03751	1.0344	0.928095				0.842967	0.89815	0.960139	1.07626	0.997319	1.22517	1.231	1.152	0.967
O14727	874	K	Apoptotic protease-activating factor 1 OS=Homo sapiens OX=9606 GN=APAF1 PE=1 SV=2	APAF1	1	0.0834746	49.96	2	SK(1)VADCR	0.13958	1	1						0.842967	0.89815	0.960139	1.07626	0.997319	1.22517	1.186
O14727	288	K	Apoptotic protease-activating factor 1 OS=Homo sapiens OX=9606 GN=APAF1 PE=1 SV=2	APAF1	0.983818	7.12874e-07	99.174	2	YVVPVESSLGK(0.984)EK(0.016)	1.8642	3	0.944953	1.08898	0.966071				0.842967	0.89815	0.960139	1.07626	0.997319	1.22517	1.121	1.212	1.006
O14727	448	K	Apoptotic protease-activating factor 1 OS=Homo sapiens OX=9606 GN=APAF1 PE=1 SV=2	APAF1	0.998654	4.6153e-07	66.553	4	YYLHDLQVDFLTEK(0.999)NCSQLQDLHK(0.001)	0.66341	3	1.14591	1.04041	0.813681				0.842967	0.89815	0.960139	1.07626	0.997319	1.22517	1.359	1.158	0.847
O14730	146	K	Serine/threonine-protein kinase RIO3 OS=Homo sapiens OX=9606 GN=RIOK3 PE=1 SV=2	RIOK3	0.999999	2.82213e-07	108.24	3	DDPYRPAK(1)PVPTPK	0.34683	6	0.551977	0.49563	0.578675	1.35948	0.89499	2.11925	1.16427	1.28204	1.33378	0.756774	0.729016	0.734115	0.474	0.387	0.434	1.796	1.228	2.887	4.564	0.00454377
O14730	165	K	Serine/threonine-protein kinase RIO3 OS=Homo sapiens OX=9606 GN=RIOK3 PE=1 SV=2	RIOK3	1	0.000778553	60	2	DITTK(1)HDEVVCGR	-0.94732	8	0.560676		0.530855	1.45865		1.44982	1.16427	1.28204	1.33378	0.756774	0.729016	0.734115	0.482		0.398	1.927		1.975	4.434	0.00414996
O14730	304	K	Serine/threonine-protein kinase RIO3 OS=Homo sapiens OX=9606 GN=RIOK3 PE=1 SV=2	RIOK3	0.99977	0.0272047	76.85	2	DK(1)YIKDDFR	1.7334	2				0.893699		1.1063	1.16427	1.28204	1.33378	0.756774	0.729016	0.734115				1.181		1.507
O14730	307	K	Serine/threonine-protein kinase RIO3 OS=Homo sapiens OX=9606 GN=RIOK3 PE=1 SV=2	RIOK3	1	0.011974	65.313	2	YIK(1)DDFR	0.5624	5	0.830906	0.785477	0.825916	1.15443		1.40327	1.16427	1.28204	1.33378	0.756774	0.729016	0.734115	0.714	0.613	0.619	1.525		1.912	2.649	0.00272628
O14730	277	K	Serine/threonine-protein kinase RIO3 OS=Homo sapiens OX=9606 GN=RIOK3 PE=1 SV=2	RIOK3	0.885083	0.00120652	45.826	3	ESVVFHAYGGSMEDEK(0.885)EDSK(0.115)	8.445	1						1	1.16427	1.28204	1.33378	0.756774	0.729016	0.734115						1.362
O14730	376	K	Serine/threonine-protein kinase RIO3 OS=Homo sapiens OX=9606 GN=RIOK3 PE=1 SV=2	RIOK3	0.999998	0.00192114	81.099	2	EVK(1)LNSEEMK	1.553	3				1.077	0.552992	1.37001	1.16427	1.28204	1.33378	0.756774	0.729016	0.734115				1.423	0.759	1.866
O14730	108	K	Serine/threonine-protein kinase RIO3 OS=Homo sapiens OX=9606 GN=RIOK3 PE=1 SV=2	RIOK3	1	3.98659e-10	119.79	2	FNGDSK(1)VSISFENYR	-0.19318	3				0.93079		1.06921	1.16427	1.28204	1.33378	0.756774	0.729016	0.734115				1.23		1.456
O14730	318	K	Serine/threonine-protein kinase RIO3 OS=Homo sapiens OX=9606 GN=RIOK3 PE=1 SV=2	RIOK3	1	0.00329245	140.12	2	FSK(1)LNPR	0.54021	6	0.783825	0.786279	0.652169	1.40246	1.02671	1.34856	1.16427	1.28204	1.33378	0.756774	0.729016	0.734115	0.673	0.613	0.489	1.853	1.408	1.837	2.872	0.00127949
O14730	456	K	Serine/threonine-protein kinase RIO3 OS=Homo sapiens OX=9606 GN=RIOK3 PE=1 SV=2	RIOK3	1	0.016273	53.028	2	GGVK(1)EALSER	14.7	2	1.14871	0.851288					1.16427	1.28204	1.33378	0.756774	0.729016	0.734115	0.987	0.664
O14730	502	K	Serine/threonine-protein kinase RIO3 OS=Homo sapiens OX=9606 GN=RIOK3 PE=1 SV=2	RIOK3	0.999972	0.0706546	49.325	2	K(1)AASFLK	-1.2437	1					1		1.16427	1.28204	1.33378	0.756774	0.729016	0.734115					1.372
O14730	207	K	Serine/threonine-protein kinase RIO3 OS=Homo sapiens OX=9606 GN=RIOK3 PE=1 SV=2	RIOK3	1	1.93761e-05	75.969	3	LSNHVFNALK(1)QHAYSEER	1.4129	5				1.1549	0.716906	1.1282	1.16427	1.28204	1.33378	0.756774	0.729016	0.734115				1.526	0.983	1.537
O14730	331	K	Serine/threonine-protein kinase RIO3 OS=Homo sapiens OX=9606 GN=RIOK3 PE=1 SV=2	RIOK3	1	0.00930479	46.033	3	MWAEK(1)EMHNLAR	1.3405	2		1.03863	0.961368				1.16427	1.28204	1.33378	0.756774	0.729016	0.734115		0.81	0.721
O14730	452	K	Serine/threonine-protein kinase RIO3 OS=Homo sapiens OX=9606 GN=RIOK3 PE=1 SV=2	RIOK3	0.889477	2.65875e-05	117.99	2	NVSQFFQK(0.889)GGVK(0.111)	2.6999	1		1					1.16427	1.28204	1.33378	0.756774	0.729016	0.734115		0.78
O14730	300	K	Serine/threonine-protein kinase RIO3 OS=Homo sapiens OX=9606 GN=RIOK3 PE=1 SV=2	RIOK3	1	1.28662e-16	192.6	2	TTLNEFK(1)NR	3.0566	4			0.316774	1.29422	1.06168	1.32733	1.16427	1.28204	1.33378	0.756774	0.729016	0.734115			0.238	1.71	1.456	1.808	6.966
O14730	293	K	Serine/threonine-protein kinase RIO3 OS=Homo sapiens OX=9606 GN=RIOK3 PE=1 SV=2	RIOK3	1	0.000232058	111.61	2	VFK(1)TTLNEFK	1.6123	2		0.99293	1.00707				1.16427	1.28204	1.33378	0.756774	0.729016	0.734115		0.774	0.755
O14730	290	K	Serine/threonine-protein kinase RIO3 OS=Homo sapiens OX=9606 GN=RIOK3 PE=1 SV=2	RIOK3	0.973914	0.00272086	58.889	2	VIPTECAIK(0.974)VFK(0.026)	0.87271	3	0.786392	1.08265	1.13095				1.16427	1.28204	1.33378	0.756774	0.729016	0.734115	0.675	0.844	0.848
O14732	36	K	Inositol monophosphatase 2 OS=Homo sapiens OX=9606 GN=IMPA2 PE=1 SV=1	IMPA2	1	0.0102926	88.201	2	AGQIIRK(1)	-1.268	1					1
O14732	184	K	Inositol monophosphatase 2 OS=Homo sapiens OX=9606 GN=IMPA2 PE=1 SV=1	IMPA2	1	0.00127446	54.556	3	RDPATLK(1)LFLSNMER	-1.1409	2				0.920877		1.07912
O14733	9	K	Dual specificity mitogen-activated protein kinase kinase 7 OS=Homo sapiens OX=9606 GN=MAP2K7 PE=1 SV=2	MAP2K7	1	2.54431e-05	123.42	2	AASSLEQK(1)LSR	1.0198	5		1.13394	1.0819	1.01076	0.804719	0.968683	0.81605			1.06418	0.861048	1.25872				0.95	0.935	0.77
O14733	245	K	Dual specificity mitogen-activated protein kinase kinase 7 OS=Homo sapiens OX=9606 GN=MAP2K7 PE=1 SV=2	MAP2K7	1	0.00333201	61.194	2	DVK(1)PSNILLDER	1.4595	2		0.790512	1.20949				0.81605			1.06418	0.861048	1.25872
O14733	236	K	Dual specificity mitogen-activated protein kinase kinase 7 OS=Homo sapiens OX=9606 GN=MAP2K7 PE=1 SV=2	MAP2K7	1	0.0432617	53.878	2	EK(1)HGVIHR	-0.52377	2	0.866834	1.13317					0.81605			1.06418	0.861048	1.25872	1.062
O14733	258	K	Dual specificity mitogen-activated protein kinase kinase 7 OS=Homo sapiens OX=9606 GN=MAP2K7 PE=1 SV=2	MAP2K7	1	0.00259768	46.358	3	GQIK(1)LCDFGISGR	-3.9995	3	1.16338	0.836623					0.81605			1.06418	0.861048	1.25872	1.426
O14733	381	K	Dual specificity mitogen-activated protein kinase kinase 7 OS=Homo sapiens OX=9606 GN=MAP2K7 PE=1 SV=2	MAP2K7	1	0.000822448	96.311	2	LLEHSFIK(1)R	1.4656	3	0.96168	1.16026	0.878061				0.81605			1.06418	0.861048	1.25872	1.178
O14733	326	K	Dual specificity mitogen-activated protein kinase kinase 7 OS=Homo sapiens OX=9606 GN=MAP2K7 PE=1 SV=2	MAP2K7	1	0.000237163	106.35	2	NCK(1)TDFEVLTK	0.16384	2	1.05482		0.945176				0.81605			1.06418	0.861048	1.25872	1.293
O14733	373	K	Dual specificity mitogen-activated protein kinase kinase 7 OS=Homo sapiens OX=9606 GN=MAP2K7 PE=1 SV=2	MAP2K7	1	0.000310218	115.41	2	YNK(1)LLEHSFIK	3.2469	3	0.999581	1.11696	0.883461				0.81605			1.06418	0.861048	1.25872	1.225
O14735	121	K	CDP-diacylglycerol--inositol 3-phosphatidyltransferase OS=Homo sapiens OX=9606 GN=CDIPT PE=1 SV=1	CDIPT	1	1.31736e-17	139.7	3	GSESHK(1)MIDLSGNPVLR	-1.4303	7	0.947707	0.904465	0.88035	1.25684	0.846978	1.16366	0.867595	0.981029	1.11002	1.06971	1.05034	0.921298	1.092	0.922	0.793	1.175	0.806	1.263	1.156	0.465321
O14737	115	K	Programmed cell death protein 5 OS=Homo sapiens OX=9606 GN=PDCD5 PE=1 SV=3	PDCD5	1	0.00522153	51.872	2	K(1)VMDSDEDDDY	2.3603	1			1				1.00327	1.11385	0.95328	1.05703	0.888188	0.984379			1.049
O14737	20	K	Programmed cell death protein 5 OS=Homo sapiens OX=9606 GN=PDCD5 PE=1 SV=3	PDCD5	1	3.62194e-08	123.83	3	LAELQAK(1)HGDPGDAAQQEAK	0.5617	6	0.883489	0.789324	0.884868	1.41122	0.604324	1.42678	1.00327	1.11385	0.95328	1.05703	0.888188	0.984379	0.881	0.709	0.928	1.335	0.68	1.449	1.376	0.341844
O14737	68	K	Programmed cell death protein 5 OS=Homo sapiens OX=9606 GN=PDCD5 PE=1 SV=3	PDCD5	1	1.54708e-11	145.08	2	TK(1)AVENYLIQMAR	0.31136	5	0.404171		0.532308	1.12894	1.01668	1.91791	1.00327	1.11385	0.95328	1.05703	0.888188	0.984379	0.403		0.558	1.068	1.145	1.948	2.887	0.0322844
O14737	110	K	Programmed cell death protein 5 OS=Homo sapiens OX=9606 GN=PDCD5 PE=1 SV=3	PDCD5	1	0.00214175	87.251	2	TTTVK(1)FNR	1.0173	3	1.09497	0.968208		0.936822			1.00327	1.11385	0.95328	1.05703	0.888188	0.984379	1.091	0.869		0.886			0.904
O14737	97	K	Programmed cell death protein 5 OS=Homo sapiens OX=9606 GN=PDCD5 PE=1 SV=3	PDCD5	0.841632	5.01884e-10	159.12	2	VSEQGLIEILK(0.842)K(0.158)	-0.77046	6	0.9001	1.03033	1.06432	1.06804	0.71332	1.22389	1.00327	1.11385	0.95328	1.05703	0.888188	0.984379	0.897	0.925	1.116	1.01	0.803	1.243	1.04	0.853096
O14744	241	K	Protein arginine N-methyltransferase 5 OS=Homo sapiens OX=9606 GN=PRMT5 PE=1 SV=4	PRMT5	0.84836	3.26971e-16	154.66	2	AAILPTSIFLTNK(0.152)K(0.848)	2.1903	5	0.764053	1.21818	1.04937			0.968405	1.09088	1.0704	1.05003	0.931908	0.887904	0.968876	0.7	1.138	0.999			1	1.057
O14744	490	K	Protein arginine N-methyltransferase 5 OS=Homo sapiens OX=9606 GN=PRMT5 PE=1 SV=4	PRMT5	1	9.09928e-05	68.108	4	EK(1)DRDPEAQFEMPYVVR	1.9943	5			0.781195	1.057		1.1618	1.09088	1.0704	1.05003	0.931908	0.887904	0.968876			0.744	1.134		1.199	1.568
O14744	387	K	Protein arginine N-methyltransferase 5 OS=Homo sapiens OX=9606 GN=PRMT5 PE=1 SV=4	PRMT5	0.999369	0.035377	42.075	2	IK(0.999)LYAVEK(0.001)	-2.6107	1						1	1.09088	1.0704	1.05003	0.931908	0.887904	0.968876						1.032
O14744	227	K	Protein arginine N-methyltransferase 5 OS=Homo sapiens OX=9606 GN=PRMT5 PE=1 SV=4	PRMT5	1	2.35366e-11	145.73	3	WLGEPIK(1)AAILPTSIFLTNK	1.3056	5	0.464486	1.84311		2.08376	0.262904	0.345733	1.09088	1.0704	1.05003	0.931908	0.887904	0.968876	0.426	1.722		2.236	0.296	0.357	0.897	0.761774
O14745	351	K	Na(+)/H(+) exchange regulatory cofactor NHE-RF1 OS=Homo sapiens OX=9606 GN=SLC9A3R1 PE=1 SV=4	SLC9A3R1	1	0.0133438	79.059	2	K(1)NELFSNL	-1.1283	2	0.76544					1.23456	1.04451	0.969524	1.0182	0.989329	1.02611	0.952334	0.733					1.296	1.768
O14745	101	K	Na(+)/H(+) exchange regulatory cofactor NHE-RF1 OS=Homo sapiens OX=9606 GN=SLC9A3R1 PE=1 SV=4	SLC9A3R1	1	1.97722e-05	87.727	3	LLVVDPETDEQLQK(1)LGVQVR	0.44278	5	0.923329	0.726426		0.944298	0.908917	1.49703	1.04451	0.969524	1.0182	0.989329	1.02611	0.952334	0.884	0.749		0.954	0.886	1.572	1.393	0.299634
O14756	232	K	17-beta-hydroxysteroid dehydrogenase type 6 OS=Homo sapiens OX=9606 GN=HSD17B6 PE=1 SV=1	HSD17B6	0.999994	0.0502926	56.091	2	EAPK(1)HIK	1.1621	1				1
O14756	98	K	17-beta-hydroxysteroid dehydrogenase type 6 OS=Homo sapiens OX=9606 GN=HSD17B6 PE=1 SV=1	HSD17B6	1	3.64453e-08	87.727	3	MESIAAATQWVK(1)EHVGDR	0.09153	2				0.947406		1.05259
O14756	64	K	17-beta-hydroxysteroid dehydrogenase type 6 OS=Homo sapiens OX=9606 GN=HSD17B6 PE=1 SV=1	HSD17B6	1	1.5289e-25	137.58	2	VLAACLTEK(1)GAEQLR	-0.33828	6				1.22387	0.684198	1.09194
O14757	145	K	Serine/threonine-protein kinase Chk1 OS=Homo sapiens OX=9606 GN=CHEK1 PE=1 SV=2	CHEK1	1	8.0004e-08	120.21	2	DNLK(1)ISDFGLATVFR	1.6815	1					1		0.69763	0.758039	0.804863	1.30537	1.22315	1.21094					0.818
O14757	60	K	Serine/threonine-protein kinase Chk1 OS=Homo sapiens OX=9606 GN=CHEK1 PE=1 SV=2	CHEK1	0.999462	9.02252e-05	70.195	3	EICINK(0.999)MLNHENVVK(0.001)	1.0197	4	1.06153	1.00048		0.986053		0.951933	0.69763	0.758039	0.804863	1.30537	1.22315	1.21094	1.522	1.32		0.755		0.786	0.542	0.0144054
O14757	69	K	Serine/threonine-protein kinase Chk1 OS=Homo sapiens OX=9606 GN=CHEK1 PE=1 SV=2	CHEK1	1	4.99678e-06	68.108	3	MLNHENVVK(1)FYGHR	1.5855	3	1.00232	1.01648				0.981204	0.69763	0.758039	0.804863	1.30537	1.22315	1.21094	1.437	1.341				0.81	0.583
O14757	399	K	Serine/threonine-protein kinase Chk1 OS=Homo sapiens OX=9606 GN=CHEK1 PE=1 SV=2	CHEK1	1	2.1049e-06	126.29	2	ETCEK(1)LGYQWK	1.5583	3				1.24913	0.839435	0.911439	0.69763	0.758039	0.804863	1.30537	1.22315	1.21094				0.957	0.686	0.753
O14757	461	K	Serine/threonine-protein kinase Chk1 OS=Homo sapiens OX=9606 GN=CHEK1 PE=1 SV=2	CHEK1	1	0.00033577	103.69	2	GK(1)LIDIVSSQK	1.1432	2				1.25237	0.747628		0.69763	0.758039	0.804863	1.30537	1.22315	1.21094				0.959	0.611
O14757	244	K	Serine/threonine-protein kinase Chk1 OS=Homo sapiens OX=9606 GN=CHEK1 PE=1 SV=2	CHEK1	1	9.35987e-06	93.777	3	IDSAPLALLHK(1)ILVENPSAR	-1.7197	5	1.8106	1.30767	0.452471	1.09281		0.336451	0.69763	0.758039	0.804863	1.30537	1.22315	1.21094	2.595	1.725	0.562	0.837		0.278	0.343	0.245196
O14757	233	K	Serine/threonine-protein kinase Chk1 OS=Homo sapiens OX=9606 GN=CHEK1 PE=1 SV=2	CHEK1	1	7.95971e-05	86.243	2	K(1)IDSAPLALLHK	-2.8054	3		1.12639	1.08655	0.787062			0.69763	0.758039	0.804863	1.30537	1.22315	1.21094		1.486	1.35	0.603			0.425
O14757	406	K	Serine/threonine-protein kinase Chk1 OS=Homo sapiens OX=9606 GN=CHEK1 PE=1 SV=2	CHEK1	1	4.16054e-07	83.474	2	K(1)SCMNQVTISTTDR	-3.0969	9	0.662749	0.633566	0.566434	1.53068		1.60658	0.69763	0.758039	0.804863	1.30537	1.22315	1.21094	0.95	0.836	0.704	1.173		1.327	1.506	0.0416624
O14757	388	K	Serine/threonine-protein kinase Chk1 OS=Homo sapiens OX=9606 GN=CHEK1 PE=1 SV=2	CHEK1	0.999984	0.0069199	60.547	2	LDADK(1)SYQCLK	-4.6563	4			1.3349	1.03444	0.546136	1.08452	0.69763	0.758039	0.804863	1.30537	1.22315	1.21094			1.659	0.792	0.446	0.896	0.429
O14757	394	K	Serine/threonine-protein kinase Chk1 OS=Homo sapiens OX=9606 GN=CHEK1 PE=1 SV=2	CHEK1	0.999551	0.00136313	78.043	2	SYQCLK(1)ETCEK	-0.82421	4	1.17184	1.05848	1.05057	0.719108			0.69763	0.758039	0.804863	1.30537	1.22315	1.21094	1.68	1.396	1.305	0.551			0.377
O14757	180	K	Serine/threonine-protein kinase Chk1 OS=Homo sapiens OX=9606 GN=CHEK1 PE=1 SV=2	CHEK1	1	4.73969e-08	138.71	3	MCGTLPYVAPELLK(1)R	-0.11373	5		0.937299	0.975981	0.947842	0.874319	1.26456	0.69763	0.758039	0.804863	1.30537	1.22315	1.21094		1.236	1.213	0.726	0.715	1.044	0.676	0.0843837
O14757	445	K	Serine/threonine-protein kinase Chk1 OS=Homo sapiens OX=9606 GN=CHEK1 PE=1 SV=2	CHEK1	1	0.00123363	81.335	2	LSK(1)GDGLEFK	2.2073	2				1.79516	0.204844		0.69763	0.758039	0.804863	1.30537	1.22315	1.21094				1.375	0.167
O14757	423	K	Serine/threonine-protein kinase Chk1 OS=Homo sapiens OX=9606 GN=CHEK1 PE=1 SV=2	CHEK1	1	0.00329012	100.67	2	NNK(1)LIFK	-2.0683	5	0.932821	0.902837	0.830949	1.19164		1.14175	0.69763	0.758039	0.804863	1.30537	1.22315	1.21094	1.337	1.191	1.032	0.913		0.943	0.782	0.0902459
O14757	38	K	Serine/threonine-protein kinase Chk1 OS=Homo sapiens OX=9606 GN=CHEK1 PE=1 SV=2	CHEK1	0.999801	7.14855e-12	117.21	2	VTEEAVAVK(1)IVDMK	2.6313	3	0.856159	1.31411	0.829732				0.69763	0.758039	0.804863	1.30537	1.22315	1.21094	1.227	1.734	1.031
O14757	267	K	Serine/threonine-protein kinase Chk1 OS=Homo sapiens OX=9606 GN=CHEK1 PE=1 SV=2	CHEK1	0.8425	0.0717965	49.406	2	WYNK(0.842)PLK(0.158)	2.6564	1					1		0.69763	0.758039	0.804863	1.30537	1.22315	1.21094					0.818
O14757	270	K	Serine/threonine-protein kinase Chk1 OS=Homo sapiens OX=9606 GN=CHEK1 PE=1 SV=2	CHEK1	0.988717	0.0303987	100.75	2	WYNKPLK(0.989)K(0.011)	-3.1499	1						1	0.69763	0.758039	0.804863	1.30537	1.22315	1.21094						0.826
O14763	245	K	Tumor necrosis factor receptor superfamily member 10B OS=Homo sapiens OX=9606 GN=TNFRSF10B PE=1 SV=2	TNFRSF10B	1	0.000137677	46.206	3	VLPYLK(1)GICSGGGGDPER	-0.72503	2				1.23179		0.768206
O14776	570	K	Transcription elongation regulator 1 OS=Homo sapiens OX=9606 GN=TCERG1 PE=1 SV=2	TCERG1	1	8.71958e-07	83.214	3	ADVDK(1)IIQEPPHK	-0.011774	5	1.76169	1.10783	1.43085		0.22605	0.473574	1.04619	1.05062	1.01064	0.957427	0.98972	0.945396	1.684	1.054	1.416		0.228	0.501	0.263	0.0268507
O14776	753	K	Transcription elongation regulator 1 OS=Homo sapiens OX=9606 GN=TCERG1 PE=1 SV=2	TCERG1	0.999987	1.0521e-28	203.55	2	ATFSEFAAK(1)HAK	-1.1239	6	1.28733	1.34689	1.37769	0.88392	0.375557	0.728615	1.04619	1.05062	1.01064	0.957427	0.98972	0.945396	1.23	1.282	1.363	0.923	0.379	0.771	0.535	0.0645972
O14776	992	K	Transcription elongation regulator 1 OS=Homo sapiens OX=9606 GN=TCERG1 PE=1 SV=2	TCERG1	1	0.000690282	69.915	2	CIK(1)FSSSDR	1.1298	6	1.22897	0.996609	1.02721	1.08568	0.673794	0.987735	1.04619	1.05062	1.01064	0.957427	0.98972	0.945396	1.175	0.949	1.016	1.134	0.681	1.045	0.911	0.542835
O14776	640	K	Transcription elongation regulator 1 OS=Homo sapiens OX=9606 GN=TCERG1 PE=1 SV=2	TCERG1	1	1.87964e-10	132.93	2	DIDSEK(1)EAAMEAEIK	2.3133	5	0.962491	1.12819	0.909323				1.04619	1.05062	1.01064	0.957427	0.98972	0.945396	0.92	1.074	0.9
O14776	649	K	Transcription elongation regulator 1 OS=Homo sapiens OX=9606 GN=TCERG1 PE=1 SV=2	TCERG1	1	1.50584e-20	167.76	2	EAAMEAEIK(1)AAR	0.91637	5	0.991387	1.27727	1.30507	0.798981		0.627286	1.04619	1.05062	1.01064	0.957427	0.98972	0.945396	0.948	1.216	1.291	0.835		0.664	0.651	0.0640998
O14776	1027	K	Transcription elongation regulator 1 OS=Homo sapiens OX=9606 GN=TCERG1 PE=1 SV=2	TCERG1	1	0.000466277	86.205	2	ETK(1)FITYR	1.3824	3		1.57819			0.536119	0.885695	1.04619	1.05062	1.01064	0.957427	0.98972	0.945396		1.502			0.542	0.937	0.492
O14776	683	K	Transcription elongation regulator 1 OS=Homo sapiens OX=9606 GN=TCERG1 PE=1 SV=2	TCERG1	0.994501	0.000113781	65.879	2	GVSAFSTWEK(0.995)ELHK(0.005)	1.0577	4	1.11273	1.05129		0.835986			1.04619	1.05062	1.01064	0.957427	0.98972	0.945396	1.064	1.001		0.873			0.846
O14776	1035	K	Transcription elongation regulator 1 OS=Homo sapiens OX=9606 GN=TCERG1 PE=1 SV=2	TCERG1	1	3.1485e-06	126.29	2	K(1)LIQESDQHLK	-1.5031	5	1.16729	1.21353	1.03117	0.86768		0.720331	1.04619	1.05062	1.01064	0.957427	0.98972	0.945396	1.116	1.155	1.02	0.906		0.762	0.76	0.04116
O14776	740	K	Transcription elongation regulator 1 OS=Homo sapiens OX=9606 GN=TCERG1 PE=1 SV=2	TCERG1	1	0.000542737	78.932	2	MMEEAK(1)FNPR	6.5748	5	1.27957	1.18441	1.24868		0.422939	0.864399	1.04619	1.05062	1.01064	0.957427	0.98972	0.945396	1.223	1.127	1.236		0.427	0.914	0.561	0.108431
O14776	667	K	Transcription elongation regulator 1 OS=Homo sapiens OX=9606 GN=TCERG1 PE=1 SV=2	TCERG1	1	0.000720028	83.358	2	QFK(1)DMLLER	-0.31675	3	1.05907	0.993767	0.947162				1.04619	1.05062	1.01064	0.957427	0.98972	0.945396	1.012	0.946	0.937
O14776	846	K	Transcription elongation regulator 1 OS=Homo sapiens OX=9606 GN=TCERG1 PE=1 SV=2	TCERG1	0.997159	0.0233656	56.014	2	QYIEK(0.997)IAK(0.003)	-1.0267	1		1					1.04619	1.05062	1.01064	0.957427	0.98972	0.945396		0.952
O14776	444	K	Transcription elongation regulator 1 OS=Homo sapiens OX=9606 GN=TCERG1 PE=1 SV=2	TCERG1	1	0.0091654	57.293	2	TADGK(1)TYYYNNR	-1.0845	2	1.11507	0.884927					1.04619	1.05062	1.01064	0.957427	0.98972	0.945396	1.066	0.842
O14776	459	K	Transcription elongation regulator 1 OS=Homo sapiens OX=9606 GN=TCERG1 PE=1 SV=2	TCERG1	0.999732	3.9608e-06	90.306	2	TLESTWEK(1)PQELK	-3.5745	3				0.469313	1.75745	0.773237	1.04619	1.05062	1.01064	0.957427	0.98972	0.945396				0.49	1.776	0.818
O14776	1016	K	Transcription elongation regulator 1 OS=Homo sapiens OX=9606 GN=TCERG1 PE=1 SV=2	TCERG1	1	3.184e-05	120.33	2	YITAK(1)ADFR	0.84527	6	1.38548	1.48272	1.34012	0.72972	0.409627	0.652334	1.04619	1.05062	1.01064	0.957427	0.98972	0.945396	1.324	1.411	1.326	0.762	0.414	0.69	0.459	0.0130241
O14776	700	K	Transcription elongation regulator 1 OS=Homo sapiens OX=9606 GN=TCERG1 PE=1 SV=2	TCERG1	1	0.00203139	41.025	2	YLLLNPK(1)ER	-0.68126	1					1		1.04619	1.05062	1.01064	0.957427	0.98972	0.945396					1.01
O14777	417	K	Kinetochore protein NDC80 homolog OS=Homo sapiens OX=9606 GN=NDC80 PE=1 SV=1	NDC80	1	4.63454e-05	104.04	3	EAIETQLAEYHK(1)LAR	-0.52658	1			1				0.807187	0.822017	0.790393	1.16379	1.22669	1.18992			1.265
O14777	452	K	Kinetochore protein NDC80 homolog OS=Homo sapiens OX=9606 GN=NDC80 PE=1 SV=1	NDC80	1	1.16383e-08	114.93	2	FNPEAGANCLVK(1)YR	-0.096059	6	1.59338	1.08368	1.21672	0.905728	0.444345	0.756145	0.807187	0.822017	0.790393	1.16379	1.22669	1.18992	1.974	1.318	1.539	0.778	0.362	0.635	0.367	0.0157689
O14777	405	K	Kinetochore protein NDC80 homolog OS=Homo sapiens OX=9606 GN=NDC80 PE=1 SV=1	NDC80	1	3.58833e-07	106.97	3	GK(1)EAIETQLAEYHK	0.063665	3		1.40429	1.11116	0.484543			0.807187	0.822017	0.790393	1.16379	1.22669	1.18992		1.708	1.406	0.416			0.267
O14777	271	K	Kinetochore protein NDC80 homolog OS=Homo sapiens OX=9606 GN=NDC80 PE=1 SV=1	NDC80	1	3.5925e-05	146.03	2	LESLEAK(1)NR	5.1937	2	1.04099		0.959013				0.807187	0.822017	0.790393	1.16379	1.22669	1.18992	1.29		1.213
O14777	255	K	Kinetochore protein NDC80 homolog OS=Homo sapiens OX=9606 GN=NDC80 PE=1 SV=1	NDC80	1	5.49483e-06	99.276	2	LK(1)DLFNVDAFK	-1.2474	6	1.31532	1.71477	1.68056	0.50345	0.379097	0.406805	0.807187	0.822017	0.790393	1.16379	1.22669	1.18992	1.63	2.086	2.126	0.433	0.309	0.342	0.186	0.000213001
O14777	89	K	Kinetochore protein NDC80 homolog OS=Homo sapiens OX=9606 GN=NDC80 PE=1 SV=1	NDC80	1	8.40196e-07	88.24	2	PLNDK(1)AFIQQCIR	1.8408	6	0.886963	1.08223	1.0308				0.807187	0.822017	0.790393	1.16379	1.22669	1.18992	1.099	1.317	1.304
O14777	123	K	Kinetochore protein NDC80 homolog OS=Homo sapiens OX=9606 GN=NDC80 PE=1 SV=1	NDC80	0.98594	0.000232901	68.548	2	SLQAPSVK(0.986)DFLK(0.014)	0.26887	5	0.721591	1.2458	1.43282	0.508929	1.09086		0.807187	0.822017	0.790393	1.16379	1.22669	1.18992	0.894	1.516	1.813	0.437	0.889		0.471	0.135658
O14777	346	K	Kinetochore protein NDC80 homolog OS=Homo sapiens OX=9606 GN=NDC80 PE=1 SV=1	NDC80	1	2.18899e-06	65.173	2	VELECETIK(1)QENTR	2.0751	2	0.940314	1.05969					0.807187	0.822017	0.790393	1.16379	1.22669	1.18992	1.165	1.289
O14787	862	K	Transportin-2 OS=Homo sapiens OX=9606 GN=TNPO2 PE=1 SV=3	TNPO2	1	2.46993e-06	106.35	2	DMFYK(1)ILHGFK	-0.25698	6	0.668287	0.854874	0.887533	1.41433	0.332492	1.84249	1.04495	1.00954	1.08899	0.9251	0.953443	0.977978	0.64	0.847	0.815	1.529	0.349	1.884	1.634	0.637178
Q92973	818	K	Transportin-1 OS=Homo sapiens OX=9606 GN=TNPO1 PE=1 SV=2	TNPO1	1	0.000655356	83.438	2	DNEEK(1)DSAFR	0.070259	4	0.855729		0.805617	1.29564		1.04301	1.0791	1.10495	1.07215	0.926496	0.905715	0.911588	0.793		0.751	1.398		1.144	1.646	0.0415
O14787	374	K	Transportin-2 OS=Homo sapiens OX=9606 GN=TNPO2 PE=1 SV=3	TNPO2	1	1.00633e-13	144.09	2	K(1)CSAAALDVLANVFR	3.9201	6	1.08963	1.14679	1.14978	1.02297	0.901559	0.689271	1.04495	1.00954	1.08899	0.9251	0.953443	0.977978	1.043	1.136	1.056	1.106	0.946	0.705	0.852	0.260988
Q92973	81	K	Transportin-1 OS=Homo sapiens OX=9606 GN=TNPO1 PE=1 SV=2	TNPO1	0.999911	4.2484e-29	225.68	2	SLSGLILK(1)NNVK	0.52003	6	1.11845	0.49339	1.12883	1.47709	0.292315	1.48992	1.0791	1.10495	1.07215	0.926496	0.905715	0.911588	1.036	0.447	1.053	1.594	0.323	1.634	1.4	0.779261
O14802	388	K	DNA-directed RNA polymerase III subunit RPC1 OS=Homo sapiens OX=9606 GN=POLR3A PE=1 SV=2	POLR3A	0.984435	0.000291849	53.193	3	IDEVAVPVHVAK(0.984)ILTFPEK(0.016)	-3.5256	1			1				1.00169	1.03277	0.987038	0.9961	1.00954	0.97286			1.013
O14802	184	K	DNA-directed RNA polymerase III subunit RPC1 OS=Homo sapiens OX=9606 GN=POLR3A PE=1 SV=2	POLR3A	1	3.91585e-06	77.698	3	K(1)VVDPIVSNFLQSFETAIEHNK	-0.94066	3	0.366894			1.49019		1.14292	1.00169	1.03277	0.987038	0.9961	1.00954	0.97286	0.366			1.496		1.175	3.649
O14810	6	K	Complexin-1 OS=Homo sapiens OX=9606 GN=CPLX1 PE=1 SV=1	CPLX1	1	5.57806e-09	115.79	2	MEFVMK(1)QALGGATK	-0.63755	5	1.27097	0.994115	0.608503	1.25067	0.875736		0.944387	1.00661	0.97289	0.98735	1.03193	1.05683	1.346	0.988	0.625	1.267	0.849		1.073	0.781833
O14818	204	K	Proteasome subunit alpha type-7 OS=Homo sapiens OX=9606 GN=PSMA7 PE=1 SV=1	PSMA7	1	7.21662e-17	153.08	3	ALLEVVQSGGK(1)NIELAVMR	-0.10978	10	1.34384	1.0362	0.556393	0.746327	0.736054	1.58119	1.00437	1.03371	1.00384	0.974298	1.01907	0.964714	1.338	1.002	0.554	0.766	0.722	1.639	1.081	0.866363
O14818	218	K	Proteasome subunit alpha type-7 OS=Homo sapiens OX=9606 GN=PSMA7 PE=1 SV=1	PSMA7	1	5.98688e-07	94.507	2	DQSLK(1)ILNPEEIEK	1.5755	6		1.1916	1.3639	0.753464		0.691035	1.00437	1.03371	1.00384	0.974298	1.01907	0.964714		1.153	1.359	0.773		0.716	0.593	0.0290517
O14818	174	K	Proteasome subunit alpha type-7 OS=Homo sapiens OX=9606 GN=PSMA7 PE=1 SV=1	PSMA7	1	6.96267e-70	227.86	3	EFLEK(1)NYTDEAIETDDLTIK	-0.12965	5	0.824743	1.15658	0.937439	1.13136		0.949883	1.00437	1.03371	1.00384	0.974298	1.01907	0.964714	0.821	1.119	0.934	1.161		0.985	1.12	0.434144
O14818	61	K	Proteasome subunit alpha type-7 OS=Homo sapiens OX=9606 GN=PSMA7 PE=1 SV=1	PSMA7	1	2.78428e-24	193.23	3	K(1)ICALDDNVCMAFAGLTADAR	0.42296	11	1.76265	1.48443	0.917892	0.617723	0.268437	0.948875	1.00437	1.03371	1.00384	0.974298	1.01907	0.964714	1.755	1.436	0.914	0.634	0.263	0.984	0.458	0.111873
O14818	193	K	Proteasome subunit alpha type-7 OS=Homo sapiens OX=9606 GN=PSMA7 PE=1 SV=1	PSMA7	1	6.96711e-19	154.09	2	LVIK(1)ALLEVVQSGGK	1.05	5	1.31739	1.80998	0.798418	0.570665		0.503548	1.00437	1.03371	1.00384	0.974298	1.01907	0.964714	1.312	1.751	0.795	0.586		0.522	0.431	0.0779499
O14818	157	K	Proteasome subunit alpha type-7 OS=Homo sapiens OX=9606 GN=PSMA7 PE=1 SV=1	PSMA7	1	5.2164e-24	127.07	3	LYQTDPSGTYHAWK(1)ANAIGR	0.856	6	1.02767	1.22838	1.29008	1.07019	0.261432	1.12225	1.00437	1.03371	1.00384	0.974298	1.01907	0.964714	1.023	1.188	1.285	1.098	0.257	1.163	0.72	0.355732
O14818	52	K	Proteasome subunit alpha type-7 OS=Homo sapiens OX=9606 GN=PSMA7 PE=1 SV=1	PSMA7	1	2.94318e-05	154.81	2	SVAK(1)LQDER	0.8133	6	0.973804	0.994315	0.878268	1.20182	0.728598	1.2232	1.00437	1.03371	1.00384	0.974298	1.01907	0.964714	0.97	0.962	0.875	1.234	0.715	1.268	1.146	0.6091
O14818	115	K	Proteasome subunit alpha type-7 OS=Homo sapiens OX=9606 GN=PSMA7 PE=1 SV=1	PSMA7	1	0.000115985	166.86	2	YIASLK(1)QR	0.60884	6	1.11727	1.14172	1.05467	1.03728	0.644676	1.00438	1.00437	1.03371	1.00384	0.974298	1.01907	0.964714	1.112	1.104	1.051	1.065	0.633	1.041	0.838	0.300072
O14818	234	K	Proteasome subunit alpha type-7 OS=Homo sapiens OX=9606 GN=PSMA7 PE=1 SV=1	PSMA7	0.939372	0.00176862	55.578	3	YVAEIEK(0.939)EK(0.042)EENEK(0.019)	-0.86569	3		0.981607			0.651427	1.36697	1.00437	1.03371	1.00384	0.974298	1.01907	0.964714		0.95			0.639	1.417	1.082
O14828	109	K	Secretory carrier-associated membrane protein 3 OS=Homo sapiens OX=9606 GN=SCAMP3 PE=1 SV=3	SCAMP3	1	0.00170718	146.03	2	K(1)AEELDRR	1.6644	7	0.648009		0.591616	1.31675	1.69766	0.745966	0.997154	1.00596	1.06441	1.07037	0.948771	0.913332	0.65		0.556	1.23	1.789	0.817	2.121	0.0990126
O14828	74	K	Secretory carrier-associated membrane protein 3 OS=Homo sapiens OX=9606 GN=SCAMP3 PE=1 SV=3	SCAMP3	1	2.7027e-14	73.948	4	K(1)LSPTEPK(1)NYGSYSTQASAAAATAELLK(0.5)K(0.5)	0.84335	1					1		0.997154	1.00596	1.06441	1.07037	0.948771	0.913332					1.054
O14828	81	K	Secretory carrier-associated membrane protein 3 OS=Homo sapiens OX=9606 GN=SCAMP3 PE=1 SV=3	SCAMP3	1	3.10686e-123	264.46	3	LSPTEPK(1)NYGSYSTQASAAAATAELLK	0.59215	15	0.303395	0.554461	0.963187	1.20682	1.45528	1.51686	0.997154	1.00596	1.06441	1.07037	0.948771	0.913332	0.304	0.551	0.905	1.127	1.534	1.661	2.456	0.0436272
O14828	101	K	Secretory carrier-associated membrane protein 3 OS=Homo sapiens OX=9606 GN=SCAMP3 PE=1 SV=3	SCAMP3	1	2.85282e-181	448.98	3	NYGSYSTQASAAAATAELLK(1)K(1)QEELNR	-0.51191	10	0.627827	0.765032	0.829416	1.245	1.04197	1.49075	0.997154	1.00596	1.06441	1.07037	0.948771	0.913332	0.63	0.76	0.779	1.163	1.098	1.632	1.795	0.0151254
O14828	102	K	Secretory carrier-associated membrane protein 3 OS=Homo sapiens OX=9606 GN=SCAMP3 PE=1 SV=3	SCAMP3	1	2.35623e-158	423.92	3	NYGSYSTQASAAAATAELLK(1)K(1)QEELNR	-0.51191	8				0.708605	1.80677	0.484628	0.997154	1.00596	1.06441	1.07037	0.948771	0.913332				0.662	1.904	0.531
O14828	313	K	Secretory carrier-associated membrane protein 3 OS=Homo sapiens OX=9606 GN=SCAMP3 PE=1 SV=3	SCAMP3	1	1.33136e-34	167.64	3	TGASFQK(1)AQQEFAAGVFSNPAVR	1.298	11	0.646078	0.767535	0.701459	1.27116	1.08178	1.53199	0.997154	1.00596	1.06441	1.07037	0.948771	0.913332	0.648	0.763	0.659	1.188	1.14	1.677	1.935	0.00822123
O14862	39	K	Interferon-inducible protein AIM2 OS=Homo sapiens OX=9606 GN=AIM2 PE=1 SV=1	AIM2	1	1.02476e-07	141.87	3	FFLSDEFNIATGK(1)LHTANR	-2.4374	3	1.27707	1.11802				0.60491	0.747698	0.906775	0.78821	1.14565	1.17195	1.23972	1.708	1.233				0.488	0.332
O14862	71	K	Interferon-inducible protein AIM2 OS=Homo sapiens OX=9606 GN=AIM2 PE=1 SV=1	AIM2	1	1.1567e-07	109.88	2	IFQK(1)LNYMLLAK	-0.52459	2		1.11726	0.882742				0.747698	0.906775	0.78821	1.14565	1.17195	1.23972		1.232	1.12
O14862	79	K	Interferon-inducible protein AIM2 OS=Homo sapiens OX=9606 GN=AIM2 PE=1 SV=1	AIM2	1	0.000732262	98.009	2	LNYMLLAK(1)R	-2.889	1		1					0.747698	0.906775	0.78821	1.14565	1.17195	1.23972		1.103
O14862	198	K	Interferon-inducible protein AIM2 OS=Homo sapiens OX=9606 GN=AIM2 PE=1 SV=1	AIM2	0.954305	3.61945e-06	135.63	2	VFNTLLK(0.954)DK(0.046)	-0.35824	4	1.20112	1.18232	1.13319		0.483374		0.747698	0.906775	0.78821	1.14565	1.17195	1.23972	1.606	1.304	1.438		0.412		0.284
O14862	235	K	Interferon-inducible protein AIM2 OS=Homo sapiens OX=9606 GN=AIM2 PE=1 SV=1	AIM2	1	5.25868e-06	77.431	3	VLDAESDQK(1)VNVPLNIIR	0.089067	4		1.42945	1.43158	0.439189		0.699782	0.747698	0.906775	0.78821	1.14565	1.17195	1.23972		1.576	1.816	0.383		0.564	0.279	0.0245112
O14907	116	K	Tax1-binding protein 3 OS=Homo sapiens OX=9606 GN=TAX1BP3 PE=1 SV=2	TAX1BP3	1	0.0100394	74.524	2	QSLQK(1)AVQQSMLS	16.831	1	1									0.697128	1.29469	1.00818
O14908	80	K	PDZ domain-containing protein GIPC1 OS=Homo sapiens OX=9606 GN=GIPC1 PE=1 SV=2	GIPC1	0.999995	2.02336e-08	121.71	2	IEGFTNVK(1)ELYGK	6.1874	10	1.38603	1.3975	1.18799	0.817769	0.677557	0.533152	0.957069	1.05047	1.10194	0.99686	0.957379	0.936278	1.448	1.33	1.078	0.82	0.708	0.569	0.544	0.0112504
O14908	216	K	PDZ domain-containing protein GIPC1 OS=Homo sapiens OX=9606 GN=GIPC1 PE=1 SV=2	GIPC1	1	0.00195636	78.932	2	K(1)AFDMISQR	0.72678	4	1.52698	1.12763	1.10345	0.241945			0.957069	1.05047	1.10194	0.99686	0.957379	0.936278	1.595	1.073	1.001	0.243			0.199
O14908	10	K	PDZ domain-containing protein GIPC1 OS=Homo sapiens OX=9606 GN=GIPC1 PE=1 SV=2	GIPC1	1	6.01675e-05	91.939	3	K(1)APPLVENEEAEPGR	0.013868	2			1				0.957069	1.05047	1.10194	0.99686	0.957379	0.936278			0.907
O14908	132	K	PDZ domain-containing protein GIPC1 OS=Homo sapiens OX=9606 GN=GIPC1 PE=1 SV=2	GIPC1	1	0.00975325	79.809	2	K(1)EVEVFK	0.53882	3	1.02277	1.05317	0.924063				0.957069	1.05047	1.10194	0.99686	0.957379	0.936278	1.069	1.003	0.839
O14908	199	K	PDZ domain-containing protein GIPC1 OS=Homo sapiens OX=9606 GN=GIPC1 PE=1 SV=2	GIPC1	1	0.0132334	72.492	2	LLK(1)ELPR	0.79265	4		1.34553	1.24104		0.617054	0.79638	0.957069	1.05047	1.10194	0.99686	0.957379	0.936278		1.281	1.126		0.645	0.851	0.622	0.0872148
O14908	106	K	PDZ domain-containing protein GIPC1 OS=Homo sapiens OX=9606 GN=GIPC1 PE=1 SV=2	GIPC1	0.971446	0.000151918	64.21	3	LPTAEVMFCTLNTHK(0.971)VDMDK(0.029)	0.83325	1		1					0.957069	1.05047	1.10194	0.99686	0.957379	0.936278		0.952
O14908	210	K	PDZ domain-containing protein GIPC1 OS=Homo sapiens OX=9606 GN=GIPC1 PE=1 SV=2	GIPC1	1	0.0395006	40.386	2	TFTLK(1)LTEPR	1.6784	1	1						0.957069	1.05047	1.10194	0.99686	0.957379	0.936278	1.045
O14920	147	K	Inhibitor of nuclear factor kappa-B kinase subunit beta OS=Homo sapiens OX=9606 GN=IKBKB PE=1 SV=1	IKBKB	1	0.000302749	49.487	2	DLK(1)PENIVLQQGEQR	-1.4864	1			1				1.05466	1.07635	0.956369	0.977432	0.983548	0.951646			1.046
O14920	106	K	Inhibitor of nuclear factor kappa-B kinase subunit beta OS=Homo sapiens OX=9606 GN=IKBKB PE=1 SV=1	IKBKB	1	0.00130166	71.066	2	K(1)YLNQFENCCGLR	1.1408	4	1.25038	1.20056	1.161	0.388058			1.05466	1.07635	0.956369	0.977432	0.983548	0.951646	1.186	1.115	1.214	0.397			0.339
O14920	418	K	Inhibitor of nuclear factor kappa-B kinase subunit beta OS=Homo sapiens OX=9606 GN=IKBKB PE=1 SV=1	IKBKB	1	1.11024e-06	90.156	3	PQPESVSCILQEPK(1)R	-0.57992	4	1.4381	1.36998	0.866828	0.325094			1.05466	1.07635	0.956369	0.977432	0.983548	0.951646	1.364	1.273	0.906	0.333			0.282
O14921	142	K	Regulator of G-protein signaling 13 OS=Homo sapiens OX=9606 GN=RGS13 PE=1 SV=1	RGS13	1	5.95607e-07	134.66	2	FLK(1)SEMYQK	0.50412	8	0.905725	0.987873	0.92042	1.20814	0.739183	1.23866	0.949129	0.962066	0.977209	0.992279	1.03927	1.08005	0.954	1.027	0.942	1.218	0.711	1.147	1.052	0.89391
O14921	148	K	Regulator of G-protein signaling 13 OS=Homo sapiens OX=9606 GN=RGS13 PE=1 SV=1	RGS13	0.999999	2.9877e-06	158.61	2	SEMYQK(1)LLK	0.74505	5	1.42195	1.02341	0.398304		1.60778	0.548557	0.949129	0.962066	0.977209	0.992279	1.03927	1.08005	1.498	1.064	0.408		1.547	0.508	1.038	0.974108
O14921	151	K	Regulator of G-protein signaling 13 OS=Homo sapiens OX=9606 GN=RGS13 PE=1 SV=1	RGS13	1	3.3858e-20	183.57	2	LLK(1)TMQSNNSF	-0.034538	6	0.826563	0.85359	0.898761	1.21072	1.04839	1.16198	0.949129	0.962066	0.977209	0.992279	1.03927	1.08005	0.871	0.887	0.92	1.22	1.009	1.076	1.234	0.0232687
O14921	88	K	Regulator of G-protein signaling 13 OS=Homo sapiens OX=9606 GN=RGS13 PE=1 SV=1	RGS13	1	1.44845e-05	92.445	2	LYK(1)IYIQPQSPR	-1.2261	3			0.502027	1.46235	1.03563		0.949129	0.962066	0.977209	0.992279	1.03927	1.08005			0.514	1.474	0.996		2.403
O14921	126	K	Regulator of G-protein signaling 13 OS=Homo sapiens OX=9606 GN=RGS13 PE=1 SV=1	RGS13	1	1.39983e-05	66.913	3	NIQEPTETCFEEAQK(1)IVYMHMER	0.45649	1						1	0.949129	0.962066	0.977209	0.992279	1.03927	1.08005						0.926
O14925	68	K	Mitochondrial import inner membrane translocase subunit Tim23 OS=Homo sapiens OX=9606 GN=TIMM23 PE=1 SV=1	TIMM23	1	7.55452e-05	76.009	3	YLVQDTDEFILPTGANK(1)TR	-3.9028	2		1.09724	0.902757				0.856941	0.878369	0.839517	1.15922	1.0975	1.16845		1.249	1.075
O14929	304	K	Histone acetyltransferase type B catalytic subunit OS=Homo sapiens OX=9606 GN=HAT1 PE=1 SV=1	HAT1	1	1.64527e-33	213.29	3	EK(1)LMQGFNEDMAIEAQQK	0.40233	3	0.693642	1.18593	1.12043				0.758084	0.831331	0.842862	1.1451	1.23321	1.18941	0.915	1.427	1.329
O14929	320	K	Histone acetyltransferase type B catalytic subunit OS=Homo sapiens OX=9606 GN=HAT1 PE=1 SV=1	HAT1	0.77149	0.00838869	61.067	3	LMQGFNEDMAIEAQQK(0.771)FK(0.229)	4.1769	1	1						0.758084	0.831331	0.842862	1.1451	1.23321	1.18941	1.319
O14929	15	K	Histone acetyltransferase type B catalytic subunit OS=Homo sapiens OX=9606 GN=HAT1 PE=1 SV=1	HAT1	1	5.49535e-14	179.31	2	FLVEYK(1)SAVEK	0.45859	7	0.2956	0.394378		1.13118	1.07873	2.10011	0.758084	0.831331	0.842862	1.1451	1.23321	1.18941	0.39	0.474		0.988	0.875	1.766	2.8	0.0422064
O14929	20	K	Histone acetyltransferase type B catalytic subunit OS=Homo sapiens OX=9606 GN=HAT1 PE=1 SV=1	HAT1	0.804477	6.24491e-05	87.942	3	FLVEYK(1)SAVEK(0.804)K(0.196)	-0.77571	1						1	0.758084	0.831331	0.842862	1.1451	1.23321	1.18941						0.841
O14929	325	K	Histone acetyltransferase type B catalytic subunit OS=Homo sapiens OX=9606 GN=HAT1 PE=1 SV=1	HAT1	1	0.00811095	76.833	2	INK(1)QHAR	1.0902	4		1.12916	1.29426	0.844879		0.731697	0.758084	0.831331	0.842862	1.1451	1.23321	1.18941		1.358	1.536	0.738		0.615	0.468	0.0201848
O14929	26	K	Histone acetyltransferase type B catalytic subunit OS=Homo sapiens OX=9606 GN=HAT1 PE=1 SV=1	HAT1	0.999998	7.22715e-08	94.507	3	LAEYK(1)CNTNTAIELK	1.6139	5		1.29269	1.21831	1.02049	0.553128	0.915383	0.758084	0.831331	0.842862	1.1451	1.23321	1.18941		1.555	1.445	0.891	0.449	0.77	0.469	0.060121
O14929	70	K	Histone acetyltransferase type B catalytic subunit OS=Homo sapiens OX=9606 GN=HAT1 PE=1 SV=1	HAT1	0.966314	6.17528e-19	100.36	3	TFFPEYTHQLFGDDETAFGYK(0.966)GLK(0.034)	0.083554	4		0.745238	0.325622	1.35474		1.5744	0.758084	0.831331	0.842862	1.1451	1.23321	1.18941		0.896	0.386	1.183		1.324	1.956	0.217405
O14929	110	K	Histone acetyltransferase type B catalytic subunit OS=Homo sapiens OX=9606 GN=HAT1 PE=1 SV=1	HAT1	1	0.000121126	56.08	3	VDENFDCVEADDVEGK(1)IR	-0.28815	2			0.808258			1.19174	0.758084	0.831331	0.842862	1.1451	1.23321	1.18941			0.959			1.002	1.045
O14929	94	K	Histone acetyltransferase type B catalytic subunit OS=Homo sapiens OX=9606 GN=HAT1 PE=1 SV=1	HAT1	0.999857	6.77093e-06	50.621	3	VEYASK(1)VDENFDCVEADDVEGK	2.9249	1		1					0.758084	0.831331	0.842862	1.1451	1.23321	1.18941		1.203
O14933	16	K	Ubiquitin/ISG15-conjugating enzyme E2 L6 OS=Homo sapiens OX=9606 GN=UBE2L6 PE=1 SV=4	UBE2L6	0.998293	0.000283876	96.946	3	ELEDLQK(0.998)K(0.002)PPPYLR	-1.121	4	1.26839	0.69354	1.06388	0.974193			0.859975	0.830864	0.748718	1.11748	1.11473	1.32823	1.475	0.835	1.421	0.872			0.701
O14933	138	K	Ubiquitin/ISG15-conjugating enzyme E2 L6 OS=Homo sapiens OX=9606 GN=UBE2L6 PE=1 SV=4	UBE2L6	1	0.00388403	81.099	2	K(1)NAEEFTLR	-0.73171	3		1.28878	1.0606	0.650618			0.859975	0.830864	0.748718	1.11748	1.11473	1.32823		1.551	1.417	0.582			0.392
O14933	9	K	Ubiquitin/ISG15-conjugating enzyme E2 L6 OS=Homo sapiens OX=9606 GN=UBE2L6 PE=1 SV=4	UBE2L6	0.999997	0.0248921	62.271	2	VVK(1)ELEDLQK	-3.1614	2		1.16135	0.83865				0.859975	0.830864	0.748718	1.11748	1.11473	1.32823		1.398	1.12
O14939	656	K	Phospholipase D2 OS=Homo sapiens OX=9606 GN=PLD2 PE=1 SV=2	PLD2	1	2.88496e-06	79.235	2	TVLNK(1)VGDEIVDR	-2.6085	5	1.20424	0.740847	0.849328	0.991817	1.21377
O14949	33	K	Cytochrome b-c1 complex subunit 8 OS=Homo sapiens OX=9606 GN=UQCRQ PE=1 SV=4	UQCRQ	1	1.23951e-05	115.04	3	AYPHVFTK(1)GIPNVLR	-0.9528	5		0.45459	0.379281	1.45829	0.955427	1.75241	1.05212	1.12027	0.966014	0.861604				0.406	0.393	1.693			4.238
P19105	50	K	Myosin regulatory light chain 12A OS=Homo sapiens OX=9606 GN=MYL12A PE=1 SV=2	MYL12A	0.999601	0.000371795	47.844	3	DGFIDK(1)EDLHDMLASLGK	-2.2302	1	1						1.07487	1.04121	1.03921	0.950402	0.95607	0.938238	0.93
P19105	149	K	Myosin regulatory light chain 12A OS=Homo sapiens OX=9606 GN=MYL12A PE=1 SV=2	MYL12A	1	0.0114196	40.53	3	EAPIDK(1)K(1)GNFNYIEFTR	0.91708	1			1				1.07487	1.04121	1.03921	0.950402	0.95607	0.938238			0.962
P19105	150	K	Myosin regulatory light chain 12A OS=Homo sapiens OX=9606 GN=MYL12A PE=1 SV=2	MYL12A	1	3.21831e-06	119.94	2	K(1)GNFNYIEFTR	0.88598	10	1.11991	1.02502	1.66665	0.84744	0.791796	0.549189	1.07487	1.04121	1.03921	0.950402	0.95607	0.938238	1.042	0.984	1.604	0.892	0.828	0.585	0.635	0.0917259
P19105	163	K	Myosin regulatory light chain 12A OS=Homo sapiens OX=9606 GN=MYL12A PE=1 SV=2	MYL12A	0.999944	0.0221194	61.494	2	ILK(1)HGAK	0.82149	5	1.09017	0.915426	0.949418	1.08941		0.955578	1.07487	1.04121	1.03921	0.950402	0.95607	0.938238	1.014	0.879	0.914	1.146		1.018	1.156	0.131404
O14964	192	K	Hepatocyte growth factor-regulated tyrosine kinase substrate OS=Homo sapiens OX=9606 GN=HGS PE=1 SV=1	HGS	0.999972	4.17797e-08	133.49	2	ACGQIFCGK(1)CSSK	-1.6865	11	1.32438	1.17703	1.28098	0.914921	0.37945	0.923233	0.900752	0.918906	0.932354	1.05785	1.08682	1.10332	1.47	1.281	1.374	0.865	0.349	0.837	0.497	0.0609456
O14964	251	K	Hepatocyte growth factor-regulated tyrosine kinase substrate OS=Homo sapiens OX=9606 GN=HGS PE=1 SV=1	HGS	1	1.74292e-10	110.48	3	ATSTTELPPEYLTSPLSQQSQLPPK(1)R	-0.097422	5	0.809299	1.17446	1.13116	0.958238	0.926837		0.900752	0.918906	0.932354	1.05785	1.08682	1.10332	0.898	1.278	1.213	0.906	0.853		0.779	0.194759
O14964	207	K	Hepatocyte growth factor-regulated tyrosine kinase substrate OS=Homo sapiens OX=9606 GN=HGS PE=1 SV=1	HGS	1	8.96278e-05	159.46	3	YSTIPK(1)FGIEK(1)EVR	-0.067163	7	1.0604	1.00543	1.07926	1.02036	0.749261	1.0853	0.900752	0.918906	0.932354	1.05785	1.08682	1.10332	1.177	1.094	1.158	0.965	0.689	0.984	0.769	0.0801418
O14964	521	K	Hepatocyte growth factor-regulated tyrosine kinase substrate OS=Homo sapiens OX=9606 GN=HGS PE=1 SV=1	HGS	1	3.09901e-06	135.63	2	K(1)QEYLEVQR	-0.29022	6	1.06346	0.94839	1.25246	0.903858	0.731262	1.10057	0.900752	0.918906	0.932354	1.05785	1.08682	1.10332	1.181	1.032	1.343	0.854	0.673	0.998	0.71	0.0638503
O14964	551	K	Hepatocyte growth factor-regulated tyrosine kinase substrate OS=Homo sapiens OX=9606 GN=HGS PE=1 SV=1	HGS	1	7.43865e-07	129.69	2	LEQQK(1)QTVQMR	-0.63902	6	1.31042	1.23796	1.13588	0.970203	0.24013	1.10541	0.900752	0.918906	0.932354	1.05785	1.08682	1.10332	1.455	1.347	1.218	0.917	0.221	1.002	0.532	0.170629
O14964	473	K	Hepatocyte growth factor-regulated tyrosine kinase substrate OS=Homo sapiens OX=9606 GN=HGS PE=1 SV=1	HGS	1	3.04501e-09	90.306	3	LYYEGLQDK(1)LAQIR	-0.38562	6	0.736126	0.766429	0.776938	1.42561	0.880587	1.41431	0.900752	0.918906	0.932354	1.05785	1.08682	1.10332	0.817	0.834	0.833	1.348	0.81	1.282	1.385	0.137181
O14964	424	K	Hepatocyte growth factor-regulated tyrosine kinase substrate OS=Homo sapiens OX=9606 GN=HGS PE=1 SV=1	HGS	1	0.021238	79.809	2	MK(1)SNHMR	0.64095	5		0.954863	1.0868	1.23532	0.412276	1.31074	0.900752	0.918906	0.932354	1.05785	1.08682	1.10332		1.039	1.166	1.168	0.379	1.188	0.827	0.571675
O14964	86	K	Hepatocyte growth factor-regulated tyrosine kinase substrate OS=Homo sapiens OX=9606 GN=HGS PE=1 SV=1	HGS	1	1.34198e-56	206.73	3	NCGQTVHDEVANK(1)QTMEELK	1.3302	6	1.1374	1.14997	1.16845	1.1219	0.306102	1.11618	0.900752	0.918906	0.932354	1.05785	1.08682	1.10332	1.263	1.251	1.253	1.061	0.282	1.012	0.625	0.222747
O14964	513	K	Hepatocyte growth factor-regulated tyrosine kinase substrate OS=Homo sapiens OX=9606 GN=HGS PE=1 SV=1	HGS	1	8.21306e-29	168.69	2	QIQLAQK(1)LEIMR	-0.65836	6	0.968034	1.1499	0.997746	1.08659	0.530768	1.26696	0.900752	0.918906	0.932354	1.05785	1.08682	1.10332	1.075	1.251	1.07	1.027	0.488	1.148	0.784	0.326286
O14964	283	K	Hepatocyte growth factor-regulated tyrosine kinase substrate OS=Homo sapiens OX=9606 GN=HGS PE=1 SV=1	HGS	1	0.00199253	65.933	2	QK(1)STYTSYPK	2.1066	4		1.36187	1.27734		0.539373	0.821422	0.900752	0.918906	0.932354	1.05785	1.08682	1.10332		1.482	1.37		0.496	0.744	0.435	0.0539655
O14964	56	K	Hepatocyte growth factor-regulated tyrosine kinase substrate OS=Homo sapiens OX=9606 GN=HGS PE=1 SV=1	HGS	1	1.08387e-11	75.686	3	VNDK(1)NPHVALYALEVMESVVK	-0.12704	2	0.940519	1.05948					0.900752	0.918906	0.932354	1.05785	1.08682	1.10332	1.044	1.153
O14964	136	K	Hepatocyte growth factor-regulated tyrosine kinase substrate OS=Homo sapiens OX=9606 GN=HGS PE=1 SV=1	HGS	0.999818	4.16925e-05	92.319	3	VVQDTYQIMK(1)VEGHVFPEFK	-2.514	3	0.401335	1.01754	1.58112				0.900752	0.918906	0.932354	1.05785	1.08682	1.10332	0.446	1.107	1.696
O14964	126	K	Hepatocyte growth factor-regulated tyrosine kinase substrate OS=Homo sapiens OX=9606 GN=HGS PE=1 SV=1	HGS	1	2.56961e-06	95.138	2	YK(1)VVQDTYQIMK	-1.1148	3	0.927824	1.12359	0.948586				0.900752	0.918906	0.932354	1.05785	1.08682	1.10332	1.03	1.223	1.017
O14964	202	K	Hepatocyte growth factor-regulated tyrosine kinase substrate OS=Homo sapiens OX=9606 GN=HGS PE=1 SV=1	HGS	1	0.0120991	65.408	3	YSTIPK(1)FGIEK(1)EVR	-0.067163	2			0.0620812			1.93792	0.900752	0.918906	0.932354	1.05785	1.08682	1.10332			0.067			1.756	26.209
O14965	171	K	Aurora kinase A OS=Homo sapiens OX=9606 GN=AURKA PE=1 SV=2	AURKA	1	0.000981963	79.889	3	AQLEK(1)AGVEHQLR	1.269	5	1.36751	1.12634	1.18223		0.485277	0.838644	0.487983		0.526985	1.78419	1.04642	1.15443	2.802		2.243		0.464	0.726	0.236	0.027968
Q96GD4	87	K	Aurora kinase B OS=Homo sapiens OX=9606 GN=AURKB PE=1 SV=3	AURKB	1	9.83064e-16	205.77	2	GK(1)FGNVYLAR	2.7181	1					1		0.788938	0.75616	0.675066	1.23955	1.24862	1.29167					0.801
O14965	227	K	Aurora kinase A OS=Homo sapiens OX=9606 GN=AURKA PE=1 SV=2	AURKA	1	0.0262759	67.507	2	LSK(1)FDEQR	2.0784	1			1				0.487983		0.526985	1.78419	1.04642	1.15443			1.898
O14965	250	K	Aurora kinase A OS=Homo sapiens OX=9606 GN=AURKA PE=1 SV=2	AURKA	1	1.07719e-05	104.86	3	TATYITELANALSYCHSK(1)R	-1.2019	5	0.993095	1.25483	1.31084	0.689373		0.751858	0.487983		0.526985	1.78419	1.04642	1.15443	2.035		2.487	0.386		0.651	0.229	0.0330474
O14972	175	K	Vacuolar protein sorting-associated protein 26C OS=Homo sapiens OX=9606 GN=VPS26C PE=1 SV=1	VPS26C	1	0.00265605	56.014	2	ALLPK(1)FLLR	-0.91432	1					1					1.16607	0.833929						1.199
O14972	131	K	Vacuolar protein sorting-associated protein 26C OS=Homo sapiens OX=9606 GN=VPS26C PE=1 SV=1	VPS26C	0.999943	0.0204558	74.424	2	SLLAK(1)DLTK	-1.2752	1						1				1.16607	0.833929
O14974	966	K	Protein phosphatase 1 regulatory subunit 12A OS=Homo sapiens OX=9606 GN=PPP1R12A PE=1 SV=1	PPP1R12A	1	0.0178401	56.202	2	LQLEK(1)ATQR	-0.54222	2	1.15857	0.841426					0.987521	0.992489	0.965361	1.06057	1.05784	0.936218	1.173	0.848
O14974	945	K	Protein phosphatase 1 regulatory subunit 12A OS=Homo sapiens OX=9606 GN=PPP1R12A PE=1 SV=1	PPP1R12A	0.771984	3.25307e-06	117.21	2	LYEQILAENEK(0.772)LK(0.228)	-0.2632	2		0.992527	1.00747				0.987521	0.992489	0.965361	1.06057	1.05784	0.936218		1	1.044
O14974	709	K	Protein phosphatase 1 regulatory subunit 12A OS=Homo sapiens OX=9606 GN=PPP1R12A PE=1 SV=1	PPP1R12A	1	6.23272e-05	50.519	3	STQGVTLTDLQEAEK(1)TIGR	0.59192	1			1				0.987521	0.992489	0.965361	1.06057	1.05784	0.936218			1.036
O14974	1027	K	Protein phosphatase 1 regulatory subunit 12A OS=Homo sapiens OX=9606 GN=PPP1R12A PE=1 SV=1	PPP1R12A	0.999864	0.0251696	62.88	2	VISK(1)LSK	-0.057704	3		0.94742		1.04433		1.00825	0.987521	0.992489	0.965361	1.06057	1.05784	0.936218		0.955		0.985		1.077	1.08
O14976	1278	K	Cyclin-G-associated kinase OS=Homo sapiens OX=9606 GN=GAK PE=1 SV=2	GAK	0.999999	0.000270791	83.061	4	AVLAVHPDK(1)AAGQPYEQHAK	3.1172	3	1.00466	1.07548	0.919859				0.929515	0.926091	1.00008	1.10063	0.996133	1.04754	1.081	1.161	0.92
O14976	395	K	Cyclin-G-associated kinase OS=Homo sapiens OX=9606 GN=GAK PE=1 SV=2	GAK	1	7.24156e-08	93.772	2	DTSSK(1)VIQSVANYAK	0.70083	6	1.25506	1.27123	1.2118	0.644575	0.669087	0.948253	0.929515	0.926091	1.00008	1.10063	0.996133	1.04754	1.35	1.373	1.212	0.586	0.672	0.905	0.55	0.0102122
O14976	748	K	Cyclin-G-associated kinase OS=Homo sapiens OX=9606 GN=GAK PE=1 SV=2	GAK	0.997598	8.03421e-05	79.235	3	EEQQDILSK(0.998)FGK(0.002)PELPR	-2.7328	4				0.921793	0.664642	1.41357	0.929515	0.926091	1.00008	1.10063	0.996133	1.04754				0.838	0.667	1.349
O14976	390	K	Cyclin-G-associated kinase OS=Homo sapiens OX=9606 GN=GAK PE=1 SV=2	GAK	0.999997	1.62958e-19	141.44	2	LFTNLK(1)DTSSK	2.4534	5	1.107	1.13691	0.998912		0.703187	1.054	0.929515	0.926091	1.00008	1.10063	0.996133	1.04754	1.191	1.228	0.999		0.706	1.006	0.751	0.152437
O14976	1219	K	Cyclin-G-associated kinase OS=Homo sapiens OX=9606 GN=GAK PE=1 SV=2	GAK	0.999999	0.0178694	58.889	2	LK(1)LLDWIEGK	-0.69091	1		1					0.929515	0.926091	1.00008	1.10063	0.996133	1.04754		1.08
O14976	268	K	Cyclin-G-associated kinase OS=Homo sapiens OX=9606 GN=GAK PE=1 SV=2	GAK	1	0.0114694	64.064	2	QHPFEDGAK(1)LR	0.25449	2	1.27284	0.727159					0.929515	0.926091	1.00008	1.10063	0.996133	1.04754	1.369	0.785
O14976	617	K	Cyclin-G-associated kinase OS=Homo sapiens OX=9606 GN=GAK PE=1 SV=2	GAK	1	0.000597988	86.243	2	VASTSQEYDK(1)MR	-0.16683	5	1.23498	1.10705	1.13902	0.753525		0.765424	0.929515	0.926091	1.00008	1.10063	0.996133	1.04754	1.329	1.195	1.139	0.685		0.731	0.58	0.00337424
O14977	175	K	Antizyme inhibitor 1 OS=Homo sapiens OX=9606 GN=AZIN1 PE=1 SV=2	AZIN1	1	0.00100504	88.921	2	FGTTLK(1)NCR	1.3022	4	0.633923	1.11859			1.24749
O14979	306	K	Heterogeneous nuclear ribonucleoprotein D-like OS=Homo sapiens OX=9606 GN=HNRNPDL PE=1 SV=3	HNRNPDL	0.999999	0.0203657	74.486	2	CEIK(1)VAQPK	-0.11151	1			1				1.04945	1.03357	1.05334	0.982866	0.929214	0.951559			0.949
O14979	311	K	Heterogeneous nuclear ribonucleoprotein D-like OS=Homo sapiens OX=9606 GN=HNRNPDL PE=1 SV=3	HNRNPDL	1	0.00106654	95.311	2	VAQPK(1)EVYR	-0.87716	4	1.19888	1.1595	1.13203	0.509584			1.04945	1.03357	1.05334	0.982866	0.929214	0.951559	1.142	1.122	1.075	0.518			0.465
O14979	212	K	Heterogeneous nuclear ribonucleoprotein D-like OS=Homo sapiens OX=9606 GN=HNRNPDL PE=1 SV=3	HNRNPDL	0.999998	0.0468122	67.903	2	EHK(1)LDGK	0.39433	2	1.65332	0.346684					1.04945	1.03357	1.05334	0.982866	0.929214	0.951559	1.575	0.335
O14979	216	K	Heterogeneous nuclear ribonucleoprotein D-like OS=Homo sapiens OX=9606 GN=HNRNPDL PE=1 SV=3	HNRNPDL	1	0.00210099	85.622	2	LDGK(1)LIDPK	0.28579	6	1.52264	1.47354	1.45212	0.578632	0.40594	0.567134	1.04945	1.03357	1.05334	0.982866	0.929214	0.951559	1.451	1.426	1.379	0.589	0.437	0.596	0.381	0.000686526
O14979	269	K	Heterogeneous nuclear ribonucleoprotein D-like OS=Homo sapiens OX=9606 GN=HNRNPDL PE=1 SV=3	HNRNPDL	1	1.11557e-06	99.909	3	EYFGAFGEIENIELPMDTK(1)TNER	-0.36645	3	1.44499	0.950742				0.60427	1.04945	1.03357	1.05334	0.982866	0.929214	0.951559	1.377	0.92				0.635	0.553
O14979	180	K	Heterogeneous nuclear ribonucleoprotein D-like OS=Homo sapiens OX=9606 GN=HNRNPDL PE=1 SV=3	HNRNPDL	1	1.1327e-05	66.509	3	FGEVVDCTIK(1)TDPVTGR	0.6246	5	1.69176	1.28725	1.362	0.418884		0.240105	1.04945	1.03357	1.05334	0.982866	0.929214	0.951559	1.612	1.245	1.293	0.426		0.252	0.245	0.00749133
O14979	197	K	Heterogeneous nuclear ribonucleoprotein D-like OS=Homo sapiens OX=9606 GN=HNRNPDL PE=1 SV=3	HNRNPDL	1	2.81615e-25	172.92	2	GFGFVLFK(1)DAASVDK	-0.13126	6	0.904248	1.3582	1.30662	0.876007	0.602752	0.952174	1.04945	1.03357	1.05334	0.982866	0.929214	0.951559	0.862	1.314	1.24	0.891	0.649	1.001	0.744	0.185187
O14979	162	K	Heterogeneous nuclear ribonucleoprotein D-like OS=Homo sapiens OX=9606 GN=HNRNPDL PE=1 SV=3	HNRNPDL	1	3.12082e-11	147.78	2	K(1)DLTEYLSR	-1.2765	11		1.66087	1.78161	0.645173	0.425753	0.486594	1.04945	1.03357	1.05334	0.982866	0.929214	0.951559		1.607	1.691	0.656	0.458	0.511	0.328	0.00391173
O14979	234	K	Heterogeneous nuclear ribonucleoprotein D-like OS=Homo sapiens OX=9606 GN=HNRNPDL PE=1 SV=3	HNRNPDL	1	6.12517e-07	137.4	3	K(1)VFVGGLSPDTSEEQIK	0.3941	10	1.60841	1.57723	1.49966	0.471151	0.401183	0.442356	1.04945	1.03357	1.05334	0.982866	0.929214	0.951559	1.533	1.526	1.424	0.479	0.432	0.465	0.307	6.98657e-06
O14979	161	K	Heterogeneous nuclear ribonucleoprotein D-like OS=Homo sapiens OX=9606 GN=HNRNPDL PE=1 SV=3	HNRNPDL	0.998437	6.95801e-40	199.4	2	MFIGGLSWDTSK(0.998)K(0.002)	0.31023	10	1.14856	1.42982	1.27474		0.328393	0.818486	1.04945	1.03357	1.05334	0.982866	0.929214	0.951559	1.094	1.383	1.21		0.353	0.86	0.493	0.102723
O14979	149	K	Heterogeneous nuclear ribonucleoprotein D-like OS=Homo sapiens OX=9606 GN=HNRNPDL PE=1 SV=3	HNRNPDL	0.999999	5.95975e-06	85.421	3	NQQDDGK(1)MFIGGLSWDTSK	0.189	4	1.52325		1.52709	0.493203		0.456463	1.04945	1.03357	1.05334	0.982866	0.929214	0.951559	1.451		1.45	0.502		0.48	0.339	0.000427521
O14979	209	K	Heterogeneous nuclear ribonucleoprotein D-like OS=Homo sapiens OX=9606 GN=HNRNPDL PE=1 SV=3	HNRNPDL	0.999694	0.00214175	105.81	2	VLELK(1)EHK	0.65222	6	1.3877	1.28435	1.17995	0.8978	0.444224	0.805977	1.04945	1.03357	1.05334	0.982866	0.929214	0.951559	1.322	1.243	1.12	0.913	0.478	0.847	0.607	0.063446
O14979	302	K	Heterogeneous nuclear ribonucleoprotein D-like OS=Homo sapiens OX=9606 GN=HNRNPDL PE=1 SV=3	HNRNPDL	0.999992	1.43295e-09	148.76	3	YHQIGSGK(1)CEIK	0.57788	10	1.29054	1.35155	1.18989	0.954715	0.272848	0.940466	1.04945	1.03357	1.05334	0.982866	0.929214	0.951559	1.23	1.308	1.13	0.971	0.294	0.988	0.614	0.198468
O14980	700	K	Exportin-1 OS=Homo sapiens OX=9606 GN=XPO1 PE=1 SV=1	XPO1	1	5.8314e-08	90.306	3	ACK(1)AVGHPFVIQLGR	-0.20563	7	1.2696	0.896002	1.11005	1.09527	0.759703	0.869367	1.04653	1.04445	1.05541	0.943586	0.946985	0.963046	1.213	0.858	1.052	1.161	0.802	0.903	0.918	0.584761
O14980	560	K	Exportin-1 OS=Homo sapiens OX=9606 GN=XPO1 PE=1 SV=1	XPO1	0.998256	0.0222439	54.056	2	AHWK(0.998)FLK(0.002)	1.2847	2	0.864701			1.1353			1.04653	1.04445	1.05541	0.943586	0.946985	0.963046	0.826			1.203			1.456
O14980	563	K	Exportin-1 OS=Homo sapiens OX=9606 GN=XPO1 PE=1 SV=1	XPO1	1	0.000434387	99.305	2	FLK(1)TVVNK	0.48593	6	1.25316	1.29223	1.14598	0.871846	0.580779	0.856014	1.04653	1.04445	1.05541	0.943586	0.946985	0.963046	1.197	1.237	1.086	0.924	0.613	0.889	0.689	0.0471224
O14980	686	K	Exportin-1 OS=Homo sapiens OX=9606 GN=XPO1 PE=1 SV=1	XPO1	0.999986	1.37065e-06	93.162	2	DPETVK(1)QLGSILK	-0.36866	8	1.26388	1.54497		0.788883	0.543797	0.858467	1.04653	1.04445	1.05541	0.943586	0.946985	0.963046	1.208	1.479		0.836	0.574	0.891	0.571	0.0586655
O14980	693	K	Exportin-1 OS=Homo sapiens OX=9606 GN=XPO1 PE=1 SV=1	XPO1	1	5.60957e-62	289.18	2	QLGSILK(1)TNVR	-1.8437	6	0.843469	1.24433	1.36232	1.1155	0.398633	1.03575	1.04653	1.04445	1.05541	0.943586	0.946985	0.963046	0.806	1.191	1.291	1.182	0.421	1.075	0.814	0.480213
O14980	455	K	Exportin-1 OS=Homo sapiens OX=9606 GN=XPO1 PE=1 SV=1	XPO1	1	2.02533e-82	251.58	3	EFMK(1)DTDSINLYK(1)NMR	0.46849	14	0.808313	1.65127	1.29424	0.991444	0.619258	0.635479	1.04653	1.04445	1.05541	0.943586	0.946985	0.963046	0.772	1.581	1.226	1.051	0.654	0.66	0.661	0.203297
O14980	446	K	Exportin-1 OS=Homo sapiens OX=9606 GN=XPO1 PE=1 SV=1	XPO1	1	5.8644e-22	168.05	3	EFMK(1)DTDSINLYK(1)NMR	0.46849	11	1.14578	1.28018	1.10398	0.888999	0.596067	0.984997	1.04653	1.04445	1.05541	0.943586	0.946985	0.963046	1.095	1.226	1.046	0.942	0.629	1.023	0.77	0.15004
O14980	339	K	Exportin-1 OS=Homo sapiens OX=9606 GN=XPO1 PE=1 SV=1	XPO1	1	2.18478e-09	154.35	2	EHDQLIEK(1)R	0.3129	8	1.33802	1.45069		0.534565		0.676727	1.04653	1.04445	1.05541	0.943586	0.946985	0.963046	1.279	1.389		0.567		0.703	0.476	0.022931
O14980	124	K	Exportin-1 OS=Homo sapiens OX=9606 GN=XPO1 PE=1 SV=1	XPO1	1	0.00723386	82.716	2	EK(1)VYIGK	-0.14765	6	1.50495	1.29037	1.34077	0.785477	0.393354	0.685079	1.04653	1.04445	1.05541	0.943586	0.946985	0.963046	1.438	1.235	1.27	0.832	0.415	0.711	0.497	0.0266138
O14980	757	K	Exportin-1 OS=Homo sapiens OX=9606 GN=XPO1 PE=1 SV=1	XPO1	1	1.01482e-09	126.21	2	ETLK(1)LISGWVSR	-0.32771	6	0.771349	1.13108	1.30504	1.19097	0.521467	1.08008	1.04653	1.04445	1.05541	0.943586	0.946985	0.963046	0.737	1.083	1.237	1.262	0.551	1.122	0.96	0.807695
O14980	479	K	Exportin-1 OS=Homo sapiens OX=9606 GN=XPO1 PE=1 SV=1	XPO1	0.999213	3.80358e-05	55.782	3	IMTEK(0.999)LHNQVNGTEWSWK(0.001)	-2.0683	2		1.33558				0.664416	1.04653	1.04445	1.05541	0.943586	0.946985	0.963046		1.279				0.69	0.539
O14980	104	K	Exportin-1 OS=Homo sapiens OX=9606 GN=XPO1 PE=1 SV=1	XPO1	1	0.000278891	84.368	2	K(1)YVVGLIIK	-1.3242	6	1.37776	1.28745	1.20635	0.813412	0.446916	0.86811	1.04653	1.04445	1.05541	0.943586	0.946985	0.963046	1.317	1.233	1.143	0.862	0.472	0.901	0.605	0.0636945
O14980	590	K	Exportin-1 OS=Homo sapiens OX=9606 GN=XPO1 PE=1 SV=1	XPO1	0.987508	5.45361e-10	64.401	4	LFEFMHETHDGVQDMACDTFIK(0.988)IAQK(0.012)	0.52626	1						1	1.04653	1.04445	1.05541	0.943586	0.946985	0.963046						1.038
O14980	190	K	Exportin-1 OS=Homo sapiens OX=9606 GN=XPO1 PE=1 SV=1	XPO1	0.986797	5.92499e-33	217.77	3	LLSEEVFDFSSGQITQVK(0.987)SK(0.013)	-1.2127	5	1.42948	1.5062		0.751069	0.340284	0.972961	1.04653	1.04445	1.05541	0.943586	0.946985	0.963046	1.366	1.442		0.796	0.359	1.01	0.514	0.159349
O14980	54	K	Exportin-1 OS=Homo sapiens OX=9606 GN=XPO1 PE=1 SV=1	XPO1	1	2.82884e-33	175.38	3	MAQEVLTHLK(1)EHPDAWTR	-0.44993	12	1.19994	1.29839	1.21185	0.920053	0.446929	0.922842	1.04653	1.04445	1.05541	0.943586	0.946985	0.963046	1.147	1.243	1.148	0.975	0.472	0.958	0.68	0.14311
O14980	680	K	Exportin-1 OS=Homo sapiens OX=9606 GN=XPO1 PE=1 SV=1	XPO1	0.999799	2.64389e-05	103.76	2	NVDILK(1)DPETVK	1.0656	6	1.6909	1.68536	1.43156	0.176949	0.422165	0.59306	1.04653	1.04445	1.05541	0.943586	0.946985	0.963046	1.616	1.614	1.356	0.188	0.446	0.616	0.273	0.0171893
O14980	122	K	Exportin-1 OS=Homo sapiens OX=9606 GN=XPO1 PE=1 SV=1	XPO1	0.990942	7.66874e-38	203.52	2	TSSDPTCVEK(0.991)EK(0.009)	1.2881	6	1.36033	1.44026	1.2353	0.696074	0.423627	0.844415	1.04653	1.04445	1.05541	0.943586	0.946985	0.963046	1.3	1.379	1.17	0.738	0.447	0.877	0.536	0.0335898
O14981	34	K	TATA-binding protein-associated factor 172 OS=Homo sapiens OX=9606 GN=BTAF1 PE=1 SV=2	BTAF1	0.975782	1.549e-06	85.421	4	AAAQQLGEVVK(0.976)LHPHELNNLLSK(0.024)	1.7168	3	1.06384	1.09455	0.841613				1.03727	1.01905	0.976707	0.975555	1.00536	0.986062	1.026	1.074	0.862
O14981	1816	K	TATA-binding protein-associated factor 172 OS=Homo sapiens OX=9606 GN=BTAF1 PE=1 SV=2	BTAF1	0.993284	0.0164652	44.598	2	ADTSTSGK(0.993)ASMK(0.007)	-0.046709	1		1					1.03727	1.01905	0.976707	0.975555	1.00536	0.986062		0.981
O14981	1541	K	TATA-binding protein-associated factor 172 OS=Homo sapiens OX=9606 GN=BTAF1 PE=1 SV=2	BTAF1	1	6.5418e-06	113.66	3	AK(1)CDVDETVSSATLSEETEKPK	-1.3132	3	1.37494	1.15998				0.465074	1.03727	1.01905	0.976707	0.975555	1.00536	0.986062	1.326	1.138				0.472	0.383
O14981	1421	K	TATA-binding protein-associated factor 172 OS=Homo sapiens OX=9606 GN=BTAF1 PE=1 SV=2	BTAF1	1	0.0010031	87.895	2	AVK(1)QLTANYR	-1.1201	3	0.847808	1.17181	0.980385				1.03727	1.01905	0.976707	0.975555	1.00536	0.986062	0.817	1.15	1.004
O14981	744	K	TATA-binding protein-associated factor 172 OS=Homo sapiens OX=9606 GN=BTAF1 PE=1 SV=2	BTAF1	1	1.7039e-14	131.54	2	ECK(1)AVTLAVQPR	0.41511	4	1.23495	1.29464	1.01782	0.45259			1.03727	1.01905	0.976707	0.975555	1.00536	0.986062	1.191	1.27	1.042	0.464			0.397
O14981	314	K	TATA-binding protein-associated factor 172 OS=Homo sapiens OX=9606 GN=BTAF1 PE=1 SV=2	BTAF1	0.999796	0.0205633	51.43	2	EILK(1)AHGK	-0.2339	1		1					1.03727	1.01905	0.976707	0.975555	1.00536	0.986062		0.981
O14981	380	K	TATA-binding protein-associated factor 172 OS=Homo sapiens OX=9606 GN=BTAF1 PE=1 SV=2	BTAF1	0.998655	1.25035e-05	93.026	3	ETCAQTLGVVLK(0.999)HMNETGVHK(0.001)	1.7838	5	1.39925	1.64171		0.520694	0.928711	0.50964	1.03727	1.01905	0.976707	0.975555	1.00536	0.986062	1.349	1.611		0.534	0.924	0.517	0.445	0.0441752
O14981	1769	K	TATA-binding protein-associated factor 172 OS=Homo sapiens OX=9606 GN=BTAF1 PE=1 SV=2	BTAF1	0.994752	0.0035407	92.319	2	IMGLQK(0.995)FK(0.005)	-3.6777	2		1.08812	0.911881				1.03727	1.01905	0.976707	0.975555	1.00536	0.986062		1.068	0.934
O14981	23	K	TATA-binding protein-associated factor 172 OS=Homo sapiens OX=9606 GN=BTAF1 PE=1 SV=2	BTAF1	1	2.56266e-05	97.175	2	K(1)AAAQQLGEVVK	-1.5272	4	1.29102	1.3483	1.1421		0.218584		1.03727	1.01905	0.976707	0.975555	1.00536	0.986062	1.245	1.323	1.169		0.217		0.174
O14981	1577	K	TATA-binding protein-associated factor 172 OS=Homo sapiens OX=9606 GN=BTAF1 PE=1 SV=2	BTAF1	0.999998	0.0221036	57.279	3	K(1)LCNHPALVLTPQHPEFK	1.1621	1		1					1.03727	1.01905	0.976707	0.975555	1.00536	0.986062		0.981
O14981	1268	K	TATA-binding protein-associated factor 172 OS=Homo sapiens OX=9606 GN=BTAF1 PE=1 SV=2	BTAF1	1	3.85254e-06	99.276	3	K(1)YQQDGVNWLAFLNK	-6.0976	3	1.25513	0.990618	0.754254				1.03727	1.01905	0.976707	0.975555	1.00536	0.986062	1.21	0.972	0.772
O14981	430	K	TATA-binding protein-associated factor 172 OS=Homo sapiens OX=9606 GN=BTAF1 PE=1 SV=2	BTAF1	1	6.25038e-12	147.02	2	QDVINTLLPK(1)VLTR	0.045886	4	1.24133	1.43603	1.14182		0.180818		1.03727	1.01905	0.976707	0.975555	1.00536	0.986062	1.197	1.409	1.169		0.18		0.143
O14981	1284	K	TATA-binding protein-associated factor 172 OS=Homo sapiens OX=9606 GN=BTAF1 PE=1 SV=2	BTAF1	0.99999	7.497e-05	50.314	3	YK(1)LHGILCDDMGLGK	0.23699	1			1				1.03727	1.01905	0.976707	0.975555	1.00536	0.986062			1.024
O15020	1953	K	Spectrin beta chain, non-erythrocytic 2 OS=Homo sapiens OX=9606 GN=SPTBN2 PE=1 SV=3	SPTBN2	1	0.0178237	44.598	2	NQQGIK(1)AEIEAR	-0.36244	1	1						1.04697	1.02798	0.996792	0.964631	1.00445	0.959177	0.955
O15027	1518	K	Protein transport protein Sec16A OS=Homo sapiens OX=9606 GN=SEC16A PE=1 SV=4	SEC16A	0.999234	2.03742e-06	106	2	VDVINFAQNK(0.999)AMK(0.001)	0.83481	5	0.862086	2.21447	1.15681	0.437629	0.329005		0.927932	1.02905	1.01813	1.06985	1.00583	0.949213	0.929	2.152	1.136	0.409	0.327		0.262	0.0321829
O15031	1429	K	Plexin-B2 OS=Homo sapiens OX=9606 GN=PLXNB2 PE=1 SV=3	PLXNB2	0.999998	0.0121384	67.464	2	AIK(1)HQVEK	-0.34061	4	1.31933	1.17785	1.11278	0.390044			0.941159	0.986844	0.973736	1.06385	1.03002	1.00439	1.402	1.194	1.143	0.367			0.294
O15031	1423	K	Plexin-B2 OS=Homo sapiens OX=9606 GN=PLXNB2 PE=1 SV=3	PLXNB2	0.997932	9.29507e-07	103.69	2	DSAGEPLYK(0.998)LFK(0.002)	-1.0306	3	0.675424	1.16949	1.15508				0.941159	0.986844	0.973736	1.06385	1.03002	1.00439	0.718	1.185	1.186
O15031	1738	K	Plexin-B2 OS=Homo sapiens OX=9606 GN=PLXNB2 PE=1 SV=3	PLXNB2	0.999998	0.00119613	79.311	2	DSPSNK(1)LLYAK	-2.3181	5	1.18775	1.35766	1.04283	0.800406		0.611365	0.941159	0.986844	0.973736	1.06385	1.03002	1.00439	1.262	1.376	1.071	0.752		0.609	0.55	0.016747
O15031	1743	K	Plexin-B2 OS=Homo sapiens OX=9606 GN=PLXNB2 PE=1 SV=3	PLXNB2	1	0.0296163	65.404	2	LLYAK(1)EISTYK(1)	-0.51793	1					1		0.941159	0.986844	0.973736	1.06385	1.03002	1.00439					0.971
O15031	1680	K	Plexin-B2 OS=Homo sapiens OX=9606 GN=PLXNB2 PE=1 SV=3	PLXNB2	1	0.000139187	47.491	3	HNIQDEDTIHIWK(1)TNSLPLR	0.78792	2	1.0783		0.921697				0.941159	0.986844	0.973736	1.06385	1.03002	1.00439	1.146		0.947
O15031	1749	K	Plexin-B2 OS=Homo sapiens OX=9606 GN=PLXNB2 PE=1 SV=3	PLXNB2	1	0.0296163	65.404	2	LLYAK(1)EISTYK(1)	-0.51793	1					1		0.941159	0.986844	0.973736	1.06385	1.03002	1.00439					0.971
O15031	1834	K	Plexin-B2 OS=Homo sapiens OX=9606 GN=PLXNB2 PE=1 SV=3	PLXNB2	1	2.50048e-33	219.16	2	LQQIAAALENK(1)VTDL	-1.1846	6	0.970737	1.14756	0.850895	0.959055	0.799011	1.27275	0.941159	0.986844	0.973736	1.06385	1.03002	1.00439	1.031	1.163	0.874	0.901	0.776	1.267	0.96	0.754212
O15031	1387	K	Plexin-B2 OS=Homo sapiens OX=9606 GN=PLXNB2 PE=1 SV=3	PLXNB2	1	0.0213062	58.687	2	NPK(1)LMLR	-3.702	1				1			0.941159	0.986844	0.973736	1.06385	1.03002	1.00439				0.94
O15031	1491	K	Plexin-B2 OS=Homo sapiens OX=9606 GN=PLXNB2 PE=1 SV=3	PLXNB2	0.997643	1.27838e-15	119.52	2	VLNCDTISQVK(0.998)EK(0.002)	-1.0842	5	1.40269	1.39296	1.28638	0.447788		0.470183	0.941159	0.986844	0.973736	1.06385	1.03002	1.00439	1.49	1.412	1.321	0.421		0.468	0.316	0.000304804
O15033	477	K	Apoptosis-resistant E3 ubiquitin protein ligase 1 OS=Homo sapiens OX=9606 GN=AREL1 PE=1 SV=3	AREL1	1	7.08833e-05	96.946	3	HALLESSLK(1)ATR	0.98565	3		0.848947	1.15105
O15033	561	K	Apoptosis-resistant E3 ubiquitin protein ligase 1 OS=Homo sapiens OX=9606 GN=AREL1 PE=1 SV=3	AREL1	0.999984	4.41461e-05	53.051	2	LVGK(1)CLYESSLGGAYK	-1.4646	1		1
O15037	309	K	Protein KHNYN OS=Homo sapiens OX=9606 GN=KHNYN PE=1 SV=3	KHNYN	1	3.8698e-05	107.6	3	ALGK(1)EEIALGGGGFCVHR	-2.2473	1		1					1.06744	1.03018	1.06254	0.906095	0.969231	0.964516		0.971
O15037	554	K	Protein KHNYN OS=Homo sapiens OX=9606 GN=KHNYN PE=1 SV=3	KHNYN	1	6.01644e-07	66.953	2	DLAEESEK(1)WMAIIR	0.36035	3	0.727223	1.21831		1.05447			1.06744	1.03018	1.06254	0.906095	0.969231	0.964516	0.681	1.183		1.164			1.249
O15037	624	K	Protein KHNYN OS=Homo sapiens OX=9606 GN=KHNYN PE=1 SV=3	KHNYN	1	8.25801e-06	132.39	2	EEEK(1)GSGGIR	0.80329	2				1.0386		0.961404	1.06744	1.03018	1.06254	0.906095	0.969231	0.964516				1.146		0.997
O15037	615	K	Protein KHNYN OS=Homo sapiens OX=9606 GN=KHNYN PE=1 SV=3	KHNYN	1	0.00335175	55.754	2	GFAEHGK(1)QQQGR	-1.9863	1					1		1.06744	1.03018	1.06254	0.906095	0.969231	0.964516					1.032
O15037	602	K	Protein KHNYN OS=Homo sapiens OX=9606 GN=KHNYN PE=1 SV=3	KHNYN	1	0.00083854	67.548	3	TQGSSK(1)AQHPSR	2.2608	3	0.578704					1.4213	1.06744	1.03018	1.06254	0.906095	0.969231	0.964516	0.542					1.474	2.72
O15042	88	K	U2 snRNP-associated SURP motif-containing protein OS=Homo sapiens OX=9606 GN=U2SURP PE=1 SV=2	U2SURP	1	3.00354e-08	122.51	2	AFSIGK(1)MSTAK(1)R	1.0028	6	0.894424	0.987868	1.11771				0.974076	0.949013	0.951611	1.00714	1.06237	1.05579	0.918	1.041	1.175
O15042	93	K	U2 snRNP-associated SURP motif-containing protein OS=Homo sapiens OX=9606 GN=U2SURP PE=1 SV=2	U2SURP	1	3.00354e-08	122.51	2	AFSIGK(1)MSTAK(1)R	1.0028	6	0.894424	0.987868	1.11771				0.974076	0.949013	0.951611	1.00714	1.06237	1.05579	0.918	1.041	1.175
O15042	541	K	U2 snRNP-associated SURP motif-containing protein OS=Homo sapiens OX=9606 GN=U2SURP PE=1 SV=2	U2SURP	1	0.0027646	83.623	2	DK(1)LEEILR	0.3797	6	0.944078	0.670684	0.775579	1.51135	0.806457	1.29185	0.974076	0.949013	0.951611	1.00714	1.06237	1.05579	0.969	0.707	0.815	1.501	0.759	1.224	1.399	0.240741
O15042	832	K	U2 snRNP-associated SURP motif-containing protein OS=Homo sapiens OX=9606 GN=U2SURP PE=1 SV=2	U2SURP	0.999855	0.00694461	47.361	2	FSK(1)YSEMSEEK	2.4021	1						1	0.974076	0.949013	0.951611	1.00714	1.06237	1.05579						0.947
O15042	755	K	U2 snRNP-associated SURP motif-containing protein OS=Homo sapiens OX=9606 GN=U2SURP PE=1 SV=2	U2SURP	0.9999	0.00383185	66.953	3	KNEPIFK(1)VAPSK	-0.14411	2		0.838292				1.16171	0.974076	0.949013	0.951611	1.00714	1.06237	1.05579		0.883				1.1	1.246
O15042	760	K	U2 snRNP-associated SURP motif-containing protein OS=Homo sapiens OX=9606 GN=U2SURP PE=1 SV=2	U2SURP	1	2.88211e-09	69.712	3	VAPSK(1)WEAVDESELEAQAVTTSK	2.5292	3				1.50243		0.497569	0.974076	0.949013	0.951611	1.00714	1.06237	1.05579				1.492		0.471
O15042	608	K	U2 snRNP-associated SURP motif-containing protein OS=Homo sapiens OX=9606 GN=U2SURP PE=1 SV=2	U2SURP	1	4.57698e-05	52.662	3	LYLVSDVLYNSSAK(1)VANASYYR	-1.9009	1	1						0.974076	0.949013	0.951611	1.00714	1.06237	1.05579	1.027
O15042	410	K	U2 snRNP-associated SURP motif-containing protein OS=Homo sapiens OX=9606 GN=U2SURP PE=1 SV=2	U2SURP	0.999999	1.60717e-13	122.2	3	NKEDFEK(1)TLSQAIVK	1.0389	5	1.31059	1.08572	1.00809	0.965379	0.63022		0.974076	0.949013	0.951611	1.00714	1.06237	1.05579	1.345	1.144	1.059	0.959	0.593		0.656	0.113593
O15042	647	K	U2 snRNP-associated SURP motif-containing protein OS=Homo sapiens OX=9606 GN=U2SURP PE=1 SV=2	U2SURP	1	4.56772e-05	84.999	3	TIQGHLQSENFK(1)QR	1.2398	5	1.09485	0.812636	1.00949	1.05252		1.0305	0.974076	0.949013	0.951611	1.00714	1.06237	1.05579	1.124	0.856	1.061	1.045		0.976	0.997	0.980026
O15047	116	K	Histone-lysine N-methyltransferase SETD1A OS=Homo sapiens OX=9606 GN=SETD1A PE=1 SV=3	SETD1A	1	8.94734e-05	61.194	3	K(1)YGEVEEVEILLHPR	0.059628	3	1.06386	1.16982	0.766319				1.11179	1.13696	1.02839	0.909221	0.798269	1.01537	0.957	1.029	0.745
O15047	1564	K	Histone-lysine N-methyltransferase SETD1A OS=Homo sapiens OX=9606 GN=SETD1A PE=1 SV=3	SETD1A	1	0.00389745	100.67	2	LNQLK(1)FR	1.5557	3	1.00938	0.990728	0.99989				1.11179	1.13696	1.02839	0.909221	0.798269	1.01537	0.908	0.871	0.972
O15050	299	K	TPR and ankyrin repeat-containing protein 1 OS=Homo sapiens OX=9606 GN=TRANK1 PE=2 SV=4	TRANK1	0.999997	2.13447e-05	88.24	2	AIEK(1)INSHLEK	-0.4303	3	0.960409	0.940247	1.09934				0.968299	1.00287	0.955973	1.04074	1.02718	1.00494	0.992	0.938	1.15
O15050	306	K	TPR and ankyrin repeat-containing protein 1 OS=Homo sapiens OX=9606 GN=TRANK1 PE=2 SV=4	TRANK1	0.999993	1.22294e-05	70.806	2	INSHLEK(1)LATCSK	-1.441	4	1.40274	1.28993	1.00985	0.297485			0.968299	1.00287	0.955973	1.04074	1.02718	1.00494	1.449	1.286	1.056	0.286			0.226
O15050	1804	K	TPR and ankyrin repeat-containing protein 1 OS=Homo sapiens OX=9606 GN=TRANK1 PE=2 SV=4	TRANK1	1	0.0132824	82.716	2	DAAYFYK(1)R	3.3678	2					0.946315	1.05368	0.968299	1.00287	0.955973	1.04074	1.02718	1.00494					0.921	1.049
O15050	258	K	TPR and ankyrin repeat-containing protein 1 OS=Homo sapiens OX=9606 GN=TRANK1 PE=2 SV=4	TRANK1	1	4.1348e-06	69.224	4	DGDGCTVLHVVAAHSPGYLVK(1)R	0.097299	3	1.22871		1.09948	0.671812			0.968299	1.00287	0.955973	1.04074	1.02718	1.00494	1.269		1.15	0.646			0.534
O15050	1926	K	TPR and ankyrin repeat-containing protein 1 OS=Homo sapiens OX=9606 GN=TRANK1 PE=2 SV=4	TRANK1	1	7.09295e-06	93.026	3	EEAALLMK(1)QHGCLLEAAR	-0.15505	5	1.418	1.21452	1.20649	0.615314		0.545674	0.968299	1.00287	0.955973	1.04074	1.02718	1.00494	1.464	1.211	1.262	0.591		0.543	0.432	0.00192096
O15050	2836	K	TPR and ankyrin repeat-containing protein 1 OS=Homo sapiens OX=9606 GN=TRANK1 PE=2 SV=4	TRANK1	0.999989	4.59988e-07	84.999	3	EHSHMLQK(1)VQEHIK	1.9559	2	1.2801	0.719898					0.968299	1.00287	0.955973	1.04074	1.02718	1.00494	1.322	0.718
O15050	1307	K	TPR and ankyrin repeat-containing protein 1 OS=Homo sapiens OX=9606 GN=TRANK1 PE=2 SV=4	TRANK1	0.999988	0.0237996	72.492	2	EIK(1)SFLK	0.020301	3	1.13294	0.991043	0.876021				0.968299	1.00287	0.955973	1.04074	1.02718	1.00494	1.17	0.988	0.916
O15050	1311	K	TPR and ankyrin repeat-containing protein 1 OS=Homo sapiens OX=9606 GN=TRANK1 PE=2 SV=4	TRANK1	1	1.22544e-06	63.79	3	SFLK(1)GSFEALSCPHGR	0.13519	5	1.58607	1.30092	1.22235	0.441022		0.44964	0.968299	1.00287	0.955973	1.04074	1.02718	1.00494	1.638	1.297	1.279	0.424		0.447	0.31	0.00158879
O15050	1732	K	TPR and ankyrin repeat-containing protein 1 OS=Homo sapiens OX=9606 GN=TRANK1 PE=2 SV=4	TRANK1	1	2.43836e-07	126.32	2	EK(1)LALAHDTALSMK	-0.44952	4	0.914745	1.46644	1.27359			0.345228	0.968299	1.00287	0.955973	1.04074	1.02718	1.00494	0.945	1.462	1.332			0.344	0.276
O15050	1775	K	TPR and ankyrin repeat-containing protein 1 OS=Homo sapiens OX=9606 GN=TRANK1 PE=2 SV=4	TRANK1	1	8.17955e-07	130.99	2	EPTLSLK(1)CLSYAK	1.0535	5	1.10499	1.1051	1.25648	0.796533	0.736893		0.968299	1.00287	0.955973	1.04074	1.02718	1.00494	1.141	1.102	1.314	0.765	0.717		0.625	0.00786646
O15050	582	K	TPR and ankyrin repeat-containing protein 1 OS=Homo sapiens OX=9606 GN=TRANK1 PE=2 SV=4	TRANK1	0.873988	8.74929e-12	179.36	2	FDINFNLK(0.126)NK(0.874)	-2.1623	2		1.09211	0.907894				0.968299	1.00287	0.955973	1.04074	1.02718	1.00494		1.089	0.95
O15050	839	K	TPR and ankyrin repeat-containing protein 1 OS=Homo sapiens OX=9606 GN=TRANK1 PE=2 SV=4	TRANK1	1	0.00207833	65.933	3	HLK(1)GSIQLFEAK	1.7155	3	0.777404			0.997419		1.22518	0.968299	1.00287	0.955973	1.04074	1.02718	1.00494	0.803			0.958		1.219	1.356
O15050	886	K	TPR and ankyrin repeat-containing protein 1 OS=Homo sapiens OX=9606 GN=TRANK1 PE=2 SV=4	TRANK1	1	1.37521e-09	130.65	2	IIATEQNTCAMEK(1)SGR	-0.025397	10	1.24947	1.04954	1.02237	1.04705	0.629328	1.00223	0.968299	1.00287	0.955973	1.04074	1.02718	1.00494	1.29	1.047	1.069	1.006	0.613	0.997	0.768	0.182382
O15050	906	K	TPR and ankyrin repeat-containing protein 1 OS=Homo sapiens OX=9606 GN=TRANK1 PE=2 SV=4	TRANK1	0.929207	0.00224836	45.654	3	IWDIVLDHCK(0.929)LADSIK(0.071)	-0.34605	1		1					0.968299	1.00287	0.955973	1.04074	1.02718	1.00494		0.997
O15050	912	K	TPR and ankyrin repeat-containing protein 1 OS=Homo sapiens OX=9606 GN=TRANK1 PE=2 SV=4	TRANK1	1	0.00136791	79.889	2	LADSIK(1)AICNAYNR	-0.77773	1			1				0.968299	1.00287	0.955973	1.04074	1.02718	1.00494			1.046
O15050	2855	K	TPR and ankyrin repeat-containing protein 1 OS=Homo sapiens OX=9606 GN=TRANK1 PE=2 SV=4	TRANK1	1	3.22846e-05	75.5	2	K(1)AWAGAEEAMTR	-1.4907	3	0.976023	1.09479	0.92919				0.968299	1.00287	0.955973	1.04074	1.02718	1.00494	1.008	1.092	0.972
O15050	565	K	TPR and ankyrin repeat-containing protein 1 OS=Homo sapiens OX=9606 GN=TRANK1 PE=2 SV=4	TRANK1	1	0.00359158	86.205	2	K(1)LLDLLVK	-1.5599	4	1.07248	1.19538		0.6668		1.06535	0.968299	1.00287	0.955973	1.04074	1.02718	1.00494	1.108	1.192		0.641		1.06	0.74	0.321097
O15050	1900	K	TPR and ankyrin repeat-containing protein 1 OS=Homo sapiens OX=9606 GN=TRANK1 PE=2 SV=4	TRANK1	1	3.35963e-08	133.07	2	LDIEDQLVFLK(1)SR	-0.59969	3	0.885896	1.17531	0.938793				0.968299	1.00287	0.955973	1.04074	1.02718	1.00494	0.915	1.172	0.982
O15050	295	K	TPR and ankyrin repeat-containing protein 1 OS=Homo sapiens OX=9606 GN=TRANK1 PE=2 SV=4	TRANK1	0.99999	0.0318749	65.313	2	NFK(1)AIEK	1.0382	2		0.997893	1.00211				0.968299	1.00287	0.955973	1.04074	1.02718	1.00494		0.995	1.048
O15050	354	K	TPR and ankyrin repeat-containing protein 1 OS=Homo sapiens OX=9606 GN=TRANK1 PE=2 SV=4	TRANK1	1	1.8283e-06	120.33	2	NFLK(1)QEVVQR	-0.48964	6	0.963429	1.02142	1.74478	1.04825	0.459864	0.762261	0.968299	1.00287	0.955973	1.04074	1.02718	1.00494	0.995	1.019	1.825	1.007	0.448	0.759	0.577	0.143174
O15050	164	K	TPR and ankyrin repeat-containing protein 1 OS=Homo sapiens OX=9606 GN=TRANK1 PE=2 SV=4	TRANK1	0.998736	5.29861e-08	87.727	3	NIHVPELSLK(0.999)SLFEK(0.001)	-0.57209	5	1.34151	1.42854	1.00391	0.561104		0.66494	0.968299	1.00287	0.955973	1.04074	1.02718	1.00494	1.385	1.424	1.05	0.539		0.662	0.467	0.0141702
O15050	1451	K	TPR and ankyrin repeat-containing protein 1 OS=Homo sapiens OX=9606 GN=TRANK1 PE=2 SV=4	TRANK1	1	0.000115967	99.34	2	NTIDK(1)QCAVR	0.083714	3	0.914947	1.03231	1.05274				0.968299	1.00287	0.955973	1.04074	1.02718	1.00494	0.945	1.029	1.101
O15050	2231	K	TPR and ankyrin repeat-containing protein 1 OS=Homo sapiens OX=9606 GN=TRANK1 PE=2 SV=4	TRANK1	1	0.00102732	51.531	3	SILDVLFPK(1)HFHQR	1.3203	2				0.794126		1.20587	0.968299	1.00287	0.955973	1.04074	1.02718	1.00494				0.763		1.2
O15050	1810	K	TPR and ankyrin repeat-containing protein 1 OS=Homo sapiens OX=9606 GN=TRANK1 PE=2 SV=4	TRANK1	1	0.00951106	68.49	2	SQCYK(1)DAFR	0.15539	3	0.951253		0.844242			1.2045	0.968299	1.00287	0.955973	1.04074	1.02718	1.00494	0.982		0.883			1.199	1.286
O15050	1361	K	TPR and ankyrin repeat-containing protein 1 OS=Homo sapiens OX=9606 GN=TRANK1 PE=2 SV=4	TRANK1	1	2.47783e-06	78.71	3	SQK(1)GYFDEEDVLYNISR	-1.1065	4	1.15336	1.38241	1.08999			0.374233	0.968299	1.00287	0.955973	1.04074	1.02718	1.00494	1.191	1.378	1.14			0.372	0.301
O15050	289	K	TPR and ankyrin repeat-containing protein 1 OS=Homo sapiens OX=9606 GN=TRANK1 PE=2 SV=4	TRANK1	1	0.000475979	117.39	2	SVVDVLK(1)R	-2.1665	6	1.53295	1.35009	1.18768	0.689006	0.546782	0.693498	0.968299	1.00287	0.955973	1.04074	1.02718	1.00494	1.583	1.346	1.242	0.662	0.532	0.69	0.452	0.00178705
O15050	2731	K	TPR and ankyrin repeat-containing protein 1 OS=Homo sapiens OX=9606 GN=TRANK1 PE=2 SV=4	TRANK1	1	0.00209787	68.548	2	TQCDLCGVK(1)FTR	0.62848	2	1.18375		0.816248				0.968299	1.00287	0.955973	1.04074	1.02718	1.00494	1.223		0.854
O15050	1549	K	TPR and ankyrin repeat-containing protein 1 OS=Homo sapiens OX=9606 GN=TRANK1 PE=2 SV=4	TRANK1	0.895323	9.73509e-06	75.312	3	TQPIEFGAHQVILVANETAK(0.895)EK(0.105)	-2.6879	5	1.31316	1.37468	1.16818	0.495469		0.648504	0.968299	1.00287	0.955973	1.04074	1.02718	1.00494	1.356	1.371	1.222	0.476		0.645	0.426	0.00588981
O15050	339	K	TPR and ankyrin repeat-containing protein 1 OS=Homo sapiens OX=9606 GN=TRANK1 PE=2 SV=4	TRANK1	1	7.5295e-07	75.5	2	VLEQLVK(1)YMNSGNR	-0.16177	2		1.01011	0.989893				0.968299	1.00287	0.955973	1.04074	1.02718	1.00494		1.007	1.035
O15050	809	K	TPR and ankyrin repeat-containing protein 1 OS=Homo sapiens OX=9606 GN=TRANK1 PE=2 SV=4	TRANK1	0.9939	0.0461793	51.43	2	VMTK(0.994)VIK(0.006)	-3.2648	1	1						0.968299	1.00287	0.955973	1.04074	1.02718	1.00494	1.033
O15050	2612	K	TPR and ankyrin repeat-containing protein 1 OS=Homo sapiens OX=9606 GN=TRANK1 PE=2 SV=4	TRANK1	1	0.0254764	50.09	2	WDPVHTK(1)GSIVR	-0.066485	2				0.800187		1.19981	0.968299	1.00287	0.955973	1.04074	1.02718	1.00494				0.769		1.194
O15050	1850	K	TPR and ankyrin repeat-containing protein 1 OS=Homo sapiens OX=9606 GN=TRANK1 PE=2 SV=4	TRANK1	0.994285	0.00361185	74.269	2	YEEMLK(0.994)TK(0.006)	1.511	6	1.42504	1.33176	1.27063	0.931389	0.284138	0.757049	0.968299	1.00287	0.955973	1.04074	1.02718	1.00494	1.472	1.328	1.329	0.895	0.277	0.753	0.466	0.075125
O15050	2800	K	TPR and ankyrin repeat-containing protein 1 OS=Homo sapiens OX=9606 GN=TRANK1 PE=2 SV=4	TRANK1	0.999764	0.000368779	49.487	3	YSEFFHEK(1)VDPAIDEGK	-0.36518	2	0.985753	1.01425					0.968299	1.00287	0.955973	1.04074	1.02718	1.00494	1.018	1.011
O15054	1526	K	Lysine-specific demethylase 6B OS=Homo sapiens OX=9606 GN=KDM6B PE=1 SV=4	KDM6B	0.999925	0.0705486	44.598	2	TVK(1)ISDPDLFK	-2.4119	1	1
O15066	158	K	Kinesin-like protein KIF3B OS=Homo sapiens OX=9606 GN=KIF3B PE=1 SV=1	KIF3B	0.992607	0.0279216	51.872	2	DLLSK(0.993)DQTK(0.007)	0.13484	1			1				1.18304	1.11491	1.12205	0.85668	0.812682	0.910646			0.891
O15066	185	K	Kinesin-like protein KIF3B OS=Homo sapiens OX=9606 GN=KIF3B PE=1 SV=1	KIF3B	0.967299	0.000694577	78.932	2	DLSSFVTK(0.967)SVK(0.033)	-1.0505	2		0.909115	1.09089				1.18304	1.11491	1.12205	0.85668	0.812682	0.910646		0.815	0.972
O15066	351	K	Kinesin-like protein KIF3B OS=Homo sapiens OX=9606 GN=KIF3B PE=1 SV=1	KIF3B	1	0.00110833	78.043	2	VNEDPK(1)DALLR	-0.6505	2	1.07174		0.928264				1.18304	1.11491	1.12205	0.85668	0.812682	0.910646	0.906		0.827
O15067	763	K	Phosphoribosylformylglycinamidine synthase OS=Homo sapiens OX=9606 GN=PFAS PE=1 SV=4	PFAS	1	2.71946e-06	72.846	2	DVK(1)CSGNWMWAAK	1.7006	2				1.01876		0.981236	0.982838	1.00144	1.0042	1.00108	1.0029	1.00755				1.018		0.974
O15067	451	K	Phosphoribosylformylglycinamidine synthase OS=Homo sapiens OX=9606 GN=PFAS PE=1 SV=4	PFAS	1	7.56984e-06	100.69	2	EAPEPGMEVVK(1)VGGPVYR	1.3114	4	1.09462			1.0497	0.900125	0.955554	0.982838	1.00144	1.0042	1.00108	1.0029	1.00755	1.114			1.049	0.898	0.948	0.866
O15067	279	K	Phosphoribosylformylglycinamidine synthase OS=Homo sapiens OX=9606 GN=PFAS PE=1 SV=4	PFAS	1	6.3407e-23	211.52	2	FCDNSSAIQGK(1)EVR	0.52435	11	1.15125	1.18185	1.15534	0.953676	0.5845	0.973387	0.982838	1.00144	1.0042	1.00108	1.0029	1.00755	1.171	1.18	1.151	0.953	0.583	0.966	0.714	0.0949876
O15067	494	K	Phosphoribosylformylglycinamidine synthase OS=Homo sapiens OX=9606 GN=PFAS PE=1 SV=4	PFAS	1	6.25671e-05	123.42	2	GDPEMEQK(1)MNR	-0.41119	4			1.09584	1.30249	0.323581	1.27808	0.982838	1.00144	1.0042	1.00108	1.0029	1.00755			1.091	1.301	0.323	1.269	0.884
O15067	236	K	Phosphoribosylformylglycinamidine synthase OS=Homo sapiens OX=9606 GN=PFAS PE=1 SV=4	PFAS	0.999895	0.000359233	47.361	3	HWFFK(1)GQLHVDGQK	-0.41698	1						1	0.982838	1.00144	1.0042	1.00108	1.0029	1.00755						0.993
O15067	639	K	Phosphoribosylformylglycinamidine synthase OS=Homo sapiens OX=9606 GN=PFAS PE=1 SV=4	PFAS	1	0.00363701	125.5	2	K(1)EFFLQR	-0.092998	6	1.18481	1.18647	1.07133	0.869259	0.95273	0.735399	0.982838	1.00144	1.0042	1.00108	1.0029	1.00755	1.206	1.185	1.067	0.868	0.95	0.73	0.737	0.0228961
O15067	683	K	Phosphoribosylformylglycinamidine synthase OS=Homo sapiens OX=9606 GN=PFAS PE=1 SV=4	PFAS	1	0.0119073	62.969	2	YLTNK(1)VDR	-0.26412	3	0.97872				0.722371	1.29891	0.982838	1.00144	1.0042	1.00108	1.0029	1.00755	0.996				0.72	1.289	1.009
O15078	1178	K	Centrosomal protein of 290 kDa OS=Homo sapiens OX=9606 GN=CEP290 PE=1 SV=2	CEP290	1	0.0825649	47.561	2	DK(1)EVESLR	-0.45002	1					1
O15078	1336	K	Centrosomal protein of 290 kDa OS=Homo sapiens OX=9606 GN=CEP290 PE=1 SV=2	CEP290	0.997864	1.59402e-08	140.57	2	GLEELISTLK(0.998)DTK(0.002)	-0.3071	6	0.949591	1.40627	1.30899	0.927095	0.594035	0.81402
O15078	1045	K	Centrosomal protein of 290 kDa OS=Homo sapiens OX=9606 GN=CEP290 PE=1 SV=2	CEP290	1	0.000103811	66.619	2	K(1)SITNSDIVSISK	-0.26592	1						1
O15078	1598	K	Centrosomal protein of 290 kDa OS=Homo sapiens OX=9606 GN=CEP290 PE=1 SV=2	CEP290	0.969022	6.46519e-08	99.276	2	LELQADSSLNK(0.969)FK(0.031)	-1.0816	2				1.20357	0.79643
O15078	1033	K	Centrosomal protein of 290 kDa OS=Homo sapiens OX=9606 GN=CEP290 PE=1 SV=2	CEP290	0.998823	1.09233e-05	93.495	3	LHTIEQAWEQETK(0.999)LGNESSMDK(0.001)	0.81993	1						1
O15084	95	K	Serine/threonine-protein phosphatase 6 regulatory ankyrin repeat subunit A OS=Homo sapiens OX=9606 GN=ANKRD28 PE=1 SV=5	ANKRD28	1	9.31652e-05	53.193	3	AVASCSEEAVQVLLK(1)HSADVNAR	1.4832	1		1					1.01238	1.02962	1.02451	0.961601	0.968439	1.00345		0.971
O15084	503	K	Serine/threonine-protein phosphatase 6 regulatory ankyrin repeat subunit A OS=Homo sapiens OX=9606 GN=ANKRD28 PE=1 SV=5	ANKRD28	1	0.000269391	76.196	3	DK(1)QGYNAVHYSAAYGHR	1.5267	2		0.9843	1.0157				1.01238	1.02962	1.02451	0.961601	0.968439	1.00345		0.956	0.991
Q8N8A2	171	K	Serine/threonine-protein phosphatase 6 regulatory ankyrin repeat subunit B OS=Homo sapiens OX=9606 GN=ANKRD44 PE=1 SV=3	ANKRD44	0.96441	0.000345791	111.61	2	GANINAFDK(0.964)K(0.036)	1.3067	3	0.840771	1.05168		1.10754			0.982542	1.01894	1.04063	0.953256	0.992452	1.01218	0.856	1.032		1.162			1.231
Q8N8A2	172	K	Serine/threonine-protein phosphatase 6 regulatory ankyrin repeat subunit B OS=Homo sapiens OX=9606 GN=ANKRD44 PE=1 SV=3	ANKRD44	0.80667	4.96312e-06	135.63	2	GANINAFDK(0.193)K(0.807)	1.2746	3		1.00511	1.32106		0.673828		0.982542	1.01894	1.04063	0.953256	0.992452	1.01218		0.986	1.269		0.679		0.602
O15084	711	K	Serine/threonine-protein phosphatase 6 regulatory ankyrin repeat subunit A OS=Homo sapiens OX=9606 GN=ANKRD28 PE=1 SV=5	ANKRD28	1	3.88762e-06	52.662	4	GAVTGHEECVDALLQHGAK(1)CLLR	0.84492	4	1.28877	1.25538	0.858539	0.597312			1.01238	1.02962	1.02451	0.961601	0.968439	1.00345	1.273	1.219	0.838	0.621			0.559
O15084	157	K	Serine/threonine-protein phosphatase 6 regulatory ankyrin repeat subunit A OS=Homo sapiens OX=9606 GN=ANKRD28 PE=1 SV=5	ANKRD28	1	1.28445e-05	72.075	4	TALHHAAFSGHGEMVK(1)LLLSR	0.55262	3	1.17311		1.01807			0.808829	1.01238	1.02962	1.02451	0.961601	0.968439	1.00345	1.159		0.994			0.806	0.749
O15084	1008	K	Serine/threonine-protein phosphatase 6 regulatory ankyrin repeat subunit A OS=Homo sapiens OX=9606 GN=ANKRD28 PE=1 SV=5	ANKRD28	1	3.24568e-08	139.7	3	YTNTSK(1)TVSFEALPIMR	-0.52045	6	1.12415	1.48555	1.38839	0.789453	0.373266	0.839189	1.01238	1.02962	1.02451	0.961601	0.968439	1.00345	1.11	1.443	1.355	0.821	0.385	0.836	0.523	0.0585273
O15111	146	K	Inhibitor of nuclear factor kappa-B kinase subunit alpha OS=Homo sapiens OX=9606 GN=CHUK PE=1 SV=2	CHUK	0.999997	0.000110543	59.77	2	DLK(1)PENIVLQDVGGK	1.1592	2	0.680628		1.31937				1.0511	1.06425	1.08197	0.977196	0.959668	0.865814	0.648		1.219
O15111	158	K	Inhibitor of nuclear factor kappa-B kinase subunit alpha OS=Homo sapiens OX=9606 GN=CHUK PE=1 SV=2	CHUK	0.996699	1.05688e-07	125.75	3	DLKPENIVLQDVGGK(0.997)IIHK(0.003)	-2.6445	9	1.29583	1.6234	1.47036	0.344452		0.265958	1.0511	1.06425	1.08197	0.977196	0.959668	0.865814	1.233	1.525	1.359	0.352		0.307	0.24	0.000628337
O15111	296	K	Inhibitor of nuclear factor kappa-B kinase subunit alpha OS=Homo sapiens OX=9606 GN=CHUK PE=1 SV=2	CHUK	1	8.77502e-29	175.07	2	GGPVDLTLK(1)QPR	0.15519	8	1.41456	1.15439	0.742041	0.764932	1.09993	0.824142	1.0511	1.06425	1.08197	0.977196	0.959668	0.865814	1.346	1.085	0.686	0.783	1.146	0.952	0.924	0.826552
O15111	425	K	Inhibitor of nuclear factor kappa-B kinase subunit alpha OS=Homo sapiens OX=9606 GN=CHUK PE=1 SV=2	CHUK	0.999999	0.00313425	63.79	2	K(1)VWAEAVHYVSGLK	-5.8634	2	1.04534	0.954661					1.0511	1.06425	1.08197	0.977196	0.959668	0.865814	0.995	0.897
O15111	53	K	Inhibitor of nuclear factor kappa-B kinase subunit alpha OS=Homo sapiens OX=9606 GN=CHUK PE=1 SV=2	CHUK	1	0.0105277	91.783	2	LELSTK(1)NR	2.0732	3	1.02946	1.11833	0.852213				1.0511	1.06425	1.08197	0.977196	0.959668	0.865814	0.979	1.051	0.788
O15111	139	K	Inhibitor of nuclear factor kappa-B kinase subunit alpha OS=Homo sapiens OX=9606 GN=CHUK PE=1 SV=2	CHUK	1	0.0436682	42.075	3	YLHENK(1)IIHR	-0.21242	1		1					1.0511	1.06425	1.08197	0.977196	0.959668	0.865814		0.94
O15118	1180	K	NPC intracellular cholesterol transporter 1 OS=Homo sapiens OX=9606 GN=NPC1 PE=1 SV=2	NPC1	1	0.000707047	108.3	2	AFTVSMK(1)GSR	0.12692	6	1.27081	1.27254	1.10235	1.01715	0.470415	0.866748	1.06546	1.15989	1.00851	0.91004	0.924094	0.931994	1.193	1.097	1.093	1.118	0.509	0.93	0.756	0.238332
O15121	29	K	Sphingolipid delta(4)-desaturase DES1 OS=Homo sapiens OX=9606 GN=DEGS1 PE=1 SV=1	DEGS1	1	2.54641e-06	116.13	2	EILAK(1)YPEIK	0.0093203	6	1.03124	1.01393	0.998561	0.862611	1.11079	0.982871				0.86563	0.79607	1.3383				0.997	1.395	0.734
O15121	317	K	Sphingolipid delta(4)-desaturase DES1 OS=Homo sapiens OX=9606 GN=DEGS1 PE=1 SV=1	DEGS1	1	0.00798195	81.163	2	HQK(1)GEMVLE	2.602	1					1					0.86563	0.79607	1.3383					1.256
O15121	278	K	Sphingolipid delta(4)-desaturase DES1 OS=Homo sapiens OX=9606 GN=DEGS1 PE=1 SV=1	DEGS1	1	5.95827e-08	101.52	3	K(1)IAAEYYDNLPHYNSWIK	2.864	4	1.14523	1.06664		0.896348		0.891782				0.86563	0.79607	1.3383				1.035		0.666
O15126	311	K	Secretory carrier-associated membrane protein 1 OS=Homo sapiens OX=9606 GN=SCAMP1 PE=1 SV=2	SCAMP1	0.999999	9.09211e-13	63.086	4	AQQEFATGVMSNK(1)TVQTAAANAASTAASSAAQNAFK	-2.0331	3				0.680901	0.934495	1.3846	1.08007	1.10849	1.05833	1.00595	0.879864	0.867289				0.677	1.062	1.596
O15126	334	K	Secretory carrier-associated membrane protein 1 OS=Homo sapiens OX=9606 GN=SCAMP1 PE=1 SV=2	SCAMP1	1	4.62571e-164	421.43	3	TVQTAAANAASTAASSAAQNAFK(1)GNQI	1.8142	8	0.604715	0.57719	0.534914	1.17333	1.11942	1.99043	1.08007	1.10849	1.05833	1.00595	0.879864	0.867289	0.56	0.521	0.505	1.166	1.272	2.295	2.984	0.00821703
O15126	89	K	Secretory carrier-associated membrane protein 1 OS=Homo sapiens OX=9606 GN=SCAMP1 PE=1 SV=2	SCAMP1	1	3.11615e-38	249.22	2	EHALAQAELLK(1)R	2.2959	12	0.754107	0.739838	0.791126	1.35475	0.973866	1.38632	1.08007	1.10849	1.05833	1.00595	0.879864	0.867289	0.698	0.667	0.748	1.347	1.107	1.598	1.918	0.00448848
O15126	65	K	Secretory carrier-associated membrane protein 1 OS=Homo sapiens OX=9606 GN=SCAMP1 PE=1 SV=2	SCAMP1	0.999999	2.4683e-16	125.25	4	MPNVPNTQPAIMK(1)PTEEHPAYTQIAK	0.19526	6	0.608643	0.724443	0.802709	1.15313	1.2233	1.48778	1.08007	1.10849	1.05833	1.00595	0.879864	0.867289	0.564	0.654	0.758	1.146	1.39	1.715	2.151	0.0062377
O15126	78	K	Secretory carrier-associated membrane protein 1 OS=Homo sapiens OX=9606 GN=SCAMP1 PE=1 SV=2	SCAMP1	0.990849	2.02009e-05	43.727	4	PTEEHPAYTQIAK(0.991)EHALAQAELLK(0.009)	0.12114	1	1						1.08007	1.10849	1.05833	1.00595	0.879864	0.867289	0.926
O15126	298	K	Secretory carrier-associated membrane protein 1 OS=Homo sapiens OX=9606 GN=SCAMP1 PE=1 SV=2	SCAMP1	1	5.03115e-85	273.55	3	TTGASFEK(1)AQQEFATGVMSNK	-0.41598	12	0.712387	0.710719	0.698966	1.56928	0.832005	1.47664	1.08007	1.10849	1.05833	1.00595	0.879864	0.867289	0.66	0.641	0.66	1.56	0.946	1.703	2.146	0.0162058
O15131	46	K	Importin subunit alpha-6 OS=Homo sapiens OX=9606 GN=KPNA5 PE=1 SV=2	KPNA5	1	0.00674077	84.699	2	EEQLFK(1)R	-1.7948	3	0.548284			1.22105		1.23067
O15131	131	K	Importin subunit alpha-6 OS=Homo sapiens OX=9606 GN=KPNA5 PE=1 SV=2	KPNA5	1	0.03352	49.325	2	FVK(1)FLER	1.3761	1	1
O60684	396	K	Importin subunit alpha-7 OS=Homo sapiens OX=9606 GN=KPNA6 PE=1 SV=1	KPNA6	1	1.05473e-07	124.69	3	K(1)EAAWAITNATSGGTPEQIR	0.35015	2	0.888226		1.11177				1.04448	1.02276	0.979574	1.0287	0.897445	1.02704	0.85		1.135
O15143	341	K	Actin-related protein 2/3 complex subunit 1B OS=Homo sapiens OX=9606 GN=ARPC1B PE=1 SV=3	ARPC1B	1	5.53016e-12	118.42	3	AK(1)CSQFCTTGMDGGMSIWDVK	-1.7523	5	0.75687	1.34396	1.38399	0.833547		0.681635	1.046	0.98266	1.05679	0.9586	0.981536	0.974415	0.724	1.368	1.31	0.87		0.7	0.692	0.313556
O15143	326	K	Actin-related protein 2/3 complex subunit 1B OS=Homo sapiens OX=9606 GN=ARPC1B PE=1 SV=3	ARPC1B	0.999945	1.06607e-18	114.97	3	ASSEGGTAAGAGLDSLHK(1)NSVSQISVLSGGK	0.99821	3	1.32315	1.13717			0.539682		1.046	0.98266	1.05679	0.9586	0.981536	0.974415	1.265	1.157			0.55		0.454
O15143	18	K	Actin-related protein 2/3 complex subunit 1B OS=Homo sapiens OX=9606 GN=ARPC1B PE=1 SV=3	ARPC1B	1	5.50742e-05	52.201	4	AYHSFLVEPISCHAWNK(1)DR	0.86683	4	1.06931	1.23148		0.69921			1.046	0.98266	1.05679	0.9586	0.981536	0.974415	1.022	1.253		0.729			0.641
O15143	308	K	Actin-related protein 2/3 complex subunit 1B OS=Homo sapiens OX=9606 GN=ARPC1B PE=1 SV=3	ARPC1B	1	1.90414e-11	164.22	3	K(1)ASSEGGTAAGAGLDSLHK	2.1451	7	1.11172	0.951408	1.21925	1.08872	0.516107	1.1128	1.046	0.98266	1.05679	0.9586	0.981536	0.974415	1.063	0.968	1.154	1.136	0.526	1.142	0.88	0.520558
O15143	138	K	Actin-related protein 2/3 complex subunit 1B OS=Homo sapiens OX=9606 GN=ARPC1B PE=1 SV=3	ARPC1B	0.972368	0.0816866	72.355	2	HIK(0.972)K(0.028)PIR	-0.0068211	1	1						1.046	0.98266	1.05679	0.9586	0.981536	0.974415	0.956
O15143	174	K	Actin-related protein 2/3 complex subunit 1B OS=Homo sapiens OX=9606 GN=ARPC1B PE=1 SV=3	ARPC1B	1	1.28533e-09	131.54	2	IFSAYIK(1)EVEER	-0.30828	5	1.00442	0.803838	1.10168	0.85596		1.2341	1.046	0.98266	1.05679	0.9586	0.981536	0.974415	0.96	0.818	1.042	0.893		1.267	1.149	0.478881
O15143	289	K	Actin-related protein 2/3 complex subunit 1B OS=Homo sapiens OX=9606 GN=ARPC1B PE=1 SV=3	ARPC1B	1	0.000603415	106.35	3	LDVPK(1)QSSQR	1.3543	7	1.07323	0.947326	1.02959	1.19591	0.454344	1.2996	1.046	0.98266	1.05679	0.9586	0.981536	0.974415	1.026	0.964	0.974	1.248	0.463	1.334	1.027	0.838929
O15143	367	K	Actin-related protein 2/3 complex subunit 1B OS=Homo sapiens OX=9606 GN=ARPC1B PE=1 SV=3	ARPC1B	0.99999	2.58224e-06	114.39	2	SLESALK(1)DLK	-0.3187	6	1.02985	1.11036	0.995225	0.871288	1.07033	0.922944	1.046	0.98266	1.05679	0.9586	0.981536	0.974415	0.985	1.13	0.942	0.909	1.09	0.947	0.964	0.658265
O15143	87	K	Actin-related protein 2/3 complex subunit 1B OS=Homo sapiens OX=9606 GN=ARPC1B PE=1 SV=3	ARPC1B	1	0.000116818	76.572	2	TWK(1)PTLVILR	-2.1294	6	0.803432	1.37227	1.3183	0.948694	0.6227	0.934601	1.046	0.98266	1.05679	0.9586	0.981536	0.974415	0.768	1.396	1.247	0.99	0.634	0.959	0.757	0.316972
O15143	110	K	Actin-related protein 2/3 complex subunit 1B OS=Homo sapiens OX=9606 GN=ARPC1B PE=1 SV=3	ARPC1B	1	3.31225e-10	128.41	2	WAPNENK(1)FAVGSGSR	-1.0796	11	1.01365	1.25637	1.43595	0.666138	0.629652	0.998247	1.046	0.98266	1.05679	0.9586	0.981536	0.974415	0.969	1.279	1.359	0.695	0.641	1.024	0.654	0.0709096
O15143	44	K	Actin-related protein 2/3 complex subunit 1B OS=Homo sapiens OX=9606 GN=ARPC1B PE=1 SV=3	ARPC1B	0.999998	0.00841453	67.507	2	WTK(1)VHELK	-0.33618	4	0.971886	1.09253	1.12407			0.811511	1.046	0.98266	1.05679	0.9586	0.981536	0.974415	0.929	1.112	1.064			0.833	0.805
O15144	269	K	Actin-related protein 2/3 complex subunit 2 OS=Homo sapiens OX=9606 GN=ARPC2 PE=1 SV=1	ARPC2	1	0.00186463	111.39	2	AK(1)TSDFLK	-2.087	6	1.12279	1.12147	0.933705	0.997653	0.832584	0.991798	1.03233	1.02741	1.03121	0.92522	0.979494	1.00433	1.088	1.092	0.905	1.078	0.85	0.988	0.945	0.571165
O15144	275	K	Actin-related protein 2/3 complex subunit 2 OS=Homo sapiens OX=9606 GN=ARPC2 PE=1 SV=1	ARPC2	1	6.85617e-05	115.86	2	TSDFLK(1)VLNR	-2.8145	2	1.17668		0.823322				1.03233	1.02741	1.03121	0.92522	0.979494	1.00433	1.14		0.798
O15144	117	K	Actin-related protein 2/3 complex subunit 2 OS=Homo sapiens OX=9606 GN=ARPC2 PE=1 SV=1	ARPC2	1	3.199e-07	126.29	3	DSIVHQAGMLK(1)R	1.2804	10	1.43347	1.18136	1.21776	0.900208	0.638806	0.628404	1.03233	1.02741	1.03121	0.92522	0.979494	1.00433	1.389	1.15	1.181	0.973	0.652	0.626	0.605	0.027181
O15144	256	K	Actin-related protein 2/3 complex subunit 2 OS=Homo sapiens OX=9606 GN=ARPC2 PE=1 SV=1	ARPC2	0.988228	0.00163408	57.293	2	DYLHYHIK(0.988)CSK(0.012)	0.25777	5	1.03053	1.02094	1.04154	0.90699			1.03233	1.02741	1.03121	0.92522	0.979494	1.00433	0.998	0.994	1.01	0.98			0.979
O15144	77	K	Actin-related protein 2/3 complex subunit 2 OS=Homo sapiens OX=9606 GN=ARPC2 PE=1 SV=1	ARPC2	1	3.27689e-11	115.04	2	ELQAHGADELLK(1)R	-0.70804	12	1.38754	1.17971	1.18536	0.848119	0.565621	0.833645	1.03233	1.02741	1.03121	0.92522	0.979494	1.00433	1.344	1.148	1.149	0.917	0.577	0.83	0.638	0.0363422
O15144	290	K	Actin-related protein 2/3 complex subunit 2 OS=Homo sapiens OX=9606 GN=ARPC2 PE=1 SV=1	ARPC2	1	0.0313754	72.042	2	EMK(1)TITGK	0.0090933	3				1.34586	0.448758	1.20539	1.03233	1.02741	1.03121	0.92522	0.979494	1.00433				1.455	0.458	1.2
O15144	295	K	Actin-related protein 2/3 complex subunit 2 OS=Homo sapiens OX=9606 GN=ARPC2 PE=1 SV=1	ARPC2	1	0.000105782	120.65	2	TITGK(1)TFSSR	0.02058	6	1.13386	1.0791	1.01881	1.06951	0.61538	1.08333	1.03233	1.02741	1.03121	0.92522	0.979494	1.00433	1.098	1.05	0.988	1.156	0.628	1.079	0.913	0.557632
O15144	65	K	Actin-related protein 2/3 complex subunit 2 OS=Homo sapiens OX=9606 GN=ARPC2 PE=1 SV=1	ARPC2	1	7.01121e-06	89.359	3	FYK(1)ELQAHGADELLK	-0.54844	5			1.24098	1.21873	0.540284		1.03233	1.02741	1.03121	0.92522	0.979494	1.00433			1.203	1.317	0.552		0.777
O15144	136	K	Actin-related protein 2/3 complex subunit 2 OS=Homo sapiens OX=9606 GN=ARPC2 PE=1 SV=1	ARPC2	1	6.3142e-05	78.864	2	YFQFQEEGK(1)EGENR	-0.53249	4	1.29901	1.07679			0.559944	1.06426	1.03233	1.02741	1.03121	0.92522	0.979494	1.00433	1.258	1.048			0.572	1.06	0.708	0.350708
O15145	56	K	Actin-related protein 2/3 complex subunit 3 OS=Homo sapiens OX=9606 GN=ARPC3 PE=1 SV=3	ARPC3	1	1.28344e-19	179.31	2	ANVFFK(1)NYEIK	-0.027086	6	0.862015	0.964391	0.918898	1.12408	0.87369	1.25693	0.997256	1.04647	1.0121	0.974313	0.992937	0.976922	0.864	0.922	0.908	1.154	0.88	1.287	1.233	0.160679
O15145	61	K	Actin-related protein 2/3 complex subunit 3 OS=Homo sapiens OX=9606 GN=ARPC3 PE=1 SV=3	ARPC3	1	0.000567769	108.4	2	NYEIK(1)NEADR	8.0685	3		1.11189	1.0867			0.801411	0.997256	1.04647	1.0121	0.974313	0.992937	0.976922		1.063	1.074			0.82	0.767
O15145	147	K	Actin-related protein 2/3 complex subunit 3 OS=Homo sapiens OX=9606 GN=ARPC3 PE=1 SV=3	ARPC3	1	1.08695e-09	108.91	3	LCEK(1)VFDPQNDKPSK	0.75456	7	1.24227	1.31567	1.26552	0.733643	0.442894		0.997256	1.04647	1.0121	0.974313	0.992937	0.976922	1.246	1.257	1.25	0.753	0.446		0.479	0.0291023
O15145	155	K	Actin-related protein 2/3 complex subunit 3 OS=Homo sapiens OX=9606 GN=ARPC3 PE=1 SV=3	ARPC3	0.997481	4.90846e-05	103.87	2	VFDPQNDK(0.997)PSK(0.003)	-0.15868	4	0.968385	1.17947		0.939976		0.91217	0.997256	1.04647	1.0121	0.974313	0.992937	0.976922	0.971	1.127		0.965		0.934	0.905	0.331216
O15145	123	K	Actin-related protein 2/3 complex subunit 3 OS=Homo sapiens OX=9606 GN=ARPC3 PE=1 SV=3	ARPC3	1	4.86991e-14	138.23	2	PANK(1)QEDEVMR	1.9053	11	1.22237	1.42152	1.18142	0.882626	0.413727	0.878337	0.997256	1.04647	1.0121	0.974313	0.992937	0.976922	1.226	1.358	1.167	0.906	0.417	0.899	0.592	0.090048
O15145	171	K	Actin-related protein 2/3 complex subunit 3 OS=Homo sapiens OX=9606 GN=ARPC3 PE=1 SV=3	ARPC3	1	1.43562e-20	183.57	2	QFMNK(1)SLSGPGQ	-1.8272	6	1.1516	1.25075	1.10467	0.960389	0.554103	0.978497	0.997256	1.04647	1.0121	0.974313	0.992937	0.976922	1.155	1.195	1.091	0.986	0.558	1.002	0.74	0.159874
O15145	29	K	Actin-related protein 2/3 complex subunit 3 OS=Homo sapiens OX=9606 GN=ARPC3 PE=1 SV=3	ARPC3	1	4.18333e-07	171.75	2	SQFK(1)GPAPR	0.73358	6	0.949741	1.13469	1.08802	0.901553	0.861893	1.0641	0.997256	1.04647	1.0121	0.974313	0.992937	0.976922	0.952	1.084	1.075	0.925	0.868	1.089	0.926	0.374829
O15145	165	K	Actin-related protein 2/3 complex subunit 3 OS=Homo sapiens OX=9606 GN=ARPC3 PE=1 SV=3	ARPC3	1	0.0106489	51.43	2	WWTCFVK(1)R	0.068893	2				0.645806		1.35419	0.997256	1.04647	1.0121	0.974313	0.992937	0.976922				0.663		1.386
O15151	328	K	Protein Mdm4 OS=Homo sapiens OX=9606 GN=MDM4 PE=1 SV=2	MDM4	0.999927	0.0253115	42.061	2	K(1)DWYSDCSK	-1.2842	1					1
O15151	274	K	Protein Mdm4 OS=Homo sapiens OX=9606 GN=MDM4 PE=1 SV=2	MDM4	1	0.00361017	93.561	2	K(1)VIEVGK	0.60167	1				1
O15151	269	K	Protein Mdm4 OS=Homo sapiens OX=9606 GN=MDM4 PE=1 SV=2	MDM4	0.842897	0.000369093	52.149	3	VEAADTEQTSEEVGK(0.843)VSDK(0.157)	0.81465	1				1
O15155	80	K	BET1 homolog OS=Homo sapiens OX=9606 GN=BET1 PE=1 SV=1	BET1	0.999763	2.03356e-85	243.26	3	LLAEMDSQFDSTTGFLGK(1)TMGK	0.58165	12	1.62237	1.45829	0.775524	0.661947	0.588154	0.89371	1.1867	1.18239	1.10915	0.882677	0.834971	0.804113	1.367	1.233	0.699	0.75	0.704	1.111	0.778	0.409645
O15155	84	K	BET1 homolog OS=Homo sapiens OX=9606 GN=BET1 PE=1 SV=1	BET1	1	0.000334616	71.896	2	TMGK(1)LK(1)ILSR	-0.38002	5		1.4497		1.06475	0.563679	0.92187	1.1867	1.18239	1.10915	0.882677	0.834971	0.804113		1.226		1.206	0.675	1.146	0.823
O15155	86	K	BET1 homolog OS=Homo sapiens OX=9606 GN=BET1 PE=1 SV=1	BET1	1	0.0466324	71.896	2	TMGK(1)LK(1)ILSR	-0.38002	4		1.29137		1.13085	0.598673	0.979101	1.1867	1.18239	1.10915	0.882677	0.834971	0.804113		1.092		1.281	0.717	1.218	0.982
O15155	42	K	BET1 homolog OS=Homo sapiens OX=9606 GN=BET1 PE=1 SV=1	BET1	0.999997	0.0021204	54.813	3	SK(1)VTAIK(1)SLSIEIGHEVK	0.24302	1				1			1.1867	1.18239	1.10915	0.882677	0.834971	0.804113				1.133
O15155	47	K	BET1 homolog OS=Homo sapiens OX=9606 GN=BET1 PE=1 SV=1	BET1	1	1.23457e-25	193.62	3	VTAIK(1)SLSIEIGHEVK	-1.339	7	1.16696	1.30813	1.18498	0.825248	0.693715	0.820964	1.1867	1.18239	1.10915	0.882677	0.834971	0.804113	0.983	1.106	1.068	0.935	0.831	1.021	0.883	0.140151
O15155	58	K	BET1 homolog OS=Homo sapiens OX=9606 GN=BET1 PE=1 SV=1	BET1	0.999955	6.95792e-14	154.09	3	SLSIEIGHEVK(1)TQNK	2.0737	9	1.45223		1.75557	0.695981	0.276281	0.819939	1.1867	1.18239	1.10915	0.882677	0.834971	0.804113	1.224		1.583	0.788	0.331	1.02	0.508	0.184552
O15155	62	K	BET1 homolog OS=Homo sapiens OX=9606 GN=BET1 PE=1 SV=1	BET1	1	2.81425e-138	288.58	3	TQNK(1)LLAEMDSQFDSTTGFLGK	-0.38365	9	1.58715	1.61893	0.933389	0.69344	0.445186	0.721903	1.1867	1.18239	1.10915	0.882677	0.834971	0.804113	1.337	1.369	0.842	0.786	0.533	0.898	0.625	0.102228
O15160	224	K	DNA-directed RNA polymerases I and III subunit RPAC1 OS=Homo sapiens OX=9606 GN=POLR1C PE=1 SV=1	POLR1C	1	2.8834e-13	174.05	3	DHAK(1)FSPVATASYR	0.72055	9	1.61378	1.61214	1.60731	0.451623	0.298839	0.416309	1.04325	1.04637	1.00115	0.983574	0.980351	0.945309	1.547	1.541	1.605	0.459	0.305	0.44	0.257	0.000456131
O15160	167	K	DNA-directed RNA polymerases I and III subunit RPAC1 OS=Homo sapiens OX=9606 GN=POLR1C PE=1 SV=1	POLR1C	1	1.1327e-05	66.509	3	DSSDPNELYVNHK(1)VYTR	0.91209	1		1					1.04325	1.04637	1.00115	0.983574	0.980351	0.945309		0.956
O15160	154	K	DNA-directed RNA polymerases I and III subunit RPAC1 OS=Homo sapiens OX=9606 GN=POLR1C PE=1 SV=1	POLR1C	1	7.93469e-08	94.63	3	NPHAAK(1)DSSDPNELYVNHK	1.0332	6	1.10038	0.915513	0.984111				1.04325	1.04637	1.00115	0.983574	0.980351	0.945309	1.055	0.875	0.983
O15164	336	K	Transcription intermediary factor 1-alpha OS=Homo sapiens OX=9606 GN=TRIM24 PE=1 SV=3	TRIM24	1	0.000898883	62.454	3	ALLHQLESLAK(1)DHR	1.0304	3	1.10882	1.03729		0.853896			0.911478	1.01327	0.964694	1.05864	1.06801	0.98391	1.217	1.024		0.807			0.72
Q9UPN9	305	K	E3 ubiquitin-protein ligase TRIM33 OS=Homo sapiens OX=9606 GN=TRIM33 PE=1 SV=3	TRIM33	1	6.56852e-05	105.94	2	DCQLLEHK(1)EHR	3.1599	10	1.22997	1.07161	1.09659	0.809245		0.792594	0.906503	0.997823	0.96517	1.03585	1.05204	1.04261	1.357	1.074	1.136	0.781		0.76	0.648	0.0183975
O15164	325	K	Transcription intermediary factor 1-alpha OS=Homo sapiens OX=9606 GN=TRIM24 PE=1 SV=3	TRIM24	0.999996	5.08268e-05	57.003	3	GK(1)ALLHQLESLAK	1.0864	3		1.17681	0.991631	0.831557			0.911478	1.01327	0.964694	1.05864	1.06801	0.98391		1.161	1.028	0.785			0.717
O15164	341	K	Transcription intermediary factor 1-alpha OS=Homo sapiens OX=9606 GN=TRIM24 PE=1 SV=3	TRIM24	0.999923	0.00979629	41.87	2	MK(1)LMQQQQEVAGLSK	-3.385	1					1		0.911478	1.01327	0.964694	1.05864	1.06801	0.98391					0.936
O15164	276	K	Transcription intermediary factor 1-alpha OS=Homo sapiens OX=9606 GN=TRIM24 PE=1 SV=3	TRIM24	0.997449	4.59442e-05	83.214	2	VIIDTLITK(0.997)LMEK(0.003)	-1.433	1					1		0.911478	1.01327	0.964694	1.05864	1.06801	0.98391					0.936
O15164	285	K	Transcription intermediary factor 1-alpha OS=Homo sapiens OX=9606 GN=TRIM24 PE=1 SV=3	TRIM24	1	0.00103194	83.775	2	YIK(1)FTGNQIQNR	-2.0059	1			1				0.911478	1.01327	0.964694	1.05864	1.06801	0.98391			1.037
O15173	193	K	Membrane-associated progesterone receptor component 2 OS=Homo sapiens OX=9606 GN=PGRMC2 PE=1 SV=1	PGRMC2	1	0.00190795	81.642	2	EK(1)YDYVGR	-2.0802	6	0.970461	0.989512	1.01234	1.21522	0.661483	1.15098	1.0859	1.19867	1.19754	0.830379	0.805477	0.882042	0.894	0.826	0.845	1.463	0.821	1.305	1.399	0.159984
O15173	191	K	Membrane-associated progesterone receptor component 2 OS=Homo sapiens OX=9606 GN=PGRMC2 PE=1 SV=1	PGRMC2	0.999979	1.24316e-23	183.27	2	EWEMQFK(1)EK	-0.22727	6	1.07262		1.31892	0.608467			1.0859	1.19867	1.19754	0.830379	0.805477	0.882042	0.988		1.101	0.733			0.702
O15173	162	K	Membrane-associated progesterone receptor component 2 OS=Homo sapiens OX=9606 GN=PGRMC2 PE=1 SV=1	PGRMC2	1	4.43528e-11	143.22	2	GLATFCLDK(1)DALR	1.1996	5	1.26277	1.19764	1.18928		0.53998	0.810331	1.0859	1.19867	1.19754	0.830379	0.805477	0.882042	1.163	0.999	0.993		0.67	0.919	0.755	0.121476
O15173	135	K	Membrane-associated progesterone receptor component 2 OS=Homo sapiens OX=9606 GN=PGRMC2 PE=1 SV=1	PGRMC2	1	1.27247e-06	106.97	2	GSK(1)FYGPAGPYGIFAGR	0.29431	19	1.17684	1.60939	1.43319	0.642134	0.354525	0.783912	1.0859	1.19867	1.19754	0.830379	0.805477	0.882042	1.084	1.343	1.197	0.773	0.44	0.889	0.58	0.0594249
O15173	126	K	Membrane-associated progesterone receptor component 2 OS=Homo sapiens OX=9606 GN=PGRMC2 PE=1 SV=1	PGRMC2	0.999938	4.03684e-09	117.45	2	ILLAVNGK(1)VFDVTK	0.98792	2			0.982433	1.01757			1.0859	1.19867	1.19754	0.830379	0.805477	0.882042			0.82	1.225			1.494
O15173	132	K	Membrane-associated progesterone receptor component 2 OS=Homo sapiens OX=9606 GN=PGRMC2 PE=1 SV=1	PGRMC2	0.994008	0.00589308	65.933	2	VFDVTK(0.994)GSK(0.006)	1.5794	1			1				1.0859	1.19867	1.19754	0.830379	0.805477	0.882042			0.835
O15182	108	K	Centrin-3 OS=Homo sapiens OX=9606 GN=CETN3 PE=1 SV=2	CETN3	0.999997	0.00345583	58.476	2	AFK(1)LFDDDDSGK	0.69121	2					0.920084	1.07992	0.773527	0.786788	0.754152	1.0779	1.55154	1.0561					0.593	1.023
O15182	117	K	Centrin-3 OS=Homo sapiens OX=9606 GN=CETN3 PE=1 SV=2	CETN3	1	7.08278e-08	133.49	2	LFDDDDSGK(1)ISLR	1.121	4			0.681711	1.13122	1.01972	1.16736	0.773527	0.786788	0.754152	1.0779	1.55154	1.0561			0.904	1.049	0.657	1.105	1.037
O15182	105	K	Centrin-3 OS=Homo sapiens OX=9606 GN=CETN3 PE=1 SV=2	CETN3	0.993153	0.00163163	76.85	2	DPHEEILK(0.993)AFK(0.007)	1.3576	1					1		0.773527	0.786788	0.754152	1.0779	1.55154	1.0561					0.645
O15182	71	K	Centrin-3 OS=Homo sapiens OX=9606 GN=CETN3 PE=1 SV=2	CETN3	1	0.0469499	62.88	2	ILK(1)DYDR	1.1803	1						1	0.773527	0.786788	0.754152	1.0779	1.55154	1.0561						0.947
O15182	13	K	Centrin-3 OS=Homo sapiens OX=9606 GN=CETN3 PE=1 SV=2	CETN3	0.984006	0.0015756	74.269	2	SELVVDK(0.984)TK(0.016)	-0.94114	3	0.824375			1.16767		1.00796	0.773527	0.786788	0.754152	1.0779	1.55154	1.0561	1.066			1.083		0.954	0.955
O15212	66	K	Prefoldin subunit 6 OS=Homo sapiens OX=9606 GN=PFDN6 PE=1 SV=1	PFDN6	1	8.2115e-15	108.91	2	LLGPVLVK(1)QELGEAR	4.7796	4				1.56108	0.661048	0.777874	1.08524	1.07869	1.08009	0.983802	0.92686	0.845318				1.587	0.713	0.92
O15212	15	K	Prefoldin subunit 6 OS=Homo sapiens OX=9606 GN=PFDN6 PE=1 SV=1	PFDN6	0.999999	3.25307e-06	91.245	2	LQGEVEK(1)YQQLQK	-0.78063	6	0.837047	0.750494	0.777164	1.503	0.769151	1.36314	1.08524	1.07869	1.08009	0.983802	0.92686	0.845318	0.771	0.696	0.72	1.528	0.83	1.613	1.816	0.061177
O15212	21	K	Prefoldin subunit 6 OS=Homo sapiens OX=9606 GN=PFDN6 PE=1 SV=1	PFDN6	0.999808	0.000535545	107.08	2	YQQLQK(1)DLSK	-3.489	1						1	1.08524	1.07869	1.08009	0.983802	0.92686	0.845318						1.183
O15212	88	K	Prefoldin subunit 6 OS=Homo sapiens OX=9606 GN=PFDN6 PE=1 SV=1	PFDN6	1	0.00333789	79.311	3	RLDYITAEIK(1)R	0.00029646	6	1.03007	1.00913	0.876496	1.2589	0.54279	1.28261	1.08524	1.07869	1.08009	0.983802	0.92686	0.845318	0.949	0.936	0.812	1.28	0.586	1.517	1.254	0.635929
O15213	384	K	WD repeat-containing protein 46 OS=Homo sapiens OX=9606 GN=WDR46 PE=1 SV=3	WDR46	1	3.68663e-08	86.766	3	AVAVDSTGTYMATSGLDHQLK(1)IFDLR	-0.12851	3	1.35357	1.16462	0.481804				1.10326	1.03889	1.02342	0.962439	0.952646	0.919351	1.227	1.121	0.471
O15213	354	K	WD repeat-containing protein 46 OS=Homo sapiens OX=9606 GN=WDR46 PE=1 SV=3	WDR46	1	0.000183116	100.84	2	EPLAK(1)ILCHR	-3.7165	5	1.29889	1.40187	1.31459	0.514561		0.470084	1.10326	1.03889	1.02342	0.962439	0.952646	0.919351	1.177	1.349	1.285	0.535		0.511	0.412	0.000500394
O15213	187	K	WD repeat-containing protein 46 OS=Homo sapiens OX=9606 GN=WDR46 PE=1 SV=3	WDR46	1	1.84408e-08	86.997	4	ICQADIVEAVDIASAAK(1)HFDLNLR	1.7621	2	1.08021	0.91979					1.10326	1.03889	1.02342	0.962439	0.952646	0.919351	0.979	0.885
O15226	272	K	NF-kappa-B-repressing factor OS=Homo sapiens OX=9606 GN=NKRF PE=1 SV=2	NKRF	0.999999	5.25714e-14	151.22	2	ATELAVK(1)LLQK	1.4161	3	0.860338	1.12581	1.01385				1.03638	1.06573	1.07315	0.915918	0.954011	0.954807	0.83	1.056	0.945
O15226	411	K	NF-kappa-B-repressing factor OS=Homo sapiens OX=9606 GN=NKRF PE=1 SV=2	NKRF	1	3.6098e-06	95.138	2	ILQK(1)TQPTYPSVK	-1.4799	6	1.45773	1.59303	1.42344	0.625874	0.401461	0.498465	1.03638	1.06573	1.07315	0.915918	0.954011	0.954807	1.407	1.495	1.326	0.683	0.421	0.522	0.385	0.0025036
O15226	234	K	NF-kappa-B-repressing factor OS=Homo sapiens OX=9606 GN=NKRF PE=1 SV=2	NKRF	1	0.00461653	64.266	2	K(1)LLTDGYACEVR	-1.7818	3	1.0679		0.932099				1.03638	1.06573	1.07315	0.915918	0.954011	0.954807	1.03		0.869
O15226	561	K	NF-kappa-B-repressing factor OS=Homo sapiens OX=9606 GN=NKRF PE=1 SV=2	NKRF	1	0.000964816	72.922	2	K(1)MGWTGGGLGK	0.86445	2		1.08262	0.917379				1.03638	1.06573	1.07315	0.915918	0.954011	0.954807		1.016	0.855
O15226	513	K	NF-kappa-B-repressing factor OS=Homo sapiens OX=9606 GN=NKRF PE=1 SV=2	NKRF	1	0.00033323	99.34	2	K(1)TQPTVINNLK	-1.6231	3	1.04004	1.1201	0.839858				1.03638	1.06573	1.07315	0.915918	0.954011	0.954807	1.004	1.051	0.783
O15226	523	K	NF-kappa-B-repressing factor OS=Homo sapiens OX=9606 GN=NKRF PE=1 SV=2	NKRF	0.940169	0.0414217	55.235	2	TQPTVINNLK(0.94)K(0.06)	0.74328	2	0.986194	1.01381					1.03638	1.06573	1.07315	0.915918	0.954011	0.954807	0.952	0.951
O15226	500	K	NF-kappa-B-repressing factor OS=Homo sapiens OX=9606 GN=NKRF PE=1 SV=2	NKRF	0.999993	0.00232254	52.863	2	TVK(1)YEAAGEAVK	-4.8159	1	1						1.03638	1.06573	1.07315	0.915918	0.954011	0.954807	0.965
O15226	509	K	NF-kappa-B-repressing factor OS=Homo sapiens OX=9606 GN=NKRF PE=1 SV=2	NKRF	0.953682	1.34069e-05	103.69	2	YEAAGEAVK(0.954)TLK(0.046)	-0.15792	4	1.23307	1.11127	1.10629	0.54937			1.03638	1.06573	1.07315	0.915918	0.954011	0.954807	1.19	1.043	1.031	0.6			0.551
O15228	113	K	Dihydroxyacetone phosphate acyltransferase OS=Homo sapiens OX=9606 GN=GNPAT PE=1 SV=1	GNPAT	1	9.33543e-05	54.199	3	EEVSEILDEMSHK(1)LR	-0.36894	2	1.17801	0.821989					0.875528	0.989195	1.06269	1.02171	0.997415	1.05346	1.345	0.831
O15228	49	K	Dihydroxyacetone phosphate acyltransferase OS=Homo sapiens OX=9606 GN=GNPAT PE=1 SV=1	GNPAT	0.999952	0.00769468	67.881	2	HVSDLK(1)FAMK	-0.70123	3	1.18588	0.984688		0.829433			0.875528	0.989195	1.06269	1.02171	0.997415	1.05346	1.354	0.995		0.812			0.691
O15234	177	K	Protein CASC3 OS=Homo sapiens OX=9606 GN=CASC3 PE=1 SV=2	CASC3	1	0.00597686	73.637	2	K(1)NPAYIPR	-2.9021	2		1.07231			0.927686		1.12083	1.11892	1.12387	0.901305	0.904572	0.830503		0.958			1.026		1.071
O15234	213	K	Protein CASC3 OS=Homo sapiens OX=9606 GN=CASC3 PE=1 SV=2	CASC3	1	0.052028	56.091	2	LWK(1)DEGR	3.3153	1	1						1.12083	1.11892	1.12387	0.901305	0.904572	0.830503	0.892
O15234	254	K	Protein CASC3 OS=Homo sapiens OX=9606 GN=CASC3 PE=1 SV=2	CASC3	1	0.000969046	79.311	3	SAHNPDDIK(1)PR	-0.61352	1			1				1.12083	1.11892	1.12387	0.901305	0.904572	0.830503			0.89
O15239	64	K	NADH dehydrogenase [ubiquinone] 1 alpha subcomplex subunit 1 OS=Homo sapiens OX=9606 GN=NDUFA1 PE=1 SV=1	NDUFA1	1	1.59136e-19	160.98	2	YYVSK(1)GLENID	0.21299	6	0.847069	0.838181	0.828098	1.23606	1.00892	1.24167
O15258	192	K	Protein RER1 OS=Homo sapiens OX=9606 GN=RER1 PE=1 SV=1	RER1	1	0.00103412	125.17	2	GK(1)EDAGK(1)AFAS	-0.46399	7	0.84129	1.91803	0.917147		0.323531		0.897193	1.02329	1.05486	1.06588	0.96958	0.989196	0.938	1.874	0.869		0.334		0.272
O15258	187	K	Protein RER1 OS=Homo sapiens OX=9606 GN=RER1 PE=1 SV=1	RER1	1	0.0392459	55.578	2	GK(1)EDAGK(1)AFAS	-0.46399	1		1					0.897193	1.02329	1.05486	1.06588	0.96958	0.989196		0.977
O15258	120	K	Protein RER1 OS=Homo sapiens OX=9606 GN=RER1 PE=1 SV=1	RER1	0.999963	0.000165929	56.938	3	RLPEFK(1)FWHAATK	-0.26862	4	1.20098	1.16559	1.13319			0.500238	0.897193	1.02329	1.05486	1.06588	0.96958	0.989196	1.339	1.139	1.074			0.506	0.427
O15258	14	K	Protein RER1 OS=Homo sapiens OX=9606 GN=RER1 PE=1 SV=1	RER1	1	9.14466e-06	96.27	3	SEGDSVGESVHGK(1)PSVVYR	2.3785	6	1.25295	1.38187	1.35385	0.761594	0.388355	0.861381	0.897193	1.02329	1.05486	1.06588	0.96958	0.989196	1.397	1.35	1.283	0.715	0.401	0.871	0.493	0.0318466
O15258	181	K	Protein RER1 OS=Homo sapiens OX=9606 GN=RER1 PE=1 SV=1	RER1	1	0.000129678	129.56	2	YIPFTHGK(1)R	1.263	3	1.08649		1.08201			0.831504	0.897193	1.02329	1.05486	1.06588	0.96958	0.989196	1.211		1.026			0.841	0.752
O15260	139	K	Surfeit locus protein 4 OS=Homo sapiens OX=9606 GN=SURF4 PE=1 SV=3	SURF4	1	2.4426e-07	117.77	2	SEGK(1)SMFAGVPTMR	-1.1137	7	1.02246	1.06346	1.0286	0.985749	0.853387	1.04634	1.11112	1.08506	0.97712	0.949044	0.994659	0.883003	0.92	0.98	1.053	1.039	0.858	1.185	1.044	0.743582
O15260	22	K	Surfeit locus protein 4 OS=Homo sapiens OX=9606 GN=SURF4 PE=1 SV=3	SURF4	1	0.00304987	47.561	2	VTK(1)QYLPHVAR	-1.1352	1	1						1.11112	1.08506	0.97712	0.949044	0.994659	0.883003	0.9
O15269	126	K	Serine palmitoyltransferase 1 OS=Homo sapiens OX=9606 GN=SPTLC1 PE=1 SV=1	SPTLC1	0.974732	7.11704e-05	121.67	2	AAALASLK(0.975)K(0.025)	-0.62421	6	1.4546	1.4474	1.23688	0.712298	0.458683	0.690134	1.06219	1.0714	1.02368	0.962796	0.891701	0.988227	1.369	1.351	1.208	0.74	0.514	0.698	0.497	0.00405728
O15269	127	K	Serine palmitoyltransferase 1 OS=Homo sapiens OX=9606 GN=SPTLC1 PE=1 SV=1	SPTLC1	1	0.000877078	65.156	2	K(1)YGVGTCGPR	-1.003	2					1		1.06219	1.0714	1.02368	0.962796	0.891701	0.988227					1.121
O15269	197	K	Serine palmitoyltransferase 1 OS=Homo sapiens OX=9606 GN=SPTLC1 PE=1 SV=1	SPTLC1	1	5.78766e-23	189.56	2	AACFAIQK(1)GLQASR	-0.37134	6	1.35921	1.37201	1.38936	0.743904	0.405217	0.730301	1.06219	1.0714	1.02368	0.962796	0.891701	0.988227	1.28	1.281	1.357	0.773	0.454	0.739	0.502	0.0139419
O15269	465	K	Serine palmitoyltransferase 1 OS=Homo sapiens OX=9606 GN=SPTLC1 PE=1 SV=1	SPTLC1	1	5.24737e-07	96.946	2	AASTIK(1)EVAQAVLL	-0.16773	5	1.17412	1.71753	1.25016	0.348475	0.509706		1.06219	1.0714	1.02368	0.962796	0.891701	0.988227	1.105	1.603	1.221	0.362	0.572		0.357	0.0183616
O15269	375	K	Serine palmitoyltransferase 1 OS=Homo sapiens OX=9606 GN=SPTLC1 PE=1 SV=1	SPTLC1	0.999772	0.00516878	42.446	2	CGQIHK(1)ALQGISGLK	0.49646	1	1						1.06219	1.0714	1.02368	0.962796	0.891701	0.988227	0.941
O15269	369	K	Serine palmitoyltransferase 1 OS=Homo sapiens OX=9606 GN=SPTLC1 PE=1 SV=1	SPTLC1	0.999977	0.0233656	47.349	2	EK(1)CGQIHK	-1.2474	1		1					1.06219	1.0714	1.02368	0.962796	0.891701	0.988227		0.933
O15269	57	K	Serine palmitoyltransferase 1 OS=Homo sapiens OX=9606 GN=SPTLC1 PE=1 SV=1	SPTLC1	1	5.0733e-24	191.49	3	EK(1)EELIEEWQPEPLVPPVPK	0.040353	4	0.981916	1.38212	1.20335	0.432619			1.06219	1.0714	1.02368	0.962796	0.891701	0.988227	0.924	1.29	1.176	0.449			0.397
O15269	230	K	Serine palmitoyltransferase 1 OS=Homo sapiens OX=9606 GN=SPTLC1 PE=1 SV=1	SPTLC1	1	5.87844e-07	156.57	3	LLK(1)EQEIEDQK(1)NPR	1.0791	4	1.22182		1.29566	0.48252			1.06219	1.0714	1.02368	0.962796	0.891701	0.988227	1.15		1.266	0.501			0.415
O15269	210	K	Serine palmitoyltransferase 1 OS=Homo sapiens OX=9606 GN=SPTLC1 PE=1 SV=1	SPTLC1	1	1.6866e-05	78.864	2	LFK(1)HNDMADLER	0.33737	6	1.03071	1.0361	0.933182				1.06219	1.0714	1.02368	0.962796	0.891701	0.988227	0.97	0.967	0.912
O15269	222	K	Serine palmitoyltransferase 1 OS=Homo sapiens OX=9606 GN=SPTLC1 PE=1 SV=1	SPTLC1	1	1.31571e-19	154.66	3	LLK(1)EQEIEDQK(1)NPR	1.0791	7	1.41528	1.59735	1.41899	0.605266	0.375353	0.587763	1.06219	1.0714	1.02368	0.962796	0.891701	0.988227	1.332	1.491	1.386	0.629	0.421	0.595	0.391	0.0018323
O15269	207	K	Serine palmitoyltransferase 1 OS=Homo sapiens OX=9606 GN=SPTLC1 PE=1 SV=1	SPTLC1	0.999984	0.0233418	65.313	2	SDIK(1)LFK	-1.6596	3	1.1655	1.01158	0.822914				1.06219	1.0714	1.02368	0.962796	0.891701	0.988227	1.097	0.944	0.804
O15269	45	K	Serine palmitoyltransferase 1 OS=Homo sapiens OX=9606 GN=SPTLC1 PE=1 SV=1	SPTLC1	1	0.0277092	65.156	2	TYK(1)LQER	1.0097	1					1		1.06219	1.0714	1.02368	0.962796	0.891701	0.988227					1.121
O15269	118	K	Serine palmitoyltransferase 1 OS=Homo sapiens OX=9606 GN=SPTLC1 PE=1 SV=1	SPTLC1	1	0.00201042	94.804	2	VK(1)AAALASLK	-3.2583	4	1.32749	1.20113	1.10182	0.369562			1.06219	1.0714	1.02368	0.962796	0.891701	0.988227	1.25	1.121	1.076	0.384			0.334
O15287	559	K	Fanconi anemia group G protein OS=Homo sapiens OX=9606 GN=FANCG PE=1 SV=1	FANCG	1	4.14006e-06	132.44	3	DTYFHLLQTLK(1)R	0.40639	3	0.682817	1.2229		1.09428
O15294	752	K	UDP-N-acetylglucosamine--peptide N-acetylglucosaminyltransferase 110 kDa subunit OS=Homo sapiens OX=9606 GN=OGT PE=1 SV=3	OGT	0.998052	3.44083e-11	127.03	2	AFLDSLPDVK(0.998)IVK(0.002)	-0.71441	5	0.659824	1.35315	1.64164	0.86661		0.478777	0.90611	0.974202	0.91463	1.06703	1.06247	1.07556	0.728	1.389	1.795	0.812		0.445	0.482	0.184957
O15294	16	K	UDP-N-acetylglucosamine--peptide N-acetylglucosaminyltransferase 110 kDa subunit OS=Homo sapiens OX=9606 GN=OGT PE=1 SV=3	OGT	1	2.81459e-57	258	2	ASSVGNVADSTEPTK(1)R	-0.42849	6	0.529783	0.755091	0.801697	1.47051	0.945816	1.4971	0.90611	0.974202	0.91463	1.06703	1.06247	1.07556	0.585	0.775	0.877	1.378	0.89	1.392	1.636	0.0628542
O15294	550	K	UDP-N-acetylglucosamine--peptide N-acetylglucosaminyltransferase 110 kDa subunit OS=Homo sapiens OX=9606 GN=OGT PE=1 SV=3	OGT	1	0.0240622	60.892	2	DLK(1)LSDGR	-0.45706	4	0.98692	1.16055			0.758945	1.09359	0.90611	0.974202	0.91463	1.06703	1.06247	1.07556	1.089	1.191			0.714	1.017	0.759	0.252852
O15294	908	K	UDP-N-acetylglucosamine--peptide N-acetylglucosaminyltransferase 110 kDa subunit OS=Homo sapiens OX=9606 GN=OGT PE=1 SV=3	OGT	1	0.000270156	60	3	IIFSPVAPK(1)EEHVR	-1.9902	2	1.0136	0.986396					0.90611	0.974202	0.91463	1.06703	1.06247	1.07556	1.119	1.013
O15294	1010	K	UDP-N-acetylglucosamine--peptide N-acetylglucosaminyltransferase 110 kDa subunit OS=Homo sapiens OX=9606 GN=OGT PE=1 SV=3	OGT	1	5.81031e-12	144.16	3	ISSPLFNTK(1)QYTMELER	-1.1232	5	1.02984	1.02739	0.914738	1.00411		1.02393	0.90611	0.974202	0.91463	1.06703	1.06247	1.07556	1.137	1.055	1	0.941		0.952	0.89	0.0962075
O15294	718	K	UDP-N-acetylglucosamine--peptide N-acetylglucosaminyltransferase 110 kDa subunit OS=Homo sapiens OX=9606 GN=OGT PE=1 SV=3	OGT	0.999958	0.0571792	43.734	2	K(1)AVIDFK	-0.97958	1			1				0.90611	0.974202	0.91463	1.06703	1.06247	1.07556			1.093
O15294	488	K	UDP-N-acetylglucosamine--peptide N-acetylglucosaminyltransferase 110 kDa subunit OS=Homo sapiens OX=9606 GN=OGT PE=1 SV=3	OGT	1	2.53926e-05	128.57	2	K(1)LVSIVADQLEK	0.61916	6	1.20709	1.40414	1.24269	0.691595	0.761815	0.69267	0.90611	0.974202	0.91463	1.06703	1.06247	1.07556	1.332	1.441	1.359	0.648	0.717	0.644	0.486	6.75828e-05
O15294	499	K	UDP-N-acetylglucosamine--peptide N-acetylglucosaminyltransferase 110 kDa subunit OS=Homo sapiens OX=9606 GN=OGT PE=1 SV=3	OGT	1	3.90257e-06	90.689	2	LVSIVADQLEK(1)NR	-1.7908	2	1.25331				0.746686		0.90611	0.974202	0.91463	1.06703	1.06247	1.07556	1.383				0.703		0.508
O15294	177	K	UDP-N-acetylglucosamine--peptide N-acetylglucosaminyltransferase 110 kDa subunit OS=Homo sapiens OX=9606 GN=OGT PE=1 SV=3	OGT	0.999898	4.13005e-05	78.932	2	LEEAK(1)ACYLK	3.4061	2		0.903869			1.09613		0.90611	0.974202	0.91463	1.06703	1.06247	1.07556		0.928			1.032		1.112
O15294	385	K	UDP-N-acetylglucosamine--peptide N-acetylglucosaminyltransferase 110 kDa subunit OS=Homo sapiens OX=9606 GN=OGT PE=1 SV=3	OGT	1	2.33944e-05	90.306	3	LQEALMHYK(1)EAIR	-0.17486	7	1.30057	1.394	1.33619	0.751386	0.463846	0.754003	0.90611	0.974202	0.91463	1.06703	1.06247	1.07556	1.435	1.431	1.461	0.704	0.437	0.701	0.426	0.00518684
O15294	83	K	UDP-N-acetylglucosamine--peptide N-acetylglucosaminyltransferase 110 kDa subunit OS=Homo sapiens OX=9606 GN=OGT PE=1 SV=3	OGT	1	1.36982e-16	112.49	4	SAHFSTLAIK(1)QNPLLAEAYSNLGNVYK	1.8763	5	0.920803	0.664192		1.41501			0.90611	0.974202	0.91463	1.06703	1.06247	1.07556	1.016	0.682		1.326			1.562
O15294	168	K	UDP-N-acetylglucosamine--peptide N-acetylglucosaminyltransferase 110 kDa subunit OS=Homo sapiens OX=9606 GN=OGT PE=1 SV=3	OGT	1	1.24648e-56	265.69	2	SDLGNLLK(1)ALGR	0.10923	6	0.72546	0.856529	0.799119	1.23305	0.880496	1.50535	0.90611	0.974202	0.91463	1.06703	1.06247	1.07556	0.801	0.879	0.874	1.156	0.829	1.4	1.325	0.171164
O15294	971	K	UDP-N-acetylglucosamine--peptide N-acetylglucosaminyltransferase 110 kDa subunit OS=Homo sapiens OX=9606 GN=OGT PE=1 SV=3	OGT	1	1.89356e-05	58.794	3	VAASQLTCLGCLELIAK(1)NR	-0.76004	1		1					0.90611	0.974202	0.91463	1.06703	1.06247	1.07556		1.026
O15305	34	K	Phosphomannomutase 2 OS=Homo sapiens OX=9606 GN=PMM2 PE=1 SV=1	PMM2	1	1.01305e-09	134.66	2	EMDDFLQK(1)LR	-1.9549	2		1.25377	0.746226				1.06806	1.02186	1.04215	0.921323	0.981602	0.965007		1.227	0.716
O15347	112	K	High mobility group protein B3 OS=Homo sapiens OX=9606 GN=HMGB3 PE=1 SV=4	HMGB3	1	8.43807e-10	122.66	2	IK(1)STNPGISIGDVAK	1.1566	8	1.26761	1.01972	0.974284	1.02129	0.402932	1.31416	1.06036	1.12369	1.10205	0.908074	0.901114	0.904707	1.195	0.907	0.884	1.125	0.447	1.453	1.013	0.819488
O15347	126	K	High mobility group protein B3 OS=Homo sapiens OX=9606 GN=HMGB3 PE=1 SV=4	HMGB3	0.999983	9.93555e-06	110.91	2	K(1)LGEMWNNLNDSEK	1.7571	9	1.29295	0.952564	0.882304			0.872186	1.06036	1.12369	1.10205	0.908074	0.901114	0.904707	1.219	0.848	0.801			0.964	1.008
O15347	30	K	High mobility group protein B3 OS=Homo sapiens OX=9606 GN=HMGB3 PE=1 SV=4	HMGB3	0.999997	0.000113575	55.578	2	K(1)NPEVPVNFAEFSK	-0.23952	3		1					1.06036	1.12369	1.10205	0.908074	0.901114	0.904707		0.89
O15347	145	K	High mobility group protein B3 OS=Homo sapiens OX=9606 GN=HMGB3 PE=1 SV=4	HMGB3	0.999909	0.00625193	76.605	2	QPYITK(1)AAK	0.26608	1				1			1.06036	1.12369	1.10205	0.908074	0.901114	0.904707				1.101
O15355	406	K	Protein phosphatase 1G OS=Homo sapiens OX=9606 GN=PPM1G PE=1 SV=1	PPM1G	1	0.00613497	60.892	2	AIGDHFYK(1)R	-0.50251	4	1.1887	1.19363	1.04754		0.570131		0.932134	0.969993	0.974663	1.03259	1.06116	1.02946	1.275	1.231	1.075		0.537		0.45
O15355	339	K	Protein phosphatase 1G OS=Homo sapiens OX=9606 GN=PPM1G PE=1 SV=1	PPM1G	1	2.86032e-06	97.175	2	GK(1)QLIVANAGDSR	-1.6238	5	0.986842	1.1638	1.02466		0.63731	1.18739	0.932134	0.969993	0.974663	1.03259	1.06116	1.02946	1.059	1.2	1.051		0.601	1.153	0.795	0.342977
O15355	247	K	Protein phosphatase 1G OS=Homo sapiens OX=9606 GN=PPM1G PE=1 SV=1	PPM1G	1	8.20025e-08	43.865	3	GTEAGQVGEPGIPTGEAGPSCSSASDK(1)LPR	2.5573	2	1.02384	0.976162					0.932134	0.969993	0.974663	1.03259	1.06116	1.02946	1.098	1.006
O15355	409	K	Protein phosphatase 1G OS=Homo sapiens OX=9606 GN=PPM1G PE=1 SV=1	PPM1G	1	2.79572e-24	182.22	3	NK(1)NLPPEEQMISALPDIK	-0.78191	6	0.758384	0.971062	0.948936	1.13175	0.862017	1.32785	0.932134	0.969993	0.974663	1.03259	1.06116	1.02946	0.814	1.001	0.974	1.096	0.812	1.29	1.147	0.458819
O15355	519	K	Protein phosphatase 1G OS=Homo sapiens OX=9606 GN=PPM1G PE=1 SV=1	PPM1G	1	3.03953e-14	136.94	2	NTAELQPESGK(1)R	0.72802	5	1.47599	1.70913	1.25103	0.298624	0.26523		0.932134	0.969993	0.974663	1.03259	1.06116	1.02946	1.583	1.762	1.284	0.289	0.25		0.175	0.000935814
O15355	166	K	Protein phosphatase 1G OS=Homo sapiens OX=9606 GN=PPM1G PE=1 SV=1	PPM1G	0.998086	0.00874839	53.028	3	YGQNCHK(0.998)GPPHSK(0.002)	2.0937	1	1						0.932134	0.969993	0.974663	1.03259	1.06116	1.02946	1.073
O15357	331	K	Phosphatidylinositol 3,4,5-trisphosphate 5-phosphatase 2 OS=Homo sapiens OX=9606 GN=INPPL1 PE=1 SV=2	INPPL1	1	0.00121095	58.338	2	SQK(1)FTLSVDVEGGR	0.77415	2				1.1393		0.860703	0.990394	0.997966	0.994313	1.00388	1.01644	0.997007				1.135		0.863
O15360	867	K	Fanconi anemia group A protein OS=Homo sapiens OX=9606 GN=FANCA PE=1 SV=2	FANCA	1	0.000100735	108.92	2	K(1)FQFLMFR	2.092	4	1.02465					0.975346				0.936804		1.0632						0.917
O15360	1199	K	Fanconi anemia group A protein OS=Homo sapiens OX=9606 GN=FANCA PE=1 SV=2	FANCA	1	0.000680291	95.311	2	ELQK(1)LQEGR	-0.26951	2				0.935305		1.06469				0.936804		1.0632				0.998		1.001
O15360	249	K	Fanconi anemia group A protein OS=Homo sapiens OX=9606 GN=FANCA PE=1 SV=2	FANCA	1	0.00868071	57.032	2	GFQK(1)NSDLR	4.6187	3			1.46554	0.839763		0.694701				0.936804		1.0632				0.896		0.653
O15360	515	K	Fanconi anemia group A protein OS=Homo sapiens OX=9606 GN=FANCA PE=1 SV=2	FANCA	1	1.20535e-22	156.14	2	SLLTDYISLAK(1)TR	-0.68748	5	1.18218	1.15129	1.05618	0.718461		0.891895				0.936804		1.0632				0.767		0.839
O15360	261	K	Fanconi anemia group A protein OS=Homo sapiens OX=9606 GN=FANCA PE=1 SV=2	FANCA	1	1.04916e-05	70.598	3	TVEPEK(1)MPQVTVDVLQR	-1.7438	5	0.718938	1.12438	1.01271	1.12733		1.01664				0.936804		1.0632				1.203		0.956
O15360	595	K	Fanconi anemia group A protein OS=Homo sapiens OX=9606 GN=FANCA PE=1 SV=2	FANCA	1	0.0246942	43.734	2	VLPK(1)VPDSR	-1.6122	1	1									0.936804		1.0632
O15371	514	K	Eukaryotic translation initiation factor 3 subunit D OS=Homo sapiens OX=9606 GN=EIF3D PE=1 SV=1	EIF3D	1	0.0400727	49.96	2	DPNK(1)QVIR	-1.0511	1					1		0.991216	0.980124	0.994063	0.967746	0.997989	1.06886					1.002
O15371	181	K	Eukaryotic translation initiation factor 3 subunit D OS=Homo sapiens OX=9606 GN=EIF3D PE=1 SV=1	EIF3D	1	2.2195e-10	111.61	2	EEMDFPQLMK(1)MR	2.6648	4	1.05771	1.20988	1.06257			0.669836	0.991216	0.980124	0.994063	0.967746	0.997989	1.06886	1.067	1.234	1.069			0.627	0.558
O15371	142	K	Eukaryotic translation initiation factor 3 subunit D OS=Homo sapiens OX=9606 GN=EIF3D PE=1 SV=1	EIF3D	1	0.000812786	126.2	2	FQK(1)QFGVR	-0.57897	6	0.932551	1.09721	0.875315	1.20499	0.813409	1.07653	0.991216	0.980124	0.994063	0.967746	0.997989	1.06886	0.941	1.119	0.881	1.245	0.815	1.007	1.043	0.831211
O15371	426	K	Eukaryotic translation initiation factor 3 subunit D OS=Homo sapiens OX=9606 GN=EIF3D PE=1 SV=1	EIF3D	0.999684	1.26782e-16	186.27	2	GAVIATELK(1)NNSYK	-1.9644	6	1.23511	1.58054	1.00552	0.887305	0.399505	0.892025	0.991216	0.980124	0.994063	0.967746	0.997989	1.06886	1.246	1.613	1.012	0.917	0.4	0.835	0.556	0.0991351
O15371	431	K	Eukaryotic translation initiation factor 3 subunit D OS=Homo sapiens OX=9606 GN=EIF3D PE=1 SV=1	EIF3D	1	0.0875789	45.489	2	NNSYK(1)LAR	1.3329	1	1						0.991216	0.980124	0.994063	0.967746	0.997989	1.06886	1.009
O15371	240	K	Eukaryotic translation initiation factor 3 subunit D OS=Homo sapiens OX=9606 GN=EIF3D PE=1 SV=1	EIF3D	1	5.54236e-10	94.865	3	LAK(1)TQGNVFATDAILATLMSCTR	-1.5495	1	1						0.991216	0.980124	0.994063	0.967746	0.997989	1.06886	1.009
O15371	505	K	Eukaryotic translation initiation factor 3 subunit D OS=Homo sapiens OX=9606 GN=EIF3D PE=1 SV=1	EIF3D	1	7.81718e-05	90.263	2	LEEGK(1)YLILK	0.1398	1						1	0.991216	0.980124	0.994063	0.967746	0.997989	1.06886						0.936
O15371	41	K	Eukaryotic translation initiation factor 3 subunit D OS=Homo sapiens OX=9606 GN=EIF3D PE=1 SV=1	EIF3D	0.999999	0.000463293	59.77	2	LGK(1)VADWTGATYQDK	-2.7781	1		1					0.991216	0.980124	0.994063	0.967746	0.997989	1.06886		1.02
O15371	53	K	Eukaryotic translation initiation factor 3 subunit D OS=Homo sapiens OX=9606 GN=EIF3D PE=1 SV=1	EIF3D	1	6.01139e-40	212.27	2	VADWTGATYQDK(1)R	0.44653	7	0.914166	1.04951	0.735886	1.60044	0.693285	1.00672	0.991216	0.980124	0.994063	0.967746	0.997989	1.06886	0.922	1.071	0.74	1.654	0.695	0.942	1.204	0.65925
O15371	275	K	Eukaryotic translation initiation factor 3 subunit D OS=Homo sapiens OX=9606 GN=EIF3D PE=1 SV=1	EIF3D	0.999996	0.00589308	76.85	2	VGSK(1)LFFDK	-0.56236	5	1.01527	1.26374	1.16515	0.856105		0.699729	0.991216	0.980124	0.994063	0.967746	0.997989	1.06886	1.024	1.289	1.172	0.885		0.655	0.663	0.0597589
O15371	458	K	Eukaryotic translation initiation factor 3 subunit D OS=Homo sapiens OX=9606 GN=EIF3D PE=1 SV=1	EIF3D	1	0.0111675	58.426	2	YHVK(1)DSSR	0.31925	4		0.833011	1.13647	1.23		0.80052	0.991216	0.980124	0.994063	0.967746	0.997989	1.06886		0.85	1.143	1.271		0.749	1.014	0.976266
O15372	180	K	Eukaryotic translation initiation factor 3 subunit H OS=Homo sapiens OX=9606 GN=EIF3H PE=1 SV=1	EIF3H	1	0.000662348	99.34	2	EK(1)DFSPEALK	0.83613	7	1.182	1.05715	1.23405	0.95582	0.641848	0.92913	1.02294	0.999893	1.06172	0.9752	0.945416	0.99483	1.155	1.057	1.162	0.98	0.679	0.934	0.769	0.082115
O15372	306	K	Eukaryotic translation initiation factor 3 subunit H OS=Homo sapiens OX=9606 GN=EIF3H PE=1 SV=1	EIF3H	1	4.98433e-05	94.806	3	LFK(1)PPQPPAR	-0.81473	5	0.73197				1.7719	0.496134	1.02294	0.999893	1.06172	0.9752	0.945416	0.99483	0.716				1.874	0.499	1.657
O15372	241	K	Eukaryotic translation initiation factor 3 subunit H OS=Homo sapiens OX=9606 GN=EIF3H PE=1 SV=1	EIF3H	1	2.05867e-08	129.82	4	HELLSLASSNHLGK(1)NLQLLMDR	2.5649	4	1.00597	1.33996	1.07993	0.574153			1.02294	0.999893	1.06172	0.9752	0.945416	0.99483	0.983	1.34	1.017	0.589			0.529
O15372	221	K	Eukaryotic translation initiation factor 3 subunit H OS=Homo sapiens OX=9606 GN=EIF3H PE=1 SV=1	EIF3H	0.999986	1.21937e-07	85.562	3	K(1)SAVADKHELLSLASSNHLGK	-3.1271	7		1.15859	0.932731	0.9274		0.981275	1.02294	0.999893	1.06172	0.9752	0.945416	0.99483		1.159	0.879	0.951		0.986	0.95	0.794235
O15372	178	K	Eukaryotic translation initiation factor 3 subunit H OS=Homo sapiens OX=9606 GN=EIF3H PE=1 SV=1	EIF3H	0.890243	0.00190795	67.464	2	LMEVCK(0.89)EK(0.11)	0.93868	5		1.06756	1.13033	1.13654	0.586393	1.07918	1.02294	0.999893	1.06172	0.9752	0.945416	0.99483		1.068	1.065	1.165	0.62	1.085	0.897	0.611241
O15372	172	K	Eukaryotic translation initiation factor 3 subunit H OS=Homo sapiens OX=9606 GN=EIF3H PE=1 SV=1	EIF3H	0.999434	0.0259291	43.168	2	LTPK(0.999)LMEVCK(0.001)	-2.3584	1			1				1.02294	0.999893	1.06172	0.9752	0.945416	0.99483			0.942
O15372	165	K	Eukaryotic translation initiation factor 3 subunit H OS=Homo sapiens OX=9606 GN=EIF3H PE=1 SV=1	EIF3H	1	1.43295e-09	138.71	2	TAQGSLSLK(1)AYR	-0.54994	6	1.25565	1.35285	1.20519	0.980008	0.333133	0.873169	1.02294	0.999893	1.06172	0.9752	0.945416	0.99483	1.227	1.353	1.135	1.005	0.352	0.878	0.602	0.145829
O15381	85	K	Nuclear valosin-containing protein-like OS=Homo sapiens OX=9606 GN=NVL PE=1 SV=1	NVL	1	0.012135	48.822	2	NLTELEDEHLAK(1)R	0.061099	1				1			0.975522	0.976731	1.02156	0.986033	1.05682	0.983335				1.014
O15381	759	K	Nuclear valosin-containing protein-like OS=Homo sapiens OX=9606 GN=NVL PE=1 SV=1	NVL	0.997867	0.0121303	54.436	2	LAILK(0.998)TITK(0.002)	-0.90155	1		1					0.975522	0.976731	1.02156	0.986033	1.05682	0.983335		1.024
O15381	25	K	Nuclear valosin-containing protein-like OS=Homo sapiens OX=9606 GN=NVL PE=1 SV=1	NVL	0.992984	0.00333134	74.849	2	VIQYLTSNK(0.993)CGK(0.007)	-3.6483	2		1.09219	0.907805				0.975522	0.976731	1.02156	0.986033	1.05682	0.983335		1.118	0.889
O15382	321	K	Branched-chain-amino-acid aminotransferase, mitochondrial OS=Homo sapiens OX=9606 GN=BCAT2 PE=1 SV=2	BCAT2	1	0.00219615	65.404	2	TITMK(1)QLLR	-0.089052	2				1.15477		0.845225	1.04157	1.01794	1.03902	0.952475	0.952924	0.996077				1.212		0.849
O15392	91	K	Baculoviral IAP repeat-containing protein 5 OS=Homo sapiens OX=9606 GN=BIRC5 PE=1 SV=3	BIRC5	1	1.59952e-06	104.49	2	K(1)QFEELTLGEFLK	-0.54921	9	1.31201	0.834604	0.763606	1.11933	0.658387	1.31206	0.804262	0.759343	0.797295	1.27365	1.13472	1.23072	1.631	1.099	0.958	0.879	0.58	1.066	0.685	0.185572
O15392	23	K	Baculoviral IAP repeat-containing protein 5 OS=Homo sapiens OX=9606 GN=BIRC5 PE=1 SV=3	BIRC5	1	2.0794e-11	61.867	3	ISTFK(1)NWPFLEGCACTPER	1.5358	4	0.891942		1.04568	1.08942		0.97296	0.804262	0.759343	0.797295	1.27365	1.13472	1.23072	1.109		1.312	0.855		0.791	0.68	0.0537815
O15397	17	K	Importin-8 OS=Homo sapiens OX=9606 GN=IPO8 PE=1 SV=2	IPO8	1	0.00473573	89.123	2	GTIDPK(1)LR	1.6274	1					1		0.820817	0.899443	0.885898	1.13982	1.13282	1.12121					0.883
O95373	750	K	Importin-7 OS=Homo sapiens OX=9606 GN=IPO7 PE=1 SV=1	IPO7	1	1.22956e-06	126.29	2	LLEVIILQCK(1)GR	0.96924	1						1	1.05848	1.03028	1.0383	0.949821	0.93969	0.983424						1.017
O15397	504	K	Importin-8 OS=Homo sapiens OX=9606 GN=IPO8 PE=1 SV=2	IPO8	0.807466	0.0353992	49.96	2	NAVELAK(0.193)K(0.807)	0.090251	1					1		0.820817	0.899443	0.885898	1.13982	1.13282	1.12121					0.883
O15400	116	K	Syntaxin-7 OS=Homo sapiens OX=9606 GN=STX7 PE=1 SV=4	STX7	1	0.0332423	56.014	2	EK(1)EFVAR	0.80563	2				1.37767	0.622329		0.972347	1.02776	1.02174	1.01076	0.995136	0.972256				1.363	0.625
O15400	68	K	Syntaxin-7 OS=Homo sapiens OX=9606 GN=STX7 PE=1 SV=4	STX7	0.999948	0.0772867	53.679	2	ETDK(1)YIK	0.4525	1				1			0.972347	1.02776	1.02174	1.01076	0.995136	0.972256				0.989
O15400	24	K	Syntaxin-7 OS=Homo sapiens OX=9606 GN=STX7 PE=1 SV=4	STX7	1	1.9711e-33	199.84	3	ISSNIQK(1)ITQCSVEIQR	0.7282	10	0.242011	0.240988	0.240953	2.02319	1.38183	1.87102	0.972347	1.02776	1.02174	1.01076	0.995136	0.972256	0.249	0.234	0.236	2.002	1.389	1.924	7.392	7.13692e-05
O15400	106	K	Syntaxin-7 OS=Homo sapiens OX=9606 GN=STX7 PE=1 SV=4	STX7	1	1.5811e-12	119.52	3	LVAEFTTSLTNFQK(1)VQR	0.24635	4			0.496887	1.27705	0.708822	1.51724	0.972347	1.02776	1.02174	1.01076	0.995136	0.972256			0.486	1.263	0.712	1.561	2.425
O15400	64	K	Syntaxin-7 OS=Homo sapiens OX=9606 GN=STX7 PE=1 SV=4	STX7	0.865043	0.0779211	47.361	2	QQYTNQLAK(0.865)ETDK(0.135)	-1.2017	1						1	0.972347	1.02776	1.02174	1.01076	0.995136	0.972256						1.029
O15400	138	K	Syntaxin-7 OS=Homo sapiens OX=9606 GN=STX7 PE=1 SV=4	STX7	1	6.8552e-05	76.255	2	VSGSFPEDSSK(1)ER	0.39611	10	0.982282	0.815276	0.904958	1.30155	0.609956	1.38597	0.972347	1.02776	1.02174	1.01076	0.995136	0.972256	1.01	0.793	0.886	1.288	0.613	1.426	1.237	0.605806
O15403	230	K	Monocarboxylate transporter 7 OS=Homo sapiens OX=9606 GN=SLC16A6 PE=1 SV=2	SLC16A6	1	2.23219e-05	102.03	2	EAQYMLENEK(1)TR	-1.0008	1						1
O15403	212	K	Monocarboxylate transporter 7 OS=Homo sapiens OX=9606 GN=SLC16A6 PE=1 SV=2	SLC16A6	1	0.000486374	78.864	2	GPASPK(1)IVIQENR	1.0835	2				1.25245	0.747555
O15439	77	K	Multidrug resistance-associated protein 4 OS=Homo sapiens OX=9606 GN=ABCC4 PE=1 SV=3	ABCC4	1	0.000171021	106.11	2	AENDAQK(1)PSLTR	-1.6561	7	0.883261	0.835157	0.736143	1.7572	0.328431	1.45981	1.01392	1.05081	1.0137	0.987475	0.947867	0.986229	0.871	0.795	0.726	1.779	0.346	1.48	1.507	0.722767
O15439	309	K	Multidrug resistance-associated protein 4 OS=Homo sapiens OX=9606 GN=ABCC4 PE=1 SV=3	ABCC4	1	0.0382488	65.313	2	EISK(1)ILR	-5.8596	1				1			1.01392	1.05081	1.0137	0.987475	0.947867	0.986229				1.013
O15439	1271	K	Multidrug resistance-associated protein 4 OS=Homo sapiens OX=9606 GN=ABCC4 PE=1 SV=3	ABCC4	1	3.93232e-22	187.85	2	ESLFYK(1)MVQQLGK	0.86732	6	0.581255	0.736497	0.51467	1.92622	0.614436	1.62692	1.01392	1.05081	1.0137	0.987475	0.947867	0.986229	0.573	0.701	0.508	1.951	0.648	1.65	2.384	0.0948021
O15439	1278	K	Multidrug resistance-associated protein 4 OS=Homo sapiens OX=9606 GN=ABCC4 PE=1 SV=3	ABCC4	0.999971	0.000251337	52.201	3	MVQQLGK(1)AEAAALTETAK	1.1635	2				0.720621		1.27938	1.01392	1.05081	1.0137	0.987475	0.947867	0.986229				0.73		1.297
O15439	1165	K	Multidrug resistance-associated protein 4 OS=Homo sapiens OX=9606 GN=ABCC4 PE=1 SV=3	ABCC4	1	6.47881e-06	49.872	3	ETIEDLPGK(1)MDTELAESGSNFSVGQR	0.34079	3				1.03115	1.26647	0.702384	1.01392	1.05081	1.0137	0.987475	0.947867	0.986229				1.044	1.336	0.712
O15439	1066	K	Multidrug resistance-associated protein 4 OS=Homo sapiens OX=9606 GN=ABCC4 PE=1 SV=3	ABCC4	0.998864	0.000909735	75.474	2	HLTALIK(0.999)SQEK(0.001)	-0.55611	2		0.533948				1.46605	1.01392	1.05081	1.0137	0.987475	0.947867	0.986229		0.508				1.487	2.927
O15439	1070	K	Multidrug resistance-associated protein 4 OS=Homo sapiens OX=9606 GN=ABCC4 PE=1 SV=3	ABCC4	1	0.00329417	64.064	2	SQEK(1)VGIVGR	0.14362	2	1.0265			0.973501			1.01392	1.05081	1.0137	0.987475	0.947867	0.986229	1.012			0.986			0.974
O15439	515	K	Multidrug resistance-associated protein 4 OS=Homo sapiens OX=9606 GN=ABCC4 PE=1 SV=3	ABCC4	1	8.41247e-07	112.68	3	K(1)DLQLLEDGDLTVIGDR	0.091422	1						1	1.01392	1.05081	1.0137	0.987475	0.947867	0.986229						1.014
O15439	633	K	Multidrug resistance-associated protein 4 OS=Homo sapiens OX=9606 GN=ABCC4 PE=1 SV=3	ABCC4	1	0.00755071	42.495	3	K(1)DNEESEQPPVPGTPTLR	1.6465	1					1		1.01392	1.05081	1.0137	0.987475	0.947867	0.986229					1.055
O15439	1116	K	Multidrug resistance-associated protein 4 OS=Homo sapiens OX=9606 GN=ABCC4 PE=1 SV=3	ABCC4	1	2.28813e-05	78.888	3	K(1)MSIIPQEPVLFTGTMR	0.56848	3	1.01325		1.19562			0.791126	1.01392	1.05081	1.0137	0.987475	0.947867	0.986229	0.999		1.179			0.802	0.736
O15439	1253	K	Multidrug resistance-associated protein 4 OS=Homo sapiens OX=9606 GN=ABCC4 PE=1 SV=3	ABCC4	0.999999	6.2862e-07	65.173	2	LK(1)EYDEPYVLLQNK	0.83624	5	0.69631		0.707453	1.27349	1.04345	1.2793	1.01392	1.05081	1.0137	0.987475	0.947867	0.986229	0.687		0.698	1.29	1.101	1.297	1.775	0.00379094
O15439	1097	K	Multidrug resistance-associated protein 4 OS=Homo sapiens OX=9606 GN=ABCC4 PE=1 SV=3	ABCC4	0.999767	0.000380032	63.908	2	LSEPEGK(1)IWIDK	0.47665	1				1			1.01392	1.05081	1.0137	0.987475	0.947867	0.986229				1.013
O15439	188	K	Multidrug resistance-associated protein 4 OS=Homo sapiens OX=9606 GN=ABCC4 PE=1 SV=3	ABCC4	1	4.55192e-10	125.25	3	LSNMAMGK(1)TTTGQIVNLLSNDVNK	-0.44265	6	1.38984	0.976122	0.713494	1.07529	0.578534	1.26672	1.01392	1.05081	1.0137	0.987475	0.947867	0.986229	1.371	0.929	0.704	1.089	0.61	1.284	0.993	0.957987
O15439	614	K	Multidrug resistance-associated protein 4 OS=Homo sapiens OX=9606 GN=ABCC4 PE=1 SV=3	ABCC4	0.999995	0.00247205	69.276	2	MVQK(1)GTYTEFLK	1.8768	2				0.980385		1.01961	1.01392	1.05081	1.0137	0.987475	0.947867	0.986229				0.993		1.034
O15439	670	K	Multidrug resistance-associated protein 4 OS=Homo sapiens OX=9606 GN=ABCC4 PE=1 SV=3	ABCC4	1	3.09769e-06	51.397	3	PSLK(1)DGALESQDTENVPVTLSEENR	-0.88162	1						1	1.01392	1.05081	1.0137	0.987475	0.947867	0.986229						1.014
O15439	695	K	Multidrug resistance-associated protein 4 OS=Homo sapiens OX=9606 GN=ABCC4 PE=1 SV=3	ABCC4	1	0.000658914	96.957	2	SEGK(1)VGFQAYK	0.20875	6	0.684754	0.694836	0.675606	1.48198	0.953005	1.50982	1.01392	1.05081	1.0137	0.987475	0.947867	0.986229	0.675	0.661	0.666	1.501	1.005	1.531	2.016	0.00760058
O15439	264	K	Multidrug resistance-associated protein 4 OS=Homo sapiens OX=9606 GN=ABCC4 PE=1 SV=3	ABCC4	1	0.00177591	72.922	2	SK(1)TATFTDAR	1.3598	2				0.681961	1.31804		1.01392	1.05081	1.0137	0.987475	0.947867	0.986229				0.691	1.391
O15439	1081	K	Multidrug resistance-associated protein 4 OS=Homo sapiens OX=9606 GN=ABCC4 PE=1 SV=3	ABCC4	1	1.4093e-05	82.437	2	TGAGK(1)SSLISALFR	-3.0876	4		1.03358	1.58316	0.653576		0.729686	1.01392	1.05081	1.0137	0.987475	0.947867	0.986229		0.984	1.562	0.662		0.74	0.551	0.137938
O15440	383	K	Multidrug resistance-associated protein 5 OS=Homo sapiens OX=9606 GN=ABCC5 PE=1 SV=2	ABCC5	1	5.0631e-35	227.27	2	AFSQSVQK(1)IR	0.47146	6	0.972011	1.12488	1.08058	1.0804	0.629981	1.11214
O15440	977	K	Multidrug resistance-associated protein 5 OS=Homo sapiens OX=9606 GN=ABCC5 PE=1 SV=2	ABCC5	1	0.0480105	40.861	2	FSK(1)DMDEVDVR	0.57473	1				1
O15440	938	K	Multidrug resistance-associated protein 5 OS=Homo sapiens OX=9606 GN=ABCC5 PE=1 SV=2	ABCC5	1	0.00183616	88.181	2	GVVFVK(1)GTLR	-1.1221	2				0.894192		1.10581
O15440	1218	K	Multidrug resistance-associated protein 5 OS=Homo sapiens OX=9606 GN=ABCC5 PE=1 SV=2	ABCC5	0.99223	0.00344667	72.492	2	VSFTIK(0.992)PK(0.008)	-1.026	1					1
O15446	70	K	DNA-directed RNA polymerase I subunit RPA34 OS=Homo sapiens OX=9606 GN=POLR1G PE=1 SV=1	POLR1G	0.92784	3.45896e-08	122.51	3	HVPLSGSQIVK(0.928)GK(0.072)	1.6928	3	1.22552		0.774482				0.933445	0.992074	1.06197	0.99107	0.965686	1.05575	1.313		0.729
O15498	60	K	Synaptobrevin homolog YKT6 OS=Homo sapiens OX=9606 GN=YKT6 PE=1 SV=1	YKT6	1	0.000543366	63.908	3	ASVK(1)EQDYLCHVYVR	2.5581	5	1.21047	1.31678	1.12597	0.705985		0.640798	1.04179	1.00759	1.0444	0.963082	0.949741	0.993391	1.162	1.307	1.078	0.733		0.645	0.583	0.00838204
O15498	141	K	Synaptobrevin homolog YKT6 OS=Homo sapiens OX=9606 GN=YKT6 PE=1 SV=1	YKT6	0.999942	1.9252e-05	59.77	2	EADPMTK(1)VQAELDETK	1.4485	1		1					1.04179	1.00759	1.0444	0.963082	0.949741	0.993391		0.992
O15498	173	K	Synaptobrevin homolog YKT6 OS=Homo sapiens OX=9606 GN=YKT6 PE=1 SV=1	YKT6	1	3.00801e-07	109.47	3	LDDLVSK(1)SEVLGTQSK	-1.0467	5	1.17532	1.0089	1.07592	0.903974		0.835885	1.04179	1.00759	1.0444	0.963082	0.949741	0.993391	1.128	1.001	1.03	0.939		0.841	0.845	0.0729054
O15498	182	K	Synaptobrevin homolog YKT6 OS=Homo sapiens OX=9606 GN=YKT6 PE=1 SV=1	YKT6	0.999999	6.73162e-11	157.77	2	SEVLGTQSK(1)AFYK	2.5078	5	0.719003	0.847394	1.14383	1.26959	1.02019		1.04179	1.00759	1.0444	0.963082	0.949741	0.993391	0.69	0.841	1.095	1.318	1.074		1.366	0.183745
O15498	11	K	Synaptobrevin homolog YKT6 OS=Homo sapiens OX=9606 GN=YKT6 PE=1 SV=1	YKT6	0.999343	1.37576e-15	133.49	2	LYSLSVLYK(0.999)GEAK(0.001)	-12.415	5	2.12761	1.86891	0.174031	0.591189		0.23826	1.04179	1.00759	1.0444	0.963082	0.949741	0.993391	2.042	1.855	0.167	0.614		0.24	0.315	0.522184
O15498	103	K	Synaptobrevin homolog YKT6 OS=Homo sapiens OX=9606 GN=YKT6 PE=1 SV=1	YKT6	1	4.16764e-05	88.24	2	VLDEFSK(1)QVDR	1.1777	2	0.982676	1.01732					1.04179	1.00759	1.0444	0.963082	0.949741	0.993391	0.943	1.01
O15511	93	K	Actin-related protein 2/3 complex subunit 5 OS=Homo sapiens OX=9606 GN=ARPC5 PE=1 SV=3	ARPC5	1	1.92956e-08	123.99	2	ANDIEK(1)AVQSLDK	3.0642	5		1.52774	1.1902	0.786145	0.74685	0.74907	0.964529	0.932651	0.908816	1.03813	1.07894	1.07694		1.638	1.31	0.757	0.692	0.696	0.485	0.00428352
O15511	100	K	Actin-related protein 2/3 complex subunit 5 OS=Homo sapiens OX=9606 GN=ARPC5 PE=1 SV=3	ARPC5	0.999956	9.54174e-10	88.42	2	AVQSLDK(1)NGVDLLMK	0.39081	2			1.29558		0.704416		0.964529	0.932651	0.908816	1.03813	1.07894	1.07694			1.426		0.653		0.458
O15511	108	K	Actin-related protein 2/3 complex subunit 5 OS=Homo sapiens OX=9606 GN=ARPC5 PE=1 SV=3	ARPC5	0.994566	0.00353387	72.922	2	NGVDLLMK(0.995)YIYK(0.005)	-1.2323	1			1				0.964529	0.932651	0.908816	1.03813	1.07894	1.07694			1.1
O15511	67	K	Actin-related protein 2/3 complex subunit 5 OS=Homo sapiens OX=9606 GN=ARPC5 PE=1 SV=3	ARPC5	0.999994	5.36553e-05	101.45	2	NPPINTK(1)SQAVK	0.050902	6	1.41984	1.37855	1.16235	0.86131	0.275135	0.90282	0.964529	0.932651	0.908816	1.03813	1.07894	1.07694	1.472	1.478	1.279	0.83	0.255	0.838	0.455	0.0823445
O15511	3	K	Actin-related protein 2/3 complex subunit 5 OS=Homo sapiens OX=9606 GN=ARPC5 PE=1 SV=3	ARPC5	1	1.06461e-07	151.22	2	SK(1)NTVSSAR	-0.66663	3		0.785492		1.06208		1.15243	0.964529	0.932651	0.908816	1.03813	1.07894	1.07694		0.842		1.023		1.07	1.243
O15511	87	K	Actin-related protein 2/3 complex subunit 5 OS=Homo sapiens OX=9606 GN=ARPC5 PE=1 SV=3	ARPC5	0.999904	5.15347e-05	106.11	2	VLISFK(1)ANDIEK	2.5911	1	1						0.964529	0.932651	0.908816	1.03813	1.07894	1.07694	1.037
O15523	213	K	ATP-dependent RNA helicase DDX3Y OS=Homo sapiens OX=9606 GN=DDX3Y PE=1 SV=2	DDX3Y	0.993854	0.000372689	78.178	2	HAIPIIK(0.994)GK(0.006)	0.96091	5	1.52524	1.44639	1.40459	0.384712	0.239071		0.933838	0.888281	0.855167	1.06649	1.02351	1.23271	1.633	1.628	1.642	0.361	0.234		0.182	0.00175208
O15523	215	K	ATP-dependent RNA helicase DDX3Y OS=Homo sapiens OX=9606 GN=DDX3Y PE=1 SV=2	DDX3Y	0.8346	0.0104898	60.709	2	HAIPIIK(0.165)GK(0.835)	0.65767	1						1	0.933838	0.888281	0.855167	1.06649	1.02351	1.23271						0.811
O15523	206	K	ATP-dependent RNA helicase DDX3Y OS=Homo sapiens OX=9606 GN=DDX3Y PE=1 SV=2	DDX3Y	1	4.82822e-08	184.65	2	PTPVQK(1)HAIPIIK	-0.99903	26	1.7046	1.61203	1.53991	0.504507	0.119779	0.519175	0.933838	0.888281	0.855167	1.06649	1.02351	1.23271	1.825	1.815	1.801	0.473	0.117	0.421	0.186	0.0144877
O15523	546	K	ATP-dependent RNA helicase DDX3Y OS=Homo sapiens OX=9606 GN=DDX3Y PE=1 SV=2	DDX3Y	0.998144	6.2981e-33	211.9	3	VGNLGLATSFFNEK(0.998)NMNITK(0.002)	-0.13256	6	1.85617	1.78845	1.58116	0.314175	0.195706	0.264338	0.933838	0.888281	0.855167	1.06649	1.02351	1.23271	1.988	2.013	1.849	0.295	0.191	0.214	0.12	8.68355e-05
O15523	416	K	ATP-dependent RNA helicase DDX3Y OS=Homo sapiens OX=9606 GN=DDX3Y PE=1 SV=2	DDX3Y	1	9.36745e-18	154.48	3	VGSTSENITQK(1)VVWVEDLDKR	1.5526	4	1.16991	1.42798	1.24764			0.154472	0.933838	0.888281	0.855167	1.06649	1.02351	1.23271	1.253	1.608	1.459			0.125	0.087
O15523	425	K	ATP-dependent RNA helicase DDX3Y OS=Homo sapiens OX=9606 GN=DDX3Y PE=1 SV=2	DDX3Y	1	4.78799e-06	123.5	2	VVWVEDLDK(1)R	-2.818	6	1.40139	1.83749	1.51612	0.51724	0.260471	0.467286	0.933838	0.888281	0.855167	1.06649	1.02351	1.23271	1.501	2.069	1.773	0.485	0.254	0.379	0.209	0.00163168
O60675	110	K	Transcription factor MafK OS=Homo sapiens OX=9606 GN=MAFK PE=1 SV=1	MAFK	1	7.83342e-05	112.93	2	SK(1)YEALQTFAR	0.92637	6	1.1719	1.29456	1.3324	0.899585	0.512433	0.789119
O15527	198	K	N-glycosylase/DNA lyase OS=Homo sapiens OX=9606 GN=OGG1 PE=1 SV=2	OGG1	1	0.0410075	56.89	2	K(1)LGLGYR	-2.1461	2			1.15658	0.843421
O15530	257	K	3-phosphoinositide-dependent protein kinase 1 OS=Homo sapiens OX=9606 GN=PDPK1 PE=1 SV=1	PDPK1	0.973193	2.52866e-45	202.15	3	ANSFVGTAQYVSPELLTEK(0.973)SACK(0.027)	2.8326	3	0.45542	1.19139	1.35319				0.981709	1.04656	1.00549	0.956027	0.979424	1.03079	0.464	1.138	1.346
O15530	315	K	3-phosphoinositide-dependent protein kinase 1 OS=Homo sapiens OX=9606 GN=PDPK1 PE=1 SV=1	PDPK1	1	3.71558e-06	85.813	2	DLVEK(1)LLVLDATK	0.65999	3	0.525491	1.68901			0.785499		0.981709	1.04656	1.00549	0.956027	0.979424	1.03079	0.535	1.614			0.802		0.746
O15530	323	K	3-phosphoinositide-dependent protein kinase 1 OS=Homo sapiens OX=9606 GN=PDPK1 PE=1 SV=1	PDPK1	1	4.69705e-06	129.72	2	LLVLDATK(1)R	0.059337	5	0.639383	1.5233	1.69771	0.596856		0.542756	0.981709	1.04656	1.00549	0.956027	0.979424	1.03079	0.651	1.456	1.688	0.624		0.527	0.455	0.163028
O15530	111	K	3-phosphoinositide-dependent protein kinase 1 OS=Homo sapiens OX=9606 GN=PDPK1 PE=1 SV=1	PDPK1	1	7.11412e-05	124.81	2	EYAIK(1)ILEK	3.3349	2	0.864708	1.13529					0.981709	1.04656	1.00549	0.956027	0.979424	1.03079	0.881	1.085
O15530	199	K	3-phosphoinositide-dependent protein kinase 1 OS=Homo sapiens OX=9606 GN=PDPK1 PE=1 SV=1	PDPK1	1	0.000156994	52.201	3	FYTAEIVSALEYLHGK(1)GIIHR	3.4417	1			1				0.981709	1.04656	1.00549	0.956027	0.979424	1.03079			0.995
O15530	120	K	3-phosphoinositide-dependent protein kinase 1 OS=Homo sapiens OX=9606 GN=PDPK1 PE=1 SV=1	PDPK1	0.996442	0.0214133	58.286	2	HIIK(0.996)ENK(0.004)	1.1505	2	1.34175			0.658253			0.981709	1.04656	1.00549	0.956027	0.979424	1.03079	1.367			0.689			0.504
O15530	173	K	3-phosphoinositide-dependent protein kinase 1 OS=Homo sapiens OX=9606 GN=PDPK1 PE=1 SV=1	PDPK1	1	0.0235631	55.578	2	K(1)IGSFDETCTR	6.0781	1		1					0.981709	1.04656	1.00549	0.956027	0.979424	1.03079		0.956
O15530	538	K	3-phosphoinositide-dependent protein kinase 1 OS=Homo sapiens OX=9606 GN=PDPK1 PE=1 SV=1	PDPK1	1	0.00995697	72.492	2	K(1)IQEVWR	-0.086776	3	1.09211	1.17701		0.730875			0.981709	1.04656	1.00549	0.956027	0.979424	1.03079	1.112	1.125		0.764			0.683
O15533	104	K	Tapasin OS=Homo sapiens OX=9606 GN=TAPBP PE=1 SV=1	TAPBP	1	2.56155e-18	147.14	3	FVPLPASAK(1)WASGLTPAQNCPR	0.47531	6	0.502512	0.779137	0.790044	1.52638	0.987007	1.41492	1.01524	0.993031	1.01748	0.977372	1.00539	0.991487	0.495	0.785	0.776	1.562	0.982	1.427	1.931	0.0336039
O15550	75	K	Lysine-specific demethylase 6A OS=Homo sapiens OX=9606 GN=KDM6A PE=1 SV=2	KDM6A	1	0.00417403	63.301	2	ALLGK(1)AVR	0.54563	2				1.03412		0.965884
O15550	265	K	Lysine-specific demethylase 6A OS=Homo sapiens OX=9606 GN=KDM6A PE=1 SV=2	KDM6A	1	0.000442396	95.138	2	ATK(1)ESYAIQYLQK	1.4399	1					1
O43143	491	K	Pre-mRNA-splicing factor ATP-dependent RNA helicase DHX15 OS=Homo sapiens OX=9606 GN=DHX15 PE=1 SV=2	DHX15	1	3.12368e-07	91.032	3	AYK(1)TEMQDNTYPEILR	0.70652	1						1	1.03756	1.05034	1.03238	0.945017	0.949589	0.985118						1.015
O43143	230	K	Pre-mRNA-splicing factor ATP-dependent RNA helicase DHX15 OS=Homo sapiens OX=9606 GN=DHX15 PE=1 SV=2	DHX15	0.999992	2.05894e-10	103.76	2	FEDCSSAK(1)TILK	-0.16941	4	1.37948	1.14444			0.746199	0.72989	1.03756	1.05034	1.03238	0.945017	0.949589	0.985118	1.33	1.09			0.786	0.741	0.631	0.0480954
O43143	234	K	Pre-mRNA-splicing factor ATP-dependent RNA helicase DHX15 OS=Homo sapiens OX=9606 GN=DHX15 PE=1 SV=2	DHX15	1	3.03925e-05	87.573	2	TILK(1)YMTDGMLLR	0.53965	4	1.09195	1.29424	0.945274	0.668542			1.03756	1.05034	1.03238	0.945017	0.949589	0.985118	1.052	1.232	0.916	0.707			0.663
O43143	407	K	Pre-mRNA-splicing factor ATP-dependent RNA helicase DHX15 OS=Homo sapiens OX=9606 GN=DHX15 PE=1 SV=2	DHX15	0.92037	0.00981684	60.589	2	IFEPPPPK(0.92)K(0.08)	-0.08642	5	1.31395	1.1595	1.15874	0.69515		0.672652	1.03756	1.05034	1.03238	0.945017	0.949589	0.985118	1.266	1.104	1.122	0.736		0.683	0.61	0.00419296
O43143	786	K	Pre-mRNA-splicing factor ATP-dependent RNA helicase DHX15 OS=Homo sapiens OX=9606 GN=DHX15 PE=1 SV=2	DHX15	0.997496	0.0106165	67.903	2	IIAK(0.997)LQSK(0.003)	-1.2579	2	1.70781				0.29219		1.03756	1.05034	1.03238	0.945017	0.949589	0.985118	1.646				0.308		0.187
O43143	790	K	Pre-mRNA-splicing factor ATP-dependent RNA helicase DHX15 OS=Homo sapiens OX=9606 GN=DHX15 PE=1 SV=2	DHX15	1	1.21025e-17	204.86	2	LQSK(1)EYSQY	2.1299	6	0.768324	1.14289	0.96486	0.797582	1.27635	1.04999	1.03756	1.05034	1.03238	0.945017	0.949589	0.985118	0.741	1.088	0.935	0.844	1.344	1.066	1.177	0.418163
O43143	18	K	Pre-mRNA-splicing factor ATP-dependent RNA helicase DHX15 OS=Homo sapiens OX=9606 GN=DHX15 PE=1 SV=2	DHX15	0.972359	0.00071844	101.48	2	LDLGEDYPSGK(0.028)K(0.972)	6.1003	4	1.13151	1.28077	1.07678	0.510935			1.03756	1.05034	1.03238	0.945017	0.949589	0.985118	1.091	1.219	1.043	0.541			0.484
O43143	143	K	Pre-mRNA-splicing factor ATP-dependent RNA helicase DHX15 OS=Homo sapiens OX=9606 GN=DHX15 PE=1 SV=2	DHX15	1	0.00793856	40.386	2	LQLPVWEYK(1)DR	-3.0759	1					1		1.03756	1.05034	1.03238	0.945017	0.949589	0.985118					1.053
O43143	488	K	Pre-mRNA-splicing factor ATP-dependent RNA helicase DHX15 OS=Homo sapiens OX=9606 GN=DHX15 PE=1 SV=2	DHX15	0.999707	0.0021389	98.009	2	LYTEK(1)AYK	5.9299	3	1.12498	1.05563		0.81939			1.03756	1.05034	1.03238	0.945017	0.949589	0.985118	1.084	1.005		0.867			0.83
O43143	754	K	Pre-mRNA-splicing factor ATP-dependent RNA helicase DHX15 OS=Homo sapiens OX=9606 GN=DHX15 PE=1 SV=2	DHX15	0.999981	3.15589e-05	90.689	2	TCTDIK(1)PEWLVK	-1.3871	6	1.39824	0.914715	1.09044	0.785155	0.505747	1.3057	1.03756	1.05034	1.03238	0.945017	0.949589	0.985118	1.348	0.871	1.056	0.831	0.533	1.325	0.821	0.44089
O43143	480	K	Pre-mRNA-splicing factor ATP-dependent RNA helicase DHX15 OS=Homo sapiens OX=9606 GN=DHX15 PE=1 SV=2	DHX15	1	0.0423021	47.349	3	TRPGK(1)CFR	0.20908	1						1	1.03756	1.05034	1.03238	0.945017	0.949589	0.985118						1.015
O43143	132	K	Pre-mRNA-splicing factor ATP-dependent RNA helicase DHX15 OS=Homo sapiens OX=9606 GN=DHX15 PE=1 SV=2	DHX15	0.970903	0.0102534	92.677	2	YYDILK(0.971)K(0.029)	-0.21351	6	1.24692	1.06614	1.04162	1.03357	0.560311	1.05143	1.03756	1.05034	1.03238	0.945017	0.949589	0.985118	1.202	1.015	1.009	1.094	0.59	1.067	0.853	0.408337
O43148	6	K	mRNA cap guanine-N7 methyltransferase OS=Homo sapiens OX=9606 GN=RNMT PE=1 SV=1	RNMT	0.997872	0.0030598	51.531	2	ANSAK(0.998)AEEYEK(0.002)	-0.10782	1			1				1.09185	1.10253	1.00945	0.964231	0.941308	0.890637			0.991
O43148	270	K	mRNA cap guanine-N7 methyltransferase OS=Homo sapiens OX=9606 GN=RNMT PE=1 SV=1	RNMT	1	0.000687535	110.22	2	ELLIDK(1)FR	-0.80541	5	1.11484		1.0725	0.82083	0.849748	1.14207	1.09185	1.10253	1.00945	0.964231	0.941308	0.890637	1.021		1.062	0.851	0.903	1.282	0.972	0.801663
O43148	137	K	mRNA cap guanine-N7 methyltransferase OS=Homo sapiens OX=9606 GN=RNMT PE=1 SV=1	RNMT	0.933114	0.00100619	94.804	2	IALEDVPEK(0.933)QK(0.067)	0.9467	4		1.23478	0.717287	1.5515	0.496435		1.09185	1.10253	1.00945	0.964231	0.941308	0.890637		1.12	0.711	1.609	0.527		1.167	0.96317
O43148	222	K	mRNA cap guanine-N7 methyltransferase OS=Homo sapiens OX=9606 GN=RNMT PE=1 SV=1	RNMT	1	7.64653e-10	88.796	2	INK(1)LVCTDIADVSVK	-1.6758	5	1.45334	1.32835	0.733117	0.736527		0.748666	1.09185	1.10253	1.00945	0.964231	0.941308	0.890637	1.331	1.205	0.726	0.764		0.841	0.738	0.347897
O43148	83	K	mRNA cap guanine-N7 methyltransferase OS=Homo sapiens OX=9606 GN=RNMT PE=1 SV=1	RNMT	0.999909	0.0230332	40.386	2	K(1)LDPEIVPEEK	9.7374	2	0.509342					1.49066	1.09185	1.10253	1.00945	0.964231	0.941308	0.890637	0.466					1.674	3.592
O43148	433	K	mRNA cap guanine-N7 methyltransferase OS=Homo sapiens OX=9606 GN=RNMT PE=1 SV=1	RNMT	0.997636	0.00853183	41.87	2	LVSEK(0.998)VDDYEHAAK(0.002)	0.033051	1		1					1.09185	1.10253	1.00945	0.964231	0.941308	0.890637		0.907
O43148	442	K	mRNA cap guanine-N7 methyltransferase OS=Homo sapiens OX=9606 GN=RNMT PE=1 SV=1	RNMT	0.999501	2.61342e-06	92.445	2	VDDYEHAAK(1)YMK	-0.99886	6	1.16121	1.18003	1.1163	1.1082	0.45103	0.983231	1.09185	1.10253	1.00945	0.964231	0.941308	0.890637	1.064	1.07	1.106	1.149	0.479	1.104	0.843	0.442808
O43148	428	K	mRNA cap guanine-N7 methyltransferase OS=Homo sapiens OX=9606 GN=RNMT PE=1 SV=1	RNMT	0.997407	4.03704e-06	144.72	3	MQALEPYPANESSK(0.997)LVSEK(0.003)	4.2783	5	0.815268	0.697787	0.961658	1.72298	0.802307		1.09185	1.10253	1.00945	0.964231	0.941308	0.890637	0.747	0.633	0.953	1.787	0.852		1.697	0.228931
O43148	190	K	mRNA cap guanine-N7 methyltransferase OS=Homo sapiens OX=9606 GN=RNMT PE=1 SV=1	RNMT	1	1.17446e-09	122.51	2	SVLIGEFLEK(1)VR	-0.16096	5		1.21928	1.15213	1.07023	0.559621	0.998743	1.09185	1.10253	1.00945	0.964231	0.941308	0.890637		1.106	1.141	1.11	0.595	1.121	0.838	0.482296
O43149	2291	K	Zinc finger ZZ-type and EF-hand domain-containing protein 1 OS=Homo sapiens OX=9606 GN=ZZEF1 PE=1 SV=6	ZZEF1	1	0.00802986	57.032	2	AVIVDVK(1)TR	1.1186	3			1.0366		0.974712	0.988688	1.02663	0.962779	1.04829	1.01033	0.958784	0.993191			0.989		1.017	0.995	1.017
O43149	2087	K	Zinc finger ZZ-type and EF-hand domain-containing protein 1 OS=Homo sapiens OX=9606 GN=ZZEF1 PE=1 SV=6	ZZEF1	1	0.00262623	53.363	3	AVTPSPEQVFAECSQK(1)R	-0.24362	1						1	1.02663	0.962779	1.04829	1.01033	0.958784	0.993191						1.007
O43149	2491	K	Zinc finger ZZ-type and EF-hand domain-containing protein 1 OS=Homo sapiens OX=9606 GN=ZZEF1 PE=1 SV=6	ZZEF1	0.999999	0.003634	58.313	2	K(1)TDYFFLEVQK	2.5803	2	0.793168	1.20683					1.02663	0.962779	1.04829	1.01033	0.958784	0.993191	0.773	1.253
O43149	2501	K	Zinc finger ZZ-type and EF-hand domain-containing protein 1 OS=Homo sapiens OX=9606 GN=ZZEF1 PE=1 SV=6	ZZEF1	1	2.99088e-14	175.64	2	TDYFFLEVQK(1)R	0.59395	17	1.27317	1.20139	1.28048	0.971973	0.268774	1.00421	1.02663	0.962779	1.04829	1.01033	0.958784	0.993191	1.24	1.248	1.221	0.962	0.28	1.011	0.607	0.199004
O43149	291	K	Zinc finger ZZ-type and EF-hand domain-containing protein 1 OS=Homo sapiens OX=9606 GN=ZZEF1 PE=1 SV=6	ZZEF1	0.999036	0.0692275	46.033	2	LK(0.999)MK(0.001)PDVVLR	-3.3291	1		1					1.02663	0.962779	1.04829	1.01033	0.958784	0.993191		1.039
O43156	955	K	TELO2-interacting protein 1 homolog OS=Homo sapiens OX=9606 GN=TTI1 PE=1 SV=3	TTI1	1	1.55002e-05	94.119	3	DVLPK(1)LAGSLVTQAPISAR	2.1454	5	0.724434	1.06593	1.20963				0.932943	1.02668	0.916971	1.03659	0.987472	1.09934	0.777	1.038	1.319
O43156	950	K	TELO2-interacting protein 1 homolog OS=Homo sapiens OX=9606 GN=TTI1 PE=1 SV=3	TTI1	0.999587	0.0306983	45.489	2	FCK(1)DVLPK	0.092104	1			1				0.932943	1.02668	0.916971	1.03659	0.987472	1.09934			1.091
O43156	61	K	TELO2-interacting protein 1 homolog OS=Homo sapiens OX=9606 GN=TTI1 PE=1 SV=3	TTI1	0.999999	0.000263681	106.93	2	FTLK(1)TPGPK	-0.31501	4	1.25344	1.27953	1.1386	0.32843			0.932943	1.02668	0.916971	1.03659	0.987472	1.09934	1.344	1.246	1.242	0.317			0.248
O43156	362	K	TELO2-interacting protein 1 homolog OS=Homo sapiens OX=9606 GN=TTI1 PE=1 SV=3	TTI1	1	9.5895e-05	106.35	3	HFADQK(1)VVVGNK	-1.0655	5	1.5968	1.29344	1.38144	0.387832		0.340479	0.932943	1.02668	0.916971	1.03659	0.987472	1.09934	1.712	1.26	1.507	0.374		0.31	0.229	0.00163552
O43156	547	K	TELO2-interacting protein 1 homolog OS=Homo sapiens OX=9606 GN=TTI1 PE=1 SV=3	TTI1	1	0.000952605	102.55	3	HIK(1)TNPEELR	-0.50572	3	1.03353	1.00759	0.958872				0.932943	1.02668	0.916971	1.03659	0.987472	1.09934	1.108	0.981	1.046
O43156	717	K	TELO2-interacting protein 1 homolog OS=Homo sapiens OX=9606 GN=TTI1 PE=1 SV=3	TTI1	1	7.39654e-05	56.938	3	HLALHPHTPK(1)VLEVMLR	-0.79507	2	1.16886		0.831145				0.932943	1.02668	0.916971	1.03659	0.987472	1.09934	1.253		0.906
O43156	305	K	TELO2-interacting protein 1 homolog OS=Homo sapiens OX=9606 GN=TTI1 PE=1 SV=3	TTI1	1	0.00142079	43.306	3	IIECVSVHPHWK(1)VR	-0.25079	1	1						0.932943	1.02668	0.916971	1.03659	0.987472	1.09934	1.072
O43156	226	K	TELO2-interacting protein 1 homolog OS=Homo sapiens OX=9606 GN=TTI1 PE=1 SV=3	TTI1	0.999065	8.36677e-05	61.067	3	LITGDFK(0.999)QGHSIVVSSLK(0.001)	-1.5018	2	1.11854		0.881463				0.932943	1.02668	0.916971	1.03659	0.987472	1.09934	1.199		0.961
O43156	23	K	TELO2-interacting protein 1 homolog OS=Homo sapiens OX=9606 GN=TTI1 PE=1 SV=3	TTI1	1	4.69324e-05	48.476	4	PVCVQLTK(1)TQTVENVEHLQTR	-1.1223	1		1					0.932943	1.02668	0.916971	1.03659	0.987472	1.09934		0.974
O43156	1022	K	TELO2-interacting protein 1 homolog OS=Homo sapiens OX=9606 GN=TTI1 PE=1 SV=3	TTI1	1	0.0814974	43.272	2	QPVK(1)LQEAAR	-3.7645	1		1					0.932943	1.02668	0.916971	1.03659	0.987472	1.09934		0.974
O43156	253	K	TELO2-interacting protein 1 homolog OS=Homo sapiens OX=9606 GN=TTI1 PE=1 SV=3	TTI1	1	2.36411e-06	122.51	2	TVSFIMADEQLK(1)R	6.6514	2	0.935156	1.06484					0.932943	1.02668	0.916971	1.03659	0.987472	1.09934	1.002	1.037
O43156	461	K	TELO2-interacting protein 1 homolog OS=Homo sapiens OX=9606 GN=TTI1 PE=1 SV=3	TTI1	1	6.6294e-05	68.42	3	WNSDDLNASPK(1)TSATQPWNR	1.1244	2	0.948777		1.05122				0.932943	1.02668	0.916971	1.03659	0.987472	1.09934	1.017		1.146
O43159	409	K	Ribosomal RNA-processing protein 8 OS=Homo sapiens OX=9606 GN=RRP8 PE=1 SV=2	RRP8	0.999994	0.0214801	72.038	2	AVTK(1)LGFK	-0.85369	3	1.08377	1.02348	0.892749				0.913415	1.05043	1.00741	0.9585	0.989347	1.0809	1.187	0.974	0.886
O43159	417	K	Ribosomal RNA-processing protein 8 OS=Homo sapiens OX=9606 GN=RRP8 PE=1 SV=2	RRP8	0.999763	2.62006e-05	43.904	3	IVSK(1)DLTNSHFFLFDFQK	-0.51488	1		1					0.913415	1.05043	1.00741	0.9585	0.989347	1.0809		0.952
O43159	440	K	Ribosomal RNA-processing protein 8 OS=Homo sapiens OX=9606 GN=RRP8 PE=1 SV=2	RRP8	0.999999	4.63176e-08	65.724	3	TGPPLVGPK(1)AQLSGLQLQPCLYK	-0.44861	5	1.00098	1.21121	0.787807				0.913415	1.05043	1.00741	0.9585	0.989347	1.0809	1.096	1.153	0.782
O43159	383	K	Ribosomal RNA-processing protein 8 OS=Homo sapiens OX=9606 GN=RRP8 PE=1 SV=2	RRP8	0.799892	3.67896e-05	58.338	3	VLK(0.8)PGGLLK(0.2)VAEVSSR	0.28102	2			0.635907			1.36409	0.913415	1.05043	1.00741	0.9585	0.989347	1.0809			0.631			1.262	2
O43159	389	K	Ribosomal RNA-processing protein 8 OS=Homo sapiens OX=9606 GN=RRP8 PE=1 SV=2	RRP8	0.999947	6.27019e-07	97.084	3	VLKPGGLLK(1)VAEVSSR	-0.030806	7	1.0414	1.63411	1.49177	0.530242	0.302487		0.913415	1.05043	1.00741	0.9585	0.989347	1.0809	1.14	1.556	1.481	0.553	0.306		0.308	0.0174275
O43164	320	K	E3 ubiquitin-protein ligase Praja-2 OS=Homo sapiens OX=9606 GN=PJA2 PE=1 SV=4	PJA2	1	4.01705e-36	181.9	3	K(1)LISSSQVDQETGFNR	0.50228	12	0.539708	0.497726	0.500939	1.72613	1.09742	1.63808
O43164	317	K	E3 ubiquitin-protein ligase Praja-2 OS=Homo sapiens OX=9606 GN=PJA2 PE=1 SV=4	PJA2	1	2.8383e-06	103.76	4	NHGSSPEQVVRPK(1)VR	1.1249	1				1
O43169	92	K	Cytochrome b5 type B OS=Homo sapiens OX=9606 GN=CYB5B PE=1 SV=3	CYB5B	1	2.44503e-26	237.51	4	EMLK(1)QYYIGDIHPSDLKPESGSK	-0.36378	14	1.39183	1.48814	1.37935	0.694027	0.378178	0.668481	1.21054	1.10135	1.05888	0.900715	0.909547	0.818971	1.15	1.351	1.303	0.771	0.416	0.816	0.527	0.0368276
O43169	105	K	Cytochrome b5 type B OS=Homo sapiens OX=9606 GN=CYB5B PE=1 SV=3	CYB5B	0.995225	6.40443e-17	120.75	4	EMLK(1)QYYIGDIHPSDLK(0.995)PESGSK(0.005)	0.50094	9	1.52572	1.43374	1.44741	0.636461	0.3184	0.638266	1.21054	1.10135	1.05888	0.900715	0.909547	0.818971	1.26	1.302	1.367	0.707	0.35	0.779	0.467	0.0319583
O43169	34	K	Cytochrome b5 type B OS=Homo sapiens OX=9606 GN=CYB5B PE=1 SV=3	CYB5B	1	0.00578888	81.32	2	LEEVAK(1)R	-1.3591	4		1.05251	1.10187		0.751711	1.09391	1.21054	1.10135	1.05888	0.900715	0.909547	0.818971		0.956	1.041		0.826	1.336	1.083	0.852016
O43169	39	K	Cytochrome b5 type B OS=Homo sapiens OX=9606 GN=CYB5B PE=1 SV=3	CYB5B	1	1.86353e-64	273.75	3	RNSLK(1)ELWLVIHGR	-2.2417	17	1.44641	1.28515	1.29698	0.744562	0.105639	1.12126	1.21054	1.10135	1.05888	0.900715	0.909547	0.818971	1.195	1.167	1.225	0.827	0.116	1.369	0.645	0.319549
O43172	216	K	U4/U6 small nuclear ribonucleoprotein Prp4 OS=Homo sapiens OX=9606 GN=PRPF4 PE=1 SV=2	PRPF4	1	0.000336929	67.548	3	TSQMQELHK(1)SLR	-1.0236	5		1.4272	1.16	0.793004		0.619801	1.02061	1.0419	1.05252	0.976492	0.94335	0.965132		1.37	1.102	0.812		0.642	0.588	0.0799796
O43242	38	K	26S proteasome non-ATPase regulatory subunit 3 OS=Homo sapiens OX=9606 GN=PSMD3 PE=1 SV=2	PSMD3	0.999998	1.16981e-36	108.17	4	AKPPPGGGEQEPPPPPAPQDVEMK(1)EEAATGGGSTGEADGK	1.3499	2		0.915384	1.08462				1.08517	1.05045	1.07161	0.926031	0.950765	0.915971		0.871	1.012
O43242	54	K	26S proteasome non-ATPase regulatory subunit 3 OS=Homo sapiens OX=9606 GN=PSMD3 PE=1 SV=2	PSMD3	1	5.27598e-90	286.73	3	EEAATGGGSTGEADGK(1)TAAAAAEHSQR	-1.4823	6	0.714752	0.668251	0.779919	1.62069	0.740831	1.47556	1.08517	1.05045	1.07161	0.926031	0.950765	0.915971	0.659	0.636	0.728	1.75	0.779	1.611	2.046	0.0648101
O43242	209	K	26S proteasome non-ATPase regulatory subunit 3 OS=Homo sapiens OX=9606 GN=PSMD3 PE=1 SV=2	PSMD3	1	8.57012e-06	97.175	3	ALDLVAAK(1)CYYYHAR	-0.0050607	6	1.25989	1.17868	1.23046	0.880978	0.500517	0.949473	1.08517	1.05045	1.07161	0.926031	0.950765	0.915971	1.161	1.122	1.148	0.951	0.526	1.037	0.733	0.173726
O43242	325	K	26S proteasome non-ATPase regulatory subunit 3 OS=Homo sapiens OX=9606 GN=PSMD3 PE=1 SV=2	PSMD3	0.999994	6.90782e-19	116.36	3	APQHTAVGFK(1)QTVHK	0.29158	11	1.30822	1.27761	1.08407	1.01904	0.514522	0.796535	1.08517	1.05045	1.07161	0.926031	0.950765	0.915971	1.206	1.216	1.012	1.1	0.541	0.87	0.731	0.181303
O43242	455	K	26S proteasome non-ATPase regulatory subunit 3 OS=Homo sapiens OX=9606 GN=PSMD3 PE=1 SV=2	PSMD3	0.857441	5.91867e-05	57.279	3	DGVIEASINHEK(0.857)GYVQSK(0.143)	2.6608	3	0.860963		1.17587			0.963165	1.08517	1.05045	1.07161	0.926031	0.950765	0.915971	0.793		1.097			1.052	1.113
O43242	461	K	26S proteasome non-ATPase regulatory subunit 3 OS=Homo sapiens OX=9606 GN=PSMD3 PE=1 SV=2	PSMD3	1	1.08978e-08	81.908	3	GYVQSK(1)EMIDIYSTR	0.26561	3			0.745835	0.930572		1.32359	1.08517	1.05045	1.07161	0.926031	0.950765	0.915971			0.696	1.005		1.445	1.76
O43242	186	K	26S proteasome non-ATPase regulatory subunit 3 OS=Homo sapiens OX=9606 GN=PSMD3 PE=1 SV=2	PSMD3	1	1.93697e-05	130.99	2	EAQK(1)ISDDLMQK	1.7872	4	1.37609	0.832406			0.791508		1.08517	1.05045	1.07161	0.926031	0.950765	0.915971	1.268	0.792			0.832		0.808
O43242	194	K	26S proteasome non-ATPase regulatory subunit 3 OS=Homo sapiens OX=9606 GN=PSMD3 PE=1 SV=2	PSMD3	1	1.42992e-11	117.41	2	ISDDLMQK(1)ISTQNR	-0.52075	6	1.50186	1.30209	1.27607	0.701553	0.551244	0.667197	1.08517	1.05045	1.07161	0.926031	0.950765	0.915971	1.384	1.24	1.191	0.758	0.58	0.728	0.542	0.00283872
O43242	80	K	26S proteasome non-ATPase regulatory subunit 3 OS=Homo sapiens OX=9606 GN=PSMD3 PE=1 SV=2	PSMD3	0.997682	0.0473141	43.734	2	EHVK(0.998)QLEK(0.002)	0.55128	1		1					1.08517	1.05045	1.07161	0.926031	0.950765	0.915971		0.952
O43242	296	K	26S proteasome non-ATPase regulatory subunit 3 OS=Homo sapiens OX=9606 GN=PSMD3 PE=1 SV=2	PSMD3	1	6.15635e-05	101.45	3	IK(1)AIQLEYSEAR	1.1491	6	1.12426	0.962649	1.341	0.916263	0.636644	1.01919	1.08517	1.05045	1.07161	0.926031	0.950765	0.915971	1.036	0.916	1.251	0.989	0.67	1.113	0.865	0.423327
O43242	492	K	26S proteasome non-ATPase regulatory subunit 3 OS=Homo sapiens OX=9606 GN=PSMD3 PE=1 SV=2	PSMD3	1	1.63793e-09	106.97	3	ISFCLDIHNMSVK(1)AMR	0.57546	3		0.641885	1.09131			1.26681	1.08517	1.05045	1.07161	0.926031	0.950765	0.915971		0.611	1.018			1.383	1.698
O43242	440	K	26S proteasome non-ATPase regulatory subunit 3 OS=Homo sapiens OX=9606 GN=PSMD3 PE=1 SV=2	PSMD3	1	3.18903e-33	199.04	3	LQLDSPEDAEFIVAK(1)AIR	0.23905	6	1.45119	1.25387	0.894937	0.829214	0.935724	0.635062	1.08517	1.05045	1.07161	0.926031	0.950765	0.915971	1.337	1.194	0.835	0.895	0.984	0.693	0.764	0.213781
O43242	273	K	26S proteasome non-ATPase regulatory subunit 3 OS=Homo sapiens OX=9606 GN=PSMD3 PE=1 SV=2	PSMD3	1	5.05802e-08	131.48	3	LVSK(1)SVFPEQANNNEWAR	-0.20628	8	1.68395	0.96203	1.02218	0.916356	0.606827	0.808655	1.08517	1.05045	1.07161	0.926031	0.950765	0.915971	1.552	0.916	0.954	0.99	0.638	0.883	0.734	0.239458
O43242	269	K	26S proteasome non-ATPase regulatory subunit 3 OS=Homo sapiens OX=9606 GN=PSMD3 PE=1 SV=2	PSMD3	0.999978	1.42287e-24	135.89	3	NYLHYSLYDQAEK(1)LVSK	1.7605	3	0.443311	0.584504			1.97219		1.08517	1.05045	1.07161	0.926031	0.950765	0.915971	0.409	0.556			2.074		4.298
O43242	503	K	26S proteasome non-ATPase regulatory subunit 3 OS=Homo sapiens OX=9606 GN=PSMD3 PE=1 SV=2	PSMD3	1	2.84138e-15	197.3	2	SYNK(1)DLESAEER	0.1219	6	0.878085	0.759791	0.773672	1.4774	0.714928	1.39612	1.08517	1.05045	1.07161	0.926031	0.950765	0.915971	0.809	0.723	0.722	1.595	0.752	1.524	1.717	0.118395
O43242	374	K	26S proteasome non-ATPase regulatory subunit 3 OS=Homo sapiens OX=9606 GN=PSMD3 PE=1 SV=2	PSMD3	0.999988	3.58874e-05	61.503	3	TGNLAK(1)FNQVLDQFGEK	0.98466	2	0.622735		1.37727				1.08517	1.05045	1.07161	0.926031	0.950765	0.915971	0.574		1.285
O43242	223	K	26S proteasome non-ATPase regulatory subunit 3 OS=Homo sapiens OX=9606 GN=PSMD3 PE=1 SV=2	PSMD3	1	1.53828e-14	141.44	2	VYEFLDK(1)LDVVR	0.4819	6	1.18324	1.34532	1.30814	0.817894	0.526828	0.818574	1.08517	1.05045	1.07161	0.926031	0.950765	0.915971	1.09	1.281	1.221	0.883	0.554	0.894	0.649	0.0511017
O43251	179	K	RNA binding protein fox-1 homolog 2 OS=Homo sapiens OX=9606 GN=RBFOX2 PE=1 SV=3	RBFOX2	1	0.000165664	112.7	2	EK(1)LHGTVVEGR	-0.069685	4	1.35152	1.27202	1.26399			0.112463	1.01311	0.966407	1.06877	0.977601	0.979222	0.994892	1.334	1.316	1.183			0.113	0.088
O43251	160	K	RNA binding protein fox-1 homolog 2 OS=Homo sapiens OX=9606 GN=RBFOX2 PE=1 SV=3	RBFOX2	1	4.99963e-12	146.75	3	GSK(1)GFGFVTFENSADADR	-1.1993	4	1.03038	1.40852	1.29126	0.269839			1.01311	0.966407	1.06877	0.977601	0.979222	0.994892	1.017	1.457	1.208	0.276			0.225
O43252	243	K	Bifunctional 3'-phosphoadenosine 5'-phosphosulfate synthase 1 OS=Homo sapiens OX=9606 GN=PAPSS1 PE=1 SV=2	PAPSS1	0.999483	0.000125587	92.428	2	ELYVPENK(0.999)LHLAK(0.001)	-0.31663	4			0.698504	1.45555	0.845948		1.0289	0.981636	1.02039	0.973147	0.980354	1.01557			0.685	1.496	0.863		1.722
O43252	404	K	Bifunctional 3'-phosphoadenosine 5'-phosphosulfate synthase 1 OS=Homo sapiens OX=9606 GN=PAPSS1 PE=1 SV=2	PAPSS1	0.997496	0.000869989	103.8	2	LTPTELK(0.997)QK(0.003)	0.00026186	5	1.03875	1.09847	1.17263	1.04889	0.641252		1.0289	0.981636	1.02039	0.973147	0.980354	1.01557	1.01	1.119	1.149	1.078	0.654		0.793	0.267994
Q8IUQ4	216	K	E3 ubiquitin-protein ligase SIAH1 OS=Homo sapiens OX=9606 GN=SIAH1 PE=1 SV=2	SIAH1	1	0.000154532	102.55	2	K(1)QAENFAYR	2.2509	5	1.23798	1.08137		1.19959	0.670489	0.810574
O43264	777	K	Centromere/kinetochore protein zw10 homolog OS=Homo sapiens OX=9606 GN=ZW10 PE=1 SV=3	ZW10	0.99108	0.00752283	56.091	2	AAALAK(0.991)IK(0.009)	0.33989	3	1.0215	1.0649	0.913603				1.0878	1.04979	1.05438	0.939393	0.936089	0.932558	0.939	1.014	0.866
O43264	597	K	Centromere/kinetochore protein zw10 homolog OS=Homo sapiens OX=9606 GN=ZW10 PE=1 SV=3	ZW10	1	0.00202882	68.49	2	AQK(1)GELLER	-0.72484	3	1.42878		1.33244	0.238784			1.0878	1.04979	1.05438	0.939393	0.936089	0.932558	1.313		1.264	0.254			0.197
O43264	96	K	Centromere/kinetochore protein zw10 homolog OS=Homo sapiens OX=9606 GN=ZW10 PE=1 SV=3	ZW10	1	7.95856e-05	65.12	3	DLHVSTGEFTDLK(1)QQLER	0.32853	2			1.32461	0.675394			1.0878	1.04979	1.05438	0.939393	0.936089	0.932558			1.256	0.719			0.572
O43264	382	K	Centromere/kinetochore protein zw10 homolog OS=Homo sapiens OX=9606 GN=ZW10 PE=1 SV=3	ZW10	0.999999	0.00350068	71.066	2	FLK(1)GDTTDLLK	0.45017	3	0.974524	1.06533	0.960146				1.0878	1.04979	1.05438	0.939393	0.936089	0.932558	0.896	1.015	0.911
O43264	390	K	Centromere/kinetochore protein zw10 homolog OS=Homo sapiens OX=9606 GN=ZW10 PE=1 SV=3	ZW10	1	1.82718e-19	147.78	2	GDTTDLLK(1)YAR	1.6225	3	1.26094	0.91599	0.823072				1.0878	1.04979	1.05438	0.939393	0.936089	0.932558	1.159	0.873	0.781
O43264	45	K	Centromere/kinetochore protein zw10 homolog OS=Homo sapiens OX=9606 GN=ZW10 PE=1 SV=3	ZW10	1	3.46224e-33	130.7	3	K(1)YSEFLPSMQSAQGLITQVDK	0.60167	4	1.06143	0.938574					1.0878	1.04979	1.05438	0.939393	0.936089	0.932558	0.976	0.894
O43264	160	K	Centromere/kinetochore protein zw10 homolog OS=Homo sapiens OX=9606 GN=ZW10 PE=1 SV=3	ZW10	0.999999	0.00142422	60	2	ILK(1)SLSMELTIQK	-0.87763	1	1						1.0878	1.04979	1.05438	0.939393	0.936089	0.932558	0.919
O43264	403	K	Centromere/kinetochore protein zw10 homolog OS=Homo sapiens OX=9606 GN=ZW10 PE=1 SV=3	ZW10	1	5.87204e-05	118.91	2	K(1)CQDVIVAAR	-0.86984	4	1.28662	1.23726	1.09806	0.378053			1.0878	1.04979	1.05438	0.939393	0.936089	0.932558	1.183	1.179	1.041	0.402			0.354
O43264	708	K	Centromere/kinetochore protein zw10 homolog OS=Homo sapiens OX=9606 GN=ZW10 PE=1 SV=3	ZW10	1	1.94526e-05	86.243	2	K(1)YQEEVPVYVPK	-0.94859	6	0.744222	0.959332	1.29645				1.0878	1.04979	1.05438	0.939393	0.936089	0.932558	0.684	0.914	1.23
O43264	17	K	Centromere/kinetochore protein zw10 homolog OS=Homo sapiens OX=9606 GN=ZW10 PE=1 SV=3	ZW10	1	0.00124892	85.622	2	LEK(1)EDLGTR	0.85218	1			1				1.0878	1.04979	1.05438	0.939393	0.936089	0.932558			0.948
O43264	74	K	Centromere/kinetochore protein zw10 homolog OS=Homo sapiens OX=9606 GN=ZW10 PE=1 SV=3	ZW10	1	2.7811e-09	125.17	2	LSEDIDLLK(1)SR	-1.1022	6	1.37021	1.4944	1.47331	0.512168	0.506259	0.643648	1.0878	1.04979	1.05438	0.939393	0.936089	0.932558	1.26	1.424	1.397	0.545	0.541	0.69	0.435	0.000695884
O43264	687	K	Centromere/kinetochore protein zw10 homolog OS=Homo sapiens OX=9606 GN=ZW10 PE=1 SV=3	ZW10	1	2.43664e-13	101.57	3	LYSLCK(1)TVMDEGPQVFAPLSEESK	0.69143	4	1.88092	1.21901	0.621263		0.278801		1.0878	1.04979	1.05438	0.939393	0.936089	0.932558	1.729	1.161	0.589		0.298		0.257
O43264	624	K	Centromere/kinetochore protein zw10 homolog OS=Homo sapiens OX=9606 GN=ZW10 PE=1 SV=3	ZW10	1	2.48773e-24	155.38	3	NFSNMDDEENYSAASK(1)AVR	1.6262	2		1.04232	0.957684				1.0878	1.04979	1.05438	0.939393	0.936089	0.932558		0.993	0.908
O43264	424	K	Centromere/kinetochore protein zw10 homolog OS=Homo sapiens OX=9606 GN=ZW10 PE=1 SV=3	ZW10	0.998443	3.44549e-12	104.86	3	NLMTSEIHNTVK(0.998)IIPDSK(0.002)	-0.16077	6	1.29502	1.54941	1.31328	0.717891	0.330589	0.793814	1.0878	1.04979	1.05438	0.939393	0.936089	0.932558	1.19	1.476	1.246	0.764	0.353	0.851	0.503	0.0575809
O43290	129	K	U4/U6.U5 tri-snRNP-associated protein 1 OS=Homo sapiens OX=9606 GN=SART1 PE=1 SV=1	SART1	0.999986	0.000172935	89.382	2	AK(1)LGLKPLEVNAIK	0.25973	11	0.707335	0.582397	0.598739	1.6434	1.0267	1.44143	1.01548	0.966062	0.945584	1.01151	1.04238	1.01898	0.697	0.603	0.633	1.625	0.985	1.415	2.082	0.010035
O43290	666	K	U4/U6.U5 tri-snRNP-associated protein 1 OS=Homo sapiens OX=9606 GN=SART1 PE=1 SV=1	SART1	0.999994	0.000103346	53.363	2	APNK(1)SLPSAVYCIEDK	-0.12515	3	1.23832			0.761681			1.01548	0.966062	0.945584	1.01151	1.04238	1.01898	1.219			0.753			0.618
O43290	699	K	U4/U6.U5 tri-snRNP-associated protein 1 OS=Homo sapiens OX=9606 GN=SART1 PE=1 SV=1	SART1	0.993987	0.00217118	81.642	2	GFTQDFK(0.994)EK(0.006)	0.51824	3	0.938276	1.10768	0.954048				1.01548	0.966062	0.945584	1.01151	1.04238	1.01898	0.924	1.147	1.009
O43290	648	K	U4/U6.U5 tri-snRNP-associated protein 1 OS=Homo sapiens OX=9606 GN=SART1 PE=1 SV=1	SART1	0.999999	6.06094e-08	106.58	3	GLAAALLLCQNK(1)GLLETTVQK	-1.1988	4	1.11624	1.52822	0.860009			0.495536	1.01548	0.966062	0.945584	1.01151	1.04238	1.01898	1.099	1.582	0.91			0.486	0.406
O43290	657	K	U4/U6.U5 tri-snRNP-associated protein 1 OS=Homo sapiens OX=9606 GN=SART1 PE=1 SV=1	SART1	1	1.15116e-07	133.76	2	GLLETTVQK(1)VAR	-0.15629	4	1.2443	1.40824	1.00426		0.343199		1.01548	0.966062	0.945584	1.01151	1.04238	1.01898	1.225	1.458	1.062		0.329		0.264
O43290	183	K	U4/U6.U5 tri-snRNP-associated protein 1 OS=Homo sapiens OX=9606 GN=SART1 PE=1 SV=1	SART1	0.999996	0.000384369	113.1	2	LLNQK(1)LGK	-2.5917	5	1.19902		1.1385	1.06949	0.591928	1.00106	1.01548	0.966062	0.945584	1.01151	1.04238	1.01898	1.181		1.204	1.057	0.568	0.982	0.729	0.258256
O43290	684	K	U4/U6.U5 tri-snRNP-associated protein 1 OS=Homo sapiens OX=9606 GN=SART1 PE=1 SV=1	SART1	1	0.000766189	92.732	2	MAIDDK(1)YSR	1.5995	3		1.16681	0.895371			0.937821	1.01548	0.966062	0.945584	1.01151	1.04238	1.01898		1.208	0.947			0.92	0.854
O43292	345	K	Glycosylphosphatidylinositol anchor attachment 1 protein OS=Homo sapiens OX=9606 GN=GPAA1 PE=1 SV=3	GPAA1	1	0.00190345	88.921	2	K(1)LNHLLER	0.033727	6	0.57265	0.663065	0.526955	1.61965	0.91596	1.70172	1.41749	0.892827	0.991327	1.00249	0.848664	0.847211	0.404	0.743	0.532	1.616	1.079	2.009	2.802	0.0153131
O43292	111	K	Glycosylphosphatidylinositol anchor attachment 1 protein OS=Homo sapiens OX=9606 GN=GPAA1 PE=1 SV=3	GPAA1	1	0.00226095	87.942	3	K(1)LPFPDETHER	0.52581	6	0.36488		0.33092	1.63281		1.67139	1.41749	0.892827	0.991327	1.00249	0.848664	0.847211	0.257		0.334	1.629		1.973	6.095	0.00793398
O43292	83	K	Glycosylphosphatidylinositol anchor attachment 1 protein OS=Homo sapiens OX=9606 GN=GPAA1 PE=1 SV=3	GPAA1	1	0.000188004	70.806	2	K(1)SGALPVAWLER	-0.91802	3				0.707925	1.58685	0.705228	1.41749	0.892827	0.991327	1.00249	0.848664	0.847211				0.706	1.87	0.832
O43292	329	K	Glycosylphosphatidylinositol anchor attachment 1 protein OS=Homo sapiens OX=9606 GN=GPAA1 PE=1 SV=3	GPAA1	1	1.10917e-06	132.39	2	QYK(1)YDLVAVGK	0.30516	5	0.386566		0.492871	1.48543	1.16685	1.46829	1.41749	0.892827	0.991327	1.00249	0.848664	0.847211	0.273		0.497	1.482	1.375	1.733	3.974	0.0096577
O43299	725	K	AP-5 complex subunit zeta-1 OS=Homo sapiens OX=9606 GN=AP5Z1 PE=1 SV=2	AP5Z1	1	0.00207088	81.163	2	ASLLLSK(1)MR	4.8233	5	1.23728	0.798683	1.20104	0.935063		0.827939	1.01757	1.09956	0.921527	1.20261	0.844002	0.914732	1.216	0.726	1.303	0.778		0.905	0.778	0.431132
O43299	30	K	AP-5 complex subunit zeta-1 OS=Homo sapiens OX=9606 GN=AP5Z1 PE=1 SV=2	AP5Z1	1	8.1087e-05	85.513	3	ICK(1)LLQAEDLGPDTLDSLQR	1.6243	5	1.30761	1.1292		0.875922	0.57246	1.1148	1.01757	1.09956	0.921527	1.20261	0.844002	0.914732	1.285	1.027		0.728	0.678	1.219	0.757	0.310126
O43299	351	K	AP-5 complex subunit zeta-1 OS=Homo sapiens OX=9606 GN=AP5Z1 PE=1 SV=2	AP5Z1	1	1.55195e-09	143.39	2	SLSCLK(1)ALHGR	1.7743	7	1.11099	1.24296	1.04699	0.882009		0.717048	1.01757	1.09956	0.921527	1.20261	0.844002	0.914732	1.092	1.13	1.136	0.733		0.784	0.678	0.00095997
O43303	940	K	Centriolar coiled-coil protein of 110 kDa OS=Homo sapiens OX=9606 GN=CCP110 PE=1 SV=3	CCP110	1	0.083411	46.033	2	FLVK(1)QNPSETR	-1.2919	1						1
O43303	844	K	Centriolar coiled-coil protein of 110 kDa OS=Homo sapiens OX=9606 GN=CCP110 PE=1 SV=3	CCP110	1	0.00246177	78.816	2	SFQSEAPLK(1)R	0.49967	2				1.35809	0.641912
O43303	648	K	Centriolar coiled-coil protein of 110 kDa OS=Homo sapiens OX=9606 GN=CCP110 PE=1 SV=3	CCP110	1	0.000550853	73.655	2	SK(1)MLAFEEMR	-0.41814	1					1
O43314	771	K	Inositol hexakisphosphate and diphosphoinositol-pentakisphosphate kinase 2 OS=Homo sapiens OX=9606 GN=PPIP5K2 PE=1 SV=3	PPIP5K2	0.999999	2.31034e-05	93.649	2	AEK(1)LEIAK	0.075723	6	1.91294		1.68975	0.571035	0.374759	0.451515	0.970763	0.97386	0.941716	0.996393	1.05502	1.06225	1.971		1.794	0.573	0.355	0.425	0.24	0.00425384
O43314	776	K	Inositol hexakisphosphate and diphosphoinositol-pentakisphosphate kinase 2 OS=Homo sapiens OX=9606 GN=PPIP5K2 PE=1 SV=3	PPIP5K2	1	5.22642e-07	68.108	2	LEIAK(1)GYCTPLVR	0.6686	9	1.74257	1.59445	1.04964	0.403743	0.209602		0.970763	0.97386	0.941716	0.996393	1.05502	1.06225	1.795	1.637	1.115	0.405	0.199		0.199	0.0146328
O43314	768	K	Inositol hexakisphosphate and diphosphoinositol-pentakisphosphate kinase 2 OS=Homo sapiens OX=9606 GN=PPIP5K2 PE=1 SV=3	PPIP5K2	0.938223	7.53697e-06	135.5	3	ALADIVIPQEYGITK(0.938)AEK(0.062)	-0.116	6	1.32414	1.70938	1.5883	0.538495	0.30853	0.531154	0.970763	0.97386	0.941716	0.996393	1.05502	1.06225	1.364	1.755	1.687	0.54	0.292	0.5	0.277	0.00326557
O43314	115	K	Inositol hexakisphosphate and diphosphoinositol-pentakisphosphate kinase 2 OS=Homo sapiens OX=9606 GN=PPIP5K2 PE=1 SV=3	PPIP5K2	1	0.00306052	88.35	2	AVAYAK(1)LR	-0.23174	4	1.3369	1.10533	1.22677		0.330996		0.970763	0.97386	0.941716	0.996393	1.05502	1.06225	1.377	1.135	1.303		0.314		0.247
O43314	651	K	Inositol hexakisphosphate and diphosphoinositol-pentakisphosphate kinase 2 OS=Homo sapiens OX=9606 GN=PPIP5K2 PE=1 SV=3	PPIP5K2	0.997445	6.28403e-05	75.012	3	LTPSGSISLIK(0.997)SMHLIK(0.003)	0.43565	3	1.13719	1.42494		0.437873			0.970763	0.97386	0.941716	0.996393	1.05502	1.06225	1.171	1.463		0.439			0.333
O43314	413	K	Inositol hexakisphosphate and diphosphoinositol-pentakisphosphate kinase 2 OS=Homo sapiens OX=9606 GN=PPIP5K2 PE=1 SV=3	PPIP5K2	0.99999	1.2135e-28	151.66	2	FFDLFEK(1)CDGYK	0.82212	6	1.4192	1.85964	1.84265	0.38906	0.155104	0.334349	0.970763	0.97386	0.941716	0.996393	1.05502	1.06225	1.462	1.91	1.957	0.39	0.147	0.315	0.16	0.00358396
O43314	904	K	Inositol hexakisphosphate and diphosphoinositol-pentakisphosphate kinase 2 OS=Homo sapiens OX=9606 GN=PPIP5K2 PE=1 SV=3	PPIP5K2	1	0.000662747	50.116	3	GCEEDK(1)NLPSGYGYR	1.3372	1	1						0.970763	0.97386	0.941716	0.996393	1.05502	1.06225	1.03
O43314	109	K	Inositol hexakisphosphate and diphosphoinositol-pentakisphosphate kinase 2 OS=Homo sapiens OX=9606 GN=PPIP5K2 PE=1 SV=3	PPIP5K2	0.999844	0.0479934	46.068	2	GFPLDK(1)AVAYAK	-0.99879	1	1						0.970763	0.97386	0.941716	0.996393	1.05502	1.06225	1.03
O43314	561	K	Inositol hexakisphosphate and diphosphoinositol-pentakisphosphate kinase 2 OS=Homo sapiens OX=9606 GN=PPIP5K2 PE=1 SV=3	PPIP5K2	1	0.000123212	73.655	2	HDLK(1)IYASDEGR	-0.74003	5			1.80178	0.949989	0.373667	0.874566	0.970763	0.97386	0.941716	0.996393	1.05502	1.06225			1.913	0.953	0.354	0.823	0.371
O43314	406	K	Inositol hexakisphosphate and diphosphoinositol-pentakisphosphate kinase 2 OS=Homo sapiens OX=9606 GN=PPIP5K2 PE=1 SV=3	PPIP5K2	1	0.000249055	92.445	3	HQK(1)FFDLFEK	0.71326	8	1.14614	1.35061	1.16125			0.341998	0.970763	0.97386	0.941716	0.996393	1.05502	1.06225	1.181	1.387	1.233			0.322	0.254
O43314	428	K	Inositol hexakisphosphate and diphosphoinositol-pentakisphosphate kinase 2 OS=Homo sapiens OX=9606 GN=PPIP5K2 PE=1 SV=3	PPIP5K2	0.816587	1.9936e-07	97.175	3	K(0.183)PK(0.817)QLQEVLDIAR	0.21948	6	1.93562	1.57599	1.38574	0.460427	0.287224	0.354999	0.970763	0.97386	0.941716	0.996393	1.05502	1.06225	1.994	1.618	1.472	0.462	0.272	0.334	0.21	0.000905549
O43314	1160	K	Inositol hexakisphosphate and diphosphoinositol-pentakisphosphate kinase 2 OS=Homo sapiens OX=9606 GN=PPIP5K2 PE=1 SV=3	PPIP5K2	1	0.0172957	54.27	2	K(1)TAEISSTALR	-0.74453	2					0.664675	1.33532	0.970763	0.97386	0.941716	0.996393	1.05502	1.06225					0.63	1.257
O43314	478	K	Inositol hexakisphosphate and diphosphoinositol-pentakisphosphate kinase 2 OS=Homo sapiens OX=9606 GN=PPIP5K2 PE=1 SV=3	PPIP5K2	1	8.04701e-22	174.23	2	K(1)VQLTYLPHGCPK	-2.5186	6	1.15384	0.896158	0.950003				0.970763	0.97386	0.941716	0.996393	1.05502	1.06225	1.189	0.92	1.009
O43314	629	K	Inositol hexakisphosphate and diphosphoinositol-pentakisphosphate kinase 2 OS=Homo sapiens OX=9606 GN=PPIP5K2 PE=1 SV=3	PPIP5K2	1	2.7412e-06	131.22	2	LHEILQK(1)DR	0.22953	6	1.3265	1.42681	1.38209	0.469963		0.394628	0.970763	0.97386	0.941716	0.996393	1.05502	1.06225	1.366	1.465	1.468	0.472		0.372	0.294	0.000961525
O43314	753	K	Inositol hexakisphosphate and diphosphoinositol-pentakisphosphate kinase 2 OS=Homo sapiens OX=9606 GN=PPIP5K2 PE=1 SV=3	PPIP5K2	1	8.88326e-05	77.431	3	LSK(1)ALADIVIPQEYGITK	0.64708	2	0.985825	1.01417					0.970763	0.97386	0.941716	0.996393	1.05502	1.06225	1.016	1.041
O43314	657	K	Inositol hexakisphosphate and diphosphoinositol-pentakisphosphate kinase 2 OS=Homo sapiens OX=9606 GN=PPIP5K2 PE=1 SV=3	PPIP5K2	0.999964	0.000581291	88.181	2	SMHLIK(1)NPVK	1.0161	4	1.00403	1.23285	0.763128				0.970763	0.97386	0.941716	0.996393	1.05502	1.06225	1.034	1.266	0.81
O43314	661	K	Inositol hexakisphosphate and diphosphoinositol-pentakisphosphate kinase 2 OS=Homo sapiens OX=9606 GN=PPIP5K2 PE=1 SV=3	PPIP5K2	0.980113	0.0646885	40.502	2	NPVK(0.98)TCDK(0.02)	2.134	1	1						0.970763	0.97386	0.941716	0.996393	1.05502	1.06225	1.03
O43314	333	K	Inositol hexakisphosphate and diphosphoinositol-pentakisphosphate kinase 2 OS=Homo sapiens OX=9606 GN=PPIP5K2 PE=1 SV=3	PPIP5K2	0.999993	0.00210899	62.705	2	NSMK(1)YYDDCAK	0.049224	3	0.973737	0.954523	1.07174				0.970763	0.97386	0.941716	0.996393	1.05502	1.06225	1.003	0.98	1.138
O43314	926	K	Inositol hexakisphosphate and diphosphoinositol-pentakisphosphate kinase 2 OS=Homo sapiens OX=9606 GN=PPIP5K2 PE=1 SV=3	PPIP5K2	0.999873	0.00834526	44.045	3	RPFK(1)IDNDDEPHTSK	-0.03686	1	1						0.970763	0.97386	0.941716	0.996393	1.05502	1.06225	1.03
O43314	801	K	Inositol hexakisphosphate and diphosphoinositol-pentakisphosphate kinase 2 OS=Homo sapiens OX=9606 GN=PPIP5K2 PE=1 SV=3	PPIP5K2	1	4.14655e-13	120.75	3	TQDDDTVNK(1)LHPVYSR	2.2093	6	1.42723	1.41138	1.28307		0.458163	0.420156	0.970763	0.97386	0.941716	0.996393	1.05502	1.06225	1.47	1.449	1.362		0.434	0.396	0.291	0.000110327
O43314	846	K	Inositol hexakisphosphate and diphosphoinositol-pentakisphosphate kinase 2 OS=Homo sapiens OX=9606 GN=PPIP5K2 PE=1 SV=3	PPIP5K2	0.997588	7.48432e-05	76.255	2	YGALCNESK(0.998)DEQWK(0.002)	-1.3326	5	0.935365	1.09302	0.971618				0.970763	0.97386	0.941716	0.996393	1.05502	1.06225	0.964	1.122	1.032
O43318	227	K	Mitogen-activated protein kinase kinase kinase 7 OS=Homo sapiens OX=9606 GN=MAP3K7 PE=1 SV=1	MAP3K7	1	0.0280063	44.598	2	K(1)PFDEIGGPAFR	-1.9384	1		1					0.856662	1.14969	0.970289	0.893992	1.21764	0.911728		0.87
O43318	590	K	Mitogen-activated protein kinase kinase kinase 7 OS=Homo sapiens OX=9606 GN=MAP3K7 PE=1 SV=1	MAP3K7	1	4.76249e-05	108.3	2	K(1)QLEVIR	0.19197	7	1.06532	1.03036	1.03522	1.07183	0.797274		0.856662	1.14969	0.970289	0.893992	1.21764	0.911728	1.244	0.896	1.067	1.199	0.655		0.867	0.536201
O43318	474	K	Mitogen-activated protein kinase kinase kinase 7 OS=Homo sapiens OX=9606 GN=MAP3K7 PE=1 SV=1	MAP3K7	1	2.82288e-06	64.266	2	MITTSGPTSEK(1)PTR	-0.61721	1						1	0.856662	1.14969	0.970289	0.893992	1.21764	0.911728						1.097
O43324	138	K	Eukaryotic translation elongation factor 1 epsilon-1 OS=Homo sapiens OX=9606 GN=EEF1E1 PE=1 SV=1	EEF1E1	1	0.000264856	123.5	2	EK(1)YLNVSR	-0.37842	6	1.11022	1.17605	1.13317	1.00125	0.632943	0.946358	1.13015	1.08699	1.05934	0.865838	0.887941	0.969741	0.982	1.082	1.07	1.156	0.713	0.976	0.908	0.470584
O43324	166	K	Eukaryotic translation elongation factor 1 epsilon-1 OS=Homo sapiens OX=9606 GN=EEF1E1 PE=1 SV=1	EEF1E1	1	0.000132312	103.87	2	QHLSSVVFIK(1)NR	-1.7002	4		1.35163	0.857723	0.958661		0.831985	1.13015	1.08699	1.05934	0.865838	0.887941	0.969741		1.243	0.81	1.107		0.858	0.957	0.917549
O43324	18	K	Eukaryotic translation elongation factor 1 epsilon-1 OS=Homo sapiens OX=9606 GN=EEF1E1 PE=1 SV=1	EEF1E1	0.804518	0.0271441	52.591	2	SLGLSK(0.805)GNK(0.195)	-0.70988	1				1			1.13015	1.08699	1.05934	0.865838	0.887941	0.969741				1.155
O43353	72	K	Receptor-interacting serine/threonine-protein kinase 2 OS=Homo sapiens OX=9606 GN=RIPK2 PE=1 SV=2	RIPK2	1	0.0297819	40.502	2	EAEILHK(1)AR	1.2914	1		1					0.987752	0.961277	1.03945	1.01346	1.00516	0.992902		1.04
O43353	169	K	Receptor-interacting serine/threonine-protein kinase 2 OS=Homo sapiens OX=9606 GN=RIPK2 PE=1 SV=2	RIPK2	1	0.0275128	50.297	2	IADFGLSK(1)WR	0.97105	1			1				0.987752	0.961277	1.03945	1.01346	1.00516	0.992902			0.962
O43353	376	K	Receptor-interacting serine/threonine-protein kinase 2 OS=Homo sapiens OX=9606 GN=RIPK2 PE=1 SV=2	RIPK2	1	0.00117927	74.424	2	K(1)AQDCYFMK	1.4978	3			0.966211	1.18455	0.849241		0.987752	0.961277	1.03945	1.01346	1.00516	0.992902			0.93	1.169	0.845		1.083
O43353	313	K	Receptor-interacting serine/threonine-protein kinase 2 OS=Homo sapiens OX=9606 GN=RIPK2 PE=1 SV=2	RIPK2	0.999917	0.0165913	40.83	3	TK(1)LQSVSSAIHLCDK	-2.7989	1		1					0.987752	0.961277	1.03945	1.01346	1.00516	0.992902		1.04
O43353	47	K	Receptor-interacting serine/threonine-protein kinase 2 OS=Homo sapiens OX=9606 GN=RIPK2 PE=1 SV=2	RIPK2	1	0.00265972	47.27	3	VQVAVK(1)HLHIHTPLLDSER	-0.22404	1	1						0.987752	0.961277	1.03945	1.01346	1.00516	0.992902	1.012
O43374	521	K	Ras GTPase-activating protein 4 OS=Homo sapiens OX=9606 GN=RASA4 PE=2 SV=2	RASA4	1	6.53654e-05	87.727	2	AK(1)EAWMEPLQPTVR	-4.4981	6	0.325555	1.22674	0.766481	1.65644	0.897726	1.12706	0.658619	0.900973	0.950086	1.12506	1.13245	1.23281	0.494	1.362	0.807	1.472	0.793	0.914	1.194	0.552313
O43379	1122	K	WD repeat-containing protein 62 OS=Homo sapiens OX=9606 GN=WDR62 PE=1 SV=4	WDR62	0.991477	0.00348575	43.613	2	ATQCLVK(0.991)SPEVK(0.009)	-0.40232	1	1						1.00594	1.05269	1.00015	1.00187	0.96915	0.970204	0.994
O43379	1127	K	WD repeat-containing protein 62 OS=Homo sapiens OX=9606 GN=WDR62 PE=1 SV=4	WDR62	1	0.00489817	54.584	2	SPEVK(1)LMDR	1.4367	2		1.09439	0.905609				1.00594	1.05269	1.00015	1.00187	0.96915	0.970204		1.04	0.905
O43379	961	K	WD repeat-containing protein 62 OS=Homo sapiens OX=9606 GN=WDR62 PE=1 SV=4	WDR62	1	0.000150908	62.711	3	K(1)EVEAGPGDQQGDSYLR	1.4737	1	1						1.00594	1.05269	1.00015	1.00187	0.96915	0.970204	0.994
O43390	397	K	Heterogeneous nuclear ribonucleoprotein R OS=Homo sapiens OX=9606 GN=HNRNPR PE=1 SV=1	HNRNPR	1	4.82865e-10	79.508	4	AMDEMNGK(1)EIEGEEIEIVLAKPPDKK	0.4108	3	0.950467	1.06878	0.980752				1.07144	1.06794	1.05471	0.937931	0.93894	0.929041	0.887	1.001	0.93
O43390	410	K	Heterogeneous nuclear ribonucleoprotein R OS=Homo sapiens OX=9606 GN=HNRNPR PE=1 SV=1	HNRNPR	0.851687	8.73695e-17	135.13	3	EIEGEEIEIVLAK(0.852)PPDK(0.108)K(0.04)	-0.60712	2	0.931622	1.06838					1.07144	1.06794	1.05471	0.937931	0.93894	0.929041	0.87	1
O43390	224	K	Heterogeneous nuclear ribonucleoprotein R OS=Homo sapiens OX=9606 GN=HNRNPR PE=1 SV=1	HNRNPR	1	3.91186e-24	193.96	3	EAAQEAVK(1)LCDSYEIRPGK	0.62856	6	1.19447	1.38079	1.41056	0.812938	0.435643	0.765601	1.07144	1.06794	1.05471	0.937931	0.93894	0.929041	1.115	1.293	1.337	0.867	0.464	0.824	0.575	0.0478131
O43390	235	K	Heterogeneous nuclear ribonucleoprotein R OS=Homo sapiens OX=9606 GN=HNRNPR PE=1 SV=1	HNRNPR	1	6.46813e-06	78.157	3	PGK(1)HLGVCISVANNR	0.095948	8	1.232	1.22589	1.06512	0.476996			1.07144	1.06794	1.05471	0.937931	0.93894	0.929041	1.15	1.148	1.01	0.509			0.462
O43390	84	K	Heterogeneous nuclear ribonucleoprotein R OS=Homo sapiens OX=9606 GN=HNRNPR PE=1 SV=1	HNRNPR	0.979353	9.04967e-08	77.478	3	EFNEEGALSVLQQFK(0.979)ESDLSHVQNK(0.021)	1.3779	2	0.919166	1.08083					1.07144	1.06794	1.05471	0.937931	0.93894	0.929041	0.858	1.012
O43390	94	K	Heterogeneous nuclear ribonucleoprotein R OS=Homo sapiens OX=9606 GN=HNRNPR PE=1 SV=1	HNRNPR	1	7.09182e-12	139.94	3	ESDLSHVQNK(1)SAFLCGVMK	0.26521	5	1.15405	1.39732	1.2619	0.569613		0.617125	1.07144	1.06794	1.05471	0.937931	0.93894	0.929041	1.077	1.308	1.196	0.607		0.664	0.532	0.00427604
O43390	103	K	Heterogeneous nuclear ribonucleoprotein R OS=Homo sapiens OX=9606 GN=HNRNPR PE=1 SV=1	HNRNPR	1	2.05894e-10	141.44	2	SAFLCGVMK(1)TYR	1.2486	8	1.39517	1.32626	1.11811	0.760388	0.61623	0.783838	1.07144	1.06794	1.05471	0.937931	0.93894	0.929041	1.302	1.242	1.06	0.811	0.656	0.844	0.641	0.0110832
O43390	389	K	Heterogeneous nuclear ribonucleoprotein R OS=Homo sapiens OX=9606 GN=HNRNPR PE=1 SV=1	HNRNPR	1	1.06534e-15	173.07	2	GAAVK(1)AMDEMNGK	0.99685	9	1.25752	1.52556	1.3107	0.75676	0.415166	0.7343	1.07144	1.06794	1.05471	0.937931	0.93894	0.929041	1.174	1.428	1.243	0.807	0.442	0.79	0.53	0.0315646
O43390	300	K	Heterogeneous nuclear ribonucleoprotein R OS=Homo sapiens OX=9606 GN=HNRNPR PE=1 SV=1	HNRNPR	1	5.01628e-12	158.59	3	GFCFLEYEDHK(1)SAAQAR	0.63044	6	1.39365	1.44741	1.34679	0.728855	0.413771	0.669523	1.07144	1.06794	1.05471	0.937931	0.93894	0.929041	1.301	1.355	1.277	0.777	0.441	0.721	0.493	0.0145411
[truncated: 29,078 more rows]

## Sheet: Peptide_quant
ID	Sequence	Length	Modifications	Modified sequence	Protein accession	Protein description	Charge	m/z	Mass error [ppm]	PEP	Score	Experiment	Intensity
[truncated: 193,865 more rows]
