# Supplementary material for: Combined multiomics analysis reveals the mechanism of CENPF overexpression-mediated immune dysfunction in diffuse large B-cell lymphoma in vitro
Source: Front Genet. 2022 Dec 30;13:1072689. doi: 10.3389/fgene.2022.1072689 (PMC9837108; doi:10.3389/fgene.2022.1072689)
Supplement: Supplementary file 2 [file Table1.XLSX]

## Sheet: Summary
Header line description of table 1			Table 1. MS/MS spectrum database search analysis summary
Total spectrum	Number of spectrum produced by mass spectrometer
Matched spectrum	Number of spectrum matched with alignment protein		Total spectrums	Matched spectrums	Peptides	Unique peptides	Identified proteins	Quantifiable proteins
Peptides	Number of peptides which spectrum hit		1360182	387585	75736	72580	6336	5461
Unique peptides	Number of unique peptides which spectrums hit
Identified proteins	Number of proteins detected by spectrum search analysis
Quantifiable proteins	Number of proteins quantifiable		Table 2. Differentially expressed protein summary
Header line description of worksheet "Protein_quant"			Compare group	Regulated type	fold change >1.2	fold change >1.3	fold change >1.5	fold change >2
Protein accession	Protein accession number of database used for search		Treatment/control	Up-regulated	714	494	285	82
Protein description	Protein functional description			Down-regulated	422	173	43	6
Gene name	Name of the gene associated to the protein sequence
MW [kDa]	Protein molecular weight, unit [kDa]
Coverage [%]	Percent of identified peptdie sequence covering in protein sequence
Peptides	Number of peptides which spectrums hit
Unique peptides	Number of unique peptides which spectrums hit
MS/MS Counts	Number of spectrum which protein matched
Header line description of worksheet "Peptide_quant"
ID	Identified peptide index number
Sequence	Identified peptide amino acid sequence
Protein accession	Protein accession number of database used for search
Protein description	Protein functional description
Charge	The charge-state of the peptide
m/z	The recalibrated mass-over-charge value of the peptide
Mass error [ppm]	Parts per million ratio of peptide mass error between the theory and practice
PEP	The maximal posterior error probability for peptides
Score	Andromeda score for the best associated MS/MS spectrum
Length	Identified peptide amino acid length
Unique [yes/no]	The peptide is or no unique to a single protein group
Experiment	Sample name of identified peptide produced by
Intensity	Ionic signal intensity of identified peptide

## Sheet: Protein_quant
Protein accession	Protein description	Gene name	MW [kDa]	Coverage [%]	MS/MS Counts	Peptides	Unique peptides	MS/MS count C1	MS/MS count C2	MS/MS count C3	MS/MS count T1	MS/MS count T2	MS/MS count T3	Peptides C1	Peptides C2	Peptides C3	Peptides T1	Peptides T2	Peptides T3	Unique peptides C1	Unique peptides C2	Unique peptides C3	Unique peptides T1	Unique peptides T2	Unique peptides T3	LFQ intensity C1	LFQ intensity C2	LFQ intensity C3	LFQ intensity T1	LFQ intensity T2	LFQ intensity T3	C1	C2	C3	T1	T2	T3	Treatment/control Ratio	Treatment/control P value
P0DN26	Peptidyl-prolyl cis-trans isomerase A-like 4F OS=Homo sapiens OX=9606 GN=PPIAL4F PE=3 SV=1	PPIAL4F	18.197	29.3	1	3	1	0	1	0	0	0	0	3	3	3	3	3	3	1	1	1	1	1	1	0	0	0	0	0	0
A0A075B767	Peptidyl-prolyl cis-trans isomerase A-like 4H OS=Homo sapiens OX=9606 GN=PPIAL4H PE=3 SV=1	PPIAL4H	18.208	29.3	1	3	1	0	0	1	0	0	0	3	2	3	3	2	2	1	0	1	1	0	0	0	0	0	0	0	0
P0DPI2	Glutamine amidotransferase-like class 1 domain-containing protein 3A, mitochondrial OS=Homo sapiens OX=9606 GN=GATD3A PE=1 SV=1	GATD3A	28.17	65.3	92	12	12	15	17	13	14	17	16	11	11	12	12	12	12	11	11	12	12	12	12	1251600	1304600	1256200	1143500	1116400	1099200	1.04714	1.09149	1.05099	0.956704	0.934031	0.91964	0.8811	0.00195898
P0DPI3	Centromere protein V-like protein 2 OS=Homo sapiens OX=9606 GN=CENPVL2 PE=3 SV=1	CENPVL2	29.887	2.9	6	1	1	1	1	1	1	1	1	1	1	1	1	1	1	1	1	1	1	1	1	0	0	0	0	0	0
A0AVT1	Ubiquitin-like modifier-activating enzyme 6 OS=Homo sapiens OX=9606 GN=UBA6 PE=1 SV=1	UBA6	117.97	59	269	48	48	44	40	43	52	42	48	45	45	42	45	40	45	45	45	42	45	40	45	366370	370710	367760	364910	361050	368520	0.9995	1.01134	1.00329	0.995517	0.984986	1.00537	0.9906	0.240435
A0FGR8	Extended synaptotagmin-2 OS=Homo sapiens OX=9606 GN=ESYT2 PE=1 SV=1	ESYT2	102.36	38.5	130	26	26	21	24	22	20	20	23	24	26	24	24	25	22	24	26	24	24	25	22	207370	208630	203030	178190	181810	183160	1.07058	1.07709	1.04818	0.919936	0.938624	0.945594	0.8774	0.000358196
A0JLT2	Mediator of RNA polymerase II transcription subunit 19 OS=Homo sapiens OX=9606 GN=MED19 PE=1 SV=2	MED19	26.273	35.2	12	4	4	2	2	2	1	3	2	3	3	3	2	3	3	3	3	3	2	3	3	25598	22756	33205	25614	27684	28583	0.939721	0.835389	1.21898	0.940308	1.0163	1.0493	1.0039	0.899845
A0JNW5	UHRF1-binding protein 1-like OS=Homo sapiens OX=9606 GN=UHRF1BP1L PE=1 SV=2	UHRF1BP1L	164.2	5.9	14	5	5	3	2	1	4	2	2	4	3	3	5	3	3	4	3	3	5	3	3	24839	17384	21245	24532	24604	24849	1.08425	0.758834	0.927372	1.07085	1.074	1.08469	1.1657	0.188027
A0PK00	Transmembrane protein 120B OS=Homo sapiens OX=9606 GN=TMEM120B PE=1 SV=1	TMEM120B	40.245	11.8	15	2	2	3	2	3	3	2	2	2	2	2	2	2	2	2	2	2	2	2	2	18346	12625	20342	18081	15578	14507	1.10652	0.761467	1.22691	1.09054	0.939575	0.874979	0.9387	0.779799
A1A5D9	BICD family-like cargo adapter 2 OS=Homo sapiens OX=9606 GN=BICDL2 PE=1 SV=2	BICDL2	56.833	2.8	4	1	1	1	0	1	0	1	1	1	1	1	1	1	1	1	1	1	1	1	1	0	0	0	0	0	0
A1KXE4	Myelin-associated neurite-outgrowth inhibitor OS=Homo sapiens OX=9606 GN=FAM168B PE=1 SV=1	FAM168B	20.324	9.2	4	1	1	0	0	1	1	1	1	0	0	1	1	1	1	0	0	1	1	1	1	0	0	0	0	0	0
A1L0T0	2-hydroxyacyl-CoA lyase 2 OS=Homo sapiens OX=9606 GN=ILVBL PE=1 SV=2	ILVBL	67.867	30.7	49	12	12	8	6	6	9	8	12	9	7	8	10	10	11	9	7	8	10	10	11	205520	218390	205080	194730	188460	182560	1.03212	1.09676	1.02991	0.977937	0.946449	0.916819	0.8995	0.0189268
A2A288	Probable ribonuclease ZC3H12D OS=Homo sapiens OX=9606 GN=ZC3H12D PE=1 SV=3	ZC3H12D	58.077	35.1	32	14	14	6	4	2	7	5	8	12	8	9	12	11	12	12	8	9	12	11	12	201900	213200	224860	184110	151390	196970	1.03324	1.09107	1.15074	0.942197	0.77475	1.00801	0.832	0.0897869
A2RRD8	Zinc finger protein 320 OS=Homo sapiens OX=9606 GN=ZNF320 PE=1 SV=1	ZNF320	59.326	7.5	7	4	1	1	1	1	1	1	2	2	3	3	2	1	3	1	1	1	1	1	1	0	0	0	0	0	0
A2RRP1	Neuroblastoma-amplified sequence OS=Homo sapiens OX=9606 GN=NBAS PE=1 SV=2	NBAS	268.57	19.8	116	31	31	17	16	15	24	22	22	23	25	23	24	23	22	23	25	23	24	23	22	116050	141780	122930	118930	116120	119820	0.946536	1.1564	1.00265	0.970026	0.947107	0.977285	0.932	0.329089
A2RTX5	Threonine--tRNA ligase 2, cytoplasmic OS=Homo sapiens OX=9606 GN=TARS3 PE=1 SV=1	TARS3	92.644	9.4	5	5	2	0	0	0	1	2	2	2	3	4	5	5	5	0	0	1	2	2	2	0	0	0	12391	11131	17619				0.903551	0.811672	1.28478
A2RU30	Protein TESPA1 OS=Homo sapiens OX=9606 GN=TESPA1 PE=1 SV=2	TESPA1	59.213	3.1	2	1	1	1	1	0	0	0	0	1	1	1	1	0	1	1	1	1	1	0	1	0	0	0	0	0	0
A2RU67	Protein FAM234B OS=Homo sapiens OX=9606 GN=FAM234B PE=1 SV=1	FAM234B	67.038	4.8	5	2	2	1	0	1	1	1	1	2	1	2	2	2	1	2	1	2	2	2	1	13569	0	19619	16399	17008	0	0.815016		1.17841	0.984999	1.02158		1.0066	0.911381
A2VDJ0	Transmembrane protein 131-like OS=Homo sapiens OX=9606 GN=TMEM131L PE=1 SV=2	TMEM131L	179.34	4.9	14	5	5	1	0	3	3	3	4	3	2	3	4	4	4	3	2	3	4	4	4	13416	17552	19127	20324	19787	22563	0.713813	0.933874	1.01767	1.08136	1.05279	1.20049	1.2511	0.110113
A3KMH1	von Willebrand factor A domain-containing protein 8 OS=Homo sapiens OX=9606 GN=VWA8 PE=1 SV=2	VWA8	214.82	7.3	32	11	11	4	6	4	7	5	6	6	8	6	8	7	10	6	8	6	8	7	10	299600	333590	286800	300240	334590	368470	0.934648	1.04069	0.894717	0.936645	1.04381	1.1495	1.0906	0.315046
A3KN83	Protein strawberry notch homolog 1 OS=Homo sapiens OX=9606 GN=SBNO1 PE=1 SV=1	SBNO1	154.31	26.4	95	25	20	13	13	14	18	19	18	19	21	20	23	22	19	15	16	15	18	17	14	135950	140720	142870	158310	166450	162080	0.899954	0.93153	0.945762	1.04797	1.10186	1.07293	1.1604	0.00195942
A4D1E9	GTP-binding protein 10 OS=Homo sapiens OX=9606 GN=GTPBP10 PE=1 SV=1	GTPBP10	42.932	40.6	61	12	12	11	9	11	8	10	12	9	10	11	11	11	10	9	10	11	11	11	10	46334	45651	46795	55266	55337	57236	0.906676	0.893311	0.915697	1.08146	1.08285	1.12001	1.2094	0.000149364
A4D1P6	WD repeat-containing protein 91 OS=Homo sapiens OX=9606 GN=WDR91 PE=1 SV=2	WDR91	83.343	25	41	13	13	8	7	4	7	8	7	11	8	6	10	10	10	11	8	6	10	10	10	64149	57192	52394	50636	58167	46607	1.16938	1.04256	0.955093	0.923046	1.06033	0.849601	0.8945	0.267739
A4D2P6	Delphilin OS=Homo sapiens OX=9606 GN=GRID2IP PE=3 SV=2	GRID2IP	132.27	0.9	2	1	1	0	0	0	1	0	1	0	1	0	1	0	1	0	1	0	1	0	1	0	0	0	0	0	0
A5D8V6	Vacuolar protein sorting-associated protein 37C OS=Homo sapiens OX=9606 GN=VPS37C PE=1 SV=2	VPS37C	38.658	9	11	2	2	1	2	3	2	1	2	2	2	2	2	1	2	2	2	2	2	1	2	26568	33175	28675	31180	0	36772	0.849524	1.06079	0.916896	0.996994		1.1758	1.1528	0.263266
A5PLN9	Trafficking protein particle complex subunit 13 OS=Homo sapiens OX=9606 GN=TRAPPC13 PE=1 SV=2	TRAPPC13	46.523	27.3	34	6	6	5	6	5	7	6	5	5	5	5	6	6	5	5	5	5	6	6	5	48298	46453	44409	48561	51419	51104	0.998429	0.960289	0.918034	1.00387	1.06295	1.05644	1.0857	0.0527816
A5YKK6	CCR4-NOT transcription complex subunit 1 OS=Homo sapiens OX=9606 GN=CNOT1 PE=1 SV=2	CNOT1	266.94	39.9	368	72	72	59	57	58	63	59	72	61	63	61	64	59	62	61	63	61	64	59	62	253600	256310	255430	262620	262410	266820	0.977145	0.987587	0.984196	1.0119	1.01109	1.02808	1.0346	0.00557468
A6NC98	Coiled-coil domain-containing protein 88B OS=Homo sapiens OX=9606 GN=CCDC88B PE=1 SV=1	CCDC88B	164.81	23.9	89	26	26	13	16	13	17	19	11	19	21	20	20	19	18	19	21	20	20	19	18	197290	196950	185180	162900	163860	175980	1.09387	1.09198	1.02672	0.903194	0.908516	0.975715	0.8677	0.011818
A6NCE7	Microtubule-associated proteins 1A/1B light chain 3 beta 2 OS=Homo sapiens OX=9606 GN=MAP1LC3B2 PE=2 SV=1	MAP1LC3B2	14.628	22.4	21	3	3	3	4	3	4	3	4	3	3	3	3	3	3	3	3	3	3	3	3	182740	215080	209750	314150	306600	296490	0.719067	0.846322	0.825349	1.23615	1.20644	1.16666	1.5097	0.00148507
A6NDG6	Glycerol-3-phosphate phosphatase OS=Homo sapiens OX=9606 GN=PGP PE=1 SV=1	PGP	34.006	30.8	41	7	7	7	7	7	6	7	7	7	7	6	6	7	7	7	7	6	6	7	7	212960	213460	218460	197850	187080	204300	1.03537	1.0378	1.06211	0.961908	0.909546	0.993266	0.9137	0.0281378
A6NDU8	UPF0600 protein C5orf51 OS=Homo sapiens OX=9606 GN=C5orf51 PE=1 SV=1	C5orf51	33.62	44.2	32	9	9	3	6	4	5	8	6	4	6	7	8	8	6	4	6	7	8	8	6	40492	40231	48052	51145	44570	46007	0.898169	0.89238	1.06586	1.13447	0.988625	1.0205	1.1005	0.244459
A6NFI3	Zinc finger protein 316 OS=Homo sapiens OX=9606 GN=ZNF316 PE=1 SV=1	ZNF316	108.44	7.1	4	4	4	1	1	0	0	1	1	2	3	2	3	3	2	2	3	2	3	3	2	0	11916	0	0	0	11559		1.01521				0.984792	0.97
A6NFX1	Major facilitator superfamily domain-containing protein 2B OS=Homo sapiens OX=9606 GN=MFSD2B PE=1 SV=4	MFSD2B	53.742	5.4	12	1	1	2	3	2	1	2	2	1	1	1	1	1	1	1	1	1	1	1	1	0	0	0	0	0	0
A6NHL2	Tubulin alpha chain-like 3 OS=Homo sapiens OX=9606 GN=TUBAL3 PE=1 SV=2	TUBAL3	49.908	11.7	12	6	1	2	2	2	2	2	2	6	6	6	6	6	6	1	1	1	1	1	1	1822900	1776700	1785600	1400700	1326100	1370800
A6NHR9	Structural maintenance of chromosomes flexible hinge domain-containing protein 1 OS=Homo sapiens OX=9606 GN=SMCHD1 PE=1 SV=2	SMCHD1	226.37	34.6	252	55	55	37	44	40	45	41	45	46	47	46	49	47	51	46	47	46	49	47	51	177720	184390	182600	175570	179300	178460	0.989128	1.02625	1.01629	0.977162	0.997922	0.993247	0.9791	0.173842
A6NHX0	Cytosolic arginine sensor for mTORC1 subunit 2 OS=Homo sapiens OX=9606 GN=CASTOR2 PE=1 SV=3	CASTOR2	36.056	14.6	5	3	3	1	1	0	0	2	1	2	2	2	3	3	2	2	2	2	3	3	2	16805	19950	0	21517	16705	14714	0.936828	1.11215		1.19951	0.931253	0.820261	0.9602	0.773497
A6NI79	Coiled-coil domain-containing protein 69 OS=Homo sapiens OX=9606 GN=CCDC69 PE=1 SV=1	CCDC69	34.796	4.7	5	1	1	0	1	0	1	2	1	0	1	0	1	1	1	0	1	0	1	1	1	0	0	0	0	0	0
A6NIH7	Protein unc-119 homolog B OS=Homo sapiens OX=9606 GN=UNC119B PE=1 SV=1	UNC119B	28.136	54.2	49	8	8	9	7	9	8	9	7	7	6	7	7	7	5	7	6	7	7	7	5	271270	260290	282410	252180	263330	267440	1.01923	0.97797	1.06108	0.947499	0.989392	1.00483	0.9619	0.259176
A6NJ78	12S rRNA N4-methylcytidine (m4C) methyltransferase OS=Homo sapiens OX=9606 GN=METTL15 PE=1 SV=1	METTL15	46.121	30.5	27	8	8	4	5	5	4	5	4	4	6	5	7	6	4	4	6	5	7	6	4	21339	21248	23129	27041	28732	33452	0.82634	0.822816	0.895657	1.04715	1.11263	1.29541	1.3577	0.0118529
A6NKT7	RanBP2-like and GRIP domain-containing protein 3 OS=Homo sapiens OX=9606 GN=RGPD3 PE=3 SV=2	RGPD3	197.48	28	10	39	0	1	1	2	3	2	1	35	35	37	36	34	31	0	0	0	0	0	0	161070	219050	247210	241070	215370	140750
A7E2V4	Zinc finger SWIM domain-containing protein 8 OS=Homo sapiens OX=9606 GN=ZSWIM8 PE=1 SV=1	ZSWIM8	197.3	3.4	11	4	4	1	2	1	3	1	3	2	3	2	2	3	3	2	3	2	2	3	3	672150	740400	574650	805680	566970	526700	1.03766	1.14302	0.887136	1.2438	0.87528	0.813112	0.9558	0.721379
A8CG34	Nuclear envelope pore membrane protein POM 121C OS=Homo sapiens OX=9606 GN=POM121C PE=1 SV=3	POM121C	125.09	22.1	54	17	5	6	7	8	9	13	11	11	11	13	14	15	15	4	4	4	4	3	3	124830	142770	147230	175440	180700	197820	0.773109	0.884216	0.911838	1.08655	1.11913	1.22516	1.3354	0.00953652
A8MT69	Centromere protein X OS=Homo sapiens OX=9606 GN=CENPX PE=1 SV=1	CENPX	8.9593	17.3	1	1	1	0	0	0	0	1	0	0	0	0	0	1	0	0	0	0	0	1	0	0	0	0	0	0	0
A8MW92	PHD finger protein 20-like protein 1 OS=Homo sapiens OX=9606 GN=PHF20L1 PE=1 SV=2	PHF20L1	115.01	2.4	3	3	3	0	0	0	2	0	1	1	1	0	2	1	3	1	1	0	2	1	3	0	0	0	51374	0	29614				1.26868		0.731318
P62308	Small nuclear ribonucleoprotein G OS=Homo sapiens OX=9606 GN=SNRPG PE=1 SV=1	SNRPG	8.496	34.2	18	3	3	4	4	3	2	2	3	3	3	2	2	2	3	3	3	2	2	2	3	2059000	2022800	1957800	1652900	1704500	1455300	1.13838	1.11836	1.08242	0.913852	0.942381	0.804604	0.7969	0.0105742
Q9NUH8	Transmembrane protein 14B OS=Homo sapiens OX=9606 GN=TMEM14B PE=1 SV=1	TMEM14B	12.078	14.9	12	1	1	2	2	2	2	2	2	1	1	1	1	1	1	1	1	1	1	1	1	0	0	0	0	0	0
A8MX76	Calpain-14 OS=Homo sapiens OX=9606 GN=CAPN14 PE=2 SV=2	CAPN14	79.567	2.5	1	1	1	0	1	0	0	0	0	1	1	1	0	0	0	1	1	1	0	0	0	0	0	0	0	0	0
A8MXV4	Nucleoside diphosphate-linked moiety X motif 19 OS=Homo sapiens OX=9606 GN=NUDT19 PE=1 SV=1	NUDT19	42.233	40	57	11	11	8	9	11	9	7	13	10	10	10	11	9	10	10	10	10	11	9	10	247470	255700	236780	193570	210760	204010	1.10126	1.13789	1.05369	0.861402	0.937899	0.907861	0.8221	0.00417832
A9UHW6	MIF4G domain-containing protein OS=Homo sapiens OX=9606 GN=MIF4GD PE=1 SV=1	MIF4GD	25.423	22.5	10	3	3	0	2	2	2	2	2	3	3	2	3	3	3	3	3	2	3	3	3	23831	22566	29125	61575	57306	54804	0.573764	0.543307	0.701224	1.4825	1.37972	1.31948	2.2998	0.00058552
B0I1T2	Unconventional myosin-Ig OS=Homo sapiens OX=9606 GN=MYO1G PE=1 SV=2	MYO1G	116.44	46.3	172	34	34	31	27	28	31	26	29	28	29	30	30	28	28	28	29	30	30	28	28	317340	300840	291550	261360	274870	254940	1.11943	1.06123	1.02846	0.921959	0.969616	0.899312	0.8697	0.0136756
B2RTY4	Unconventional myosin-IXa OS=Homo sapiens OX=9606 GN=MYO9A PE=1 SV=2	MYO9A	292.7	12.8	56	24	20	7	6	10	10	11	12	13	16	17	21	19	18	11	13	15	18	16	16	88073	105950	111120	131430	131760	120460	0.767194	0.922919	0.967954	1.14487	1.14775	1.04931	1.2573	0.0385892
B7ZAP0	Rab GTPase-activating protein 1-like, isoform 10 OS=Homo sapiens OX=9606 GN=RABGAP1L PE=1 SV=1	RABGAP1L	29.038	20.6	5	4	2	1	0	1	1	1	1	3	3	4	4	4	3	1	1	2	2	2	1	0	0	0	0	0	0
P0CG08	Golgi pH regulator B OS=Homo sapiens OX=9606 GN=GPR89B PE=1 SV=1	GPR89B	52.916	8.4	12	3	3	2	1	2	2	2	3	2	1	2	2	2	3	2	1	2	2	2	3	34848	0	35533	44662	39261	41156	0.891436		0.908958	1.14248	1.00432	1.0528	1.1848	0.0417832
C4AMC7	Putative WAS protein family homolog 3 OS=Homo sapiens OX=9606 GN=WASH3P PE=1 SV=2	WASH3P	49.994	26.1	33	8	3	3	4	5	7	8	6	5	5	7	8	8	8	2	1	2	3	3	3	47524	61392	60716	76440	77996	85437	0.696314	0.899506	0.889601	1.11999	1.14278	1.25181	1.4141	0.0175594
O43374	Ras GTPase-activating protein 4 OS=Homo sapiens OX=9606 GN=RASA4 PE=2 SV=2	RASA4	90.457	14.8	25	7	7	1	3	2	6	6	7	3	4	5	7	6	7	3	4	5	7	6	7	29744	40689	42907	50809	51143	55675	0.658619	0.900973	0.950086	1.12506	1.13245	1.23281	1.3907	0.0444269
C9JLW8	Mapk-regulated corepressor-interacting protein 1 OS=Homo sapiens OX=9606 GN=MCRIP1 PE=1 SV=1	MCRIP1	10.92	41.2	13	3	3	1	3	2	2	3	2	3	3	3	3	3	3	3	3	3	3	3	3	93254	101310	98582	108270	101130	100730	0.927476	1.0076	0.980467	1.07682	1.00581	1.00183	1.0579	0.170874
E7ETH6	Zinc finger protein 587B OS=Homo sapiens OX=9606 GN=ZNF587B PE=1 SV=1	ZNF587B	45.541	3.5	4	1	1	0	0	1	1	1	1	0	0	1	1	1	1	0	0	1	1	1	1	0	0	0	0	0	0
Q13765	Nascent polypeptide-associated complex subunit alpha OS=Homo sapiens OX=9606 GN=NACA PE=1 SV=1	NACA	23.384	48.8	45	6	5	6	6	8	9	8	8	6	6	5	5	5	5	5	5	4	4	4	4	3110300	2794000	2782700	3142300	3577300	3746500	0.974349	0.875263	0.871723	0.984373	1.12064	1.17365	1.2048	0.0446344
E9PRG8	Uncharacterized protein C11orf98 OS=Homo sapiens OX=9606 GN=C11orf98 PE=4 SV=2	C11orf98	14.234	10.6	8	2	2	0	3	2	1	1	1	1	2	2	2	2	2	1	2	2	2	2	2	0	112230	85443	147220	157220	142540		0.870468	0.662705	1.14186	1.21942	1.10556	1.5075	0.0305279
L0R6Q1	SLC35A4 upstream open reading frame protein OS=Homo sapiens OX=9606 GN=SLC35A4 PE=3 SV=1	SLC35A4	11.133	45.6	28	5	5	4	5	5	5	4	5	5	5	5	5	4	5	5	5	5	5	4	5	173510	178600	157230	150640	146010	183000	1.05265	1.08353	0.953882	0.913902	0.885813	1.11022	0.9417	0.473125
O00115	Deoxyribonuclease-2-alpha OS=Homo sapiens OX=9606 GN=DNASE2 PE=1 SV=2	DNASE2	39.58	3.1	6	1	1	1	1	1	1	1	1	1	1	1	1	1	1	1	1	1	1	1	1	0	0	0	0	0	0
O00116	Alkyldihydroxyacetonephosphate synthase, peroxisomal OS=Homo sapiens OX=9606 GN=AGPS PE=1 SV=1	AGPS	72.911	60.9	154	27	27	27	28	27	24	23	25	24	26	25	26	25	24	24	26	25	26	25	24	395160	387310	374900	302490	296220	316420	1.14401	1.12128	1.08536	0.875725	0.857573	0.916053	0.7907	0.000689771
O00139	Kinesin-like protein KIF2A OS=Homo sapiens OX=9606 GN=KIF2A PE=1 SV=3	KIF2A	79.954	42.8	121	24	22	18	19	18	20	23	23	20	20	17	19	20	21	18	19	16	18	18	20	286180	280680	276130	267080	267820	268840	1.04272	1.02268	1.0061	0.973129	0.975825	0.979541	0.9534	0.0105914
O00148	ATP-dependent RNA helicase DDX39A OS=Homo sapiens OX=9606 GN=DDX39A PE=1 SV=2	DDX39A	49.129	67.4	220	27	13	34	40	36	36	38	36	25	25	25	25	25	24	13	12	13	13	12	13	3667900	3663300	3654100	3189600	3286100	3281200	1.061	1.05967	1.057	0.922641	0.950555	0.949138	0.8882	0.000262453
O00154	Cytosolic acyl coenzyme A thioester hydrolase OS=Homo sapiens OX=9606 GN=ACOT7 PE=1 SV=3	ACOT7	41.796	48.9	91	14	14	17	17	14	13	17	13	14	14	13	13	14	12	14	14	13	13	14	12	915860	868680	926010	819660	836510	815470	1.06039	1.00577	1.07214	0.949012	0.968521	0.944161	0.9119	0.0122887
O00159	Unconventional myosin-Ic OS=Homo sapiens OX=9606 GN=MYO1C PE=1 SV=4	MYO1C	121.68	31	105	23	23	13	18	17	19	20	18	18	19	20	21	23	18	18	19	20	21	23	18	76701	72986	73416	83948	80137	86877	0.970766	0.923747	0.929189	1.06249	1.01425	1.09956	1.1249	0.0140518
O00161	Synaptosomal-associated protein 23 OS=Homo sapiens OX=9606 GN=SNAP23 PE=1 SV=1	SNAP23	23.354	75.8	63	12	12	10	11	10	10	11	11	11	12	10	10	11	12	11	12	10	10	11	12	423920	421950	432280	514760	500290	482860	0.916234	0.911976	0.934303	1.11257	1.08129	1.04362	1.1719	0.00135881
O00165	HCLS1-associated protein X-1 OS=Homo sapiens OX=9606 GN=HAX1 PE=1 SV=2	HAX1	31.62	24.7	21	5	5	2	4	4	3	4	4	3	4	5	5	4	4	3	4	5	5	4	4	64985	59253	60536	55174	53348	48139	1.14197	1.04125	1.06379	0.969567	0.937479	0.845941	0.8479	0.0287183
O00167	Eyes absent homolog 2 OS=Homo sapiens OX=9606 GN=EYA2 PE=1 SV=2	EYA2	59.231	3.7	3	1	1	0	0	0	1	1	1	0	0	1	1	1	1	0	0	1	1	1	1	0	0	0	0	0	0
O00170	AH receptor-interacting protein OS=Homo sapiens OX=9606 GN=AIP PE=1 SV=2	AIP	37.636	59.4	113	15	15	19	18	20	21	18	17	14	13	14	15	15	13	14	13	14	15	15	13	648170	615760	633800	642390	644260	681080	1.00609	0.955788	0.98379	0.997123	1.00003	1.05718	1.0369	0.209281
O00178	GTP-binding protein 1 OS=Homo sapiens OX=9606 GN=GTPBP1 PE=1 SV=3	GTPBP1	72.453	47.7	78	17	17	13	13	13	14	12	13	15	16	16	16	14	16	15	16	16	16	14	16	171150	183980	187850	173220	170150	161980	0.979558	1.05299	1.07514	0.991405	0.973835	0.927074	0.9307	0.108019
O00186	Syntaxin-binding protein 3 OS=Homo sapiens OX=9606 GN=STXBP3 PE=1 SV=2	STXBP3	67.764	26.9	67	12	12	8	12	11	11	13	12	9	12	11	11	12	12	9	12	11	11	12	12	157130	146780	145490	151170	150560	133770	1.06541	0.995231	0.986484	1.025	1.02086	0.907018	0.9691	0.527569
O00189	AP-4 complex subunit mu-1 OS=Homo sapiens OX=9606 GN=AP4M1 PE=1 SV=2	AP4M1	49.976	2.4	3	1	1	1	1	0	0	0	1	1	1	1	0	1	1	1	1	1	0	1	1	0	0	0	0	0	0
O00193	Small acidic protein OS=Homo sapiens OX=9606 GN=SMAP PE=1 SV=1	SMAP	20.332	30.1	38	5	5	7	7	5	7	6	6	4	5	5	5	5	5	4	5	5	5	5	5	631880	579880	627910	705850	683590	738950	0.955449	0.876821	0.949446	1.0673	1.03364	1.11735	1.1569	0.0149681
O00203	AP-3 complex subunit beta-1 OS=Homo sapiens OX=9606 GN=AP3B1 PE=1 SV=3	AP3B1	121.32	35.9	149	33	33	24	26	27	23	23	26	29	29	30	29	26	28	29	29	30	29	26	28	229460	225330	231870	221100	231210	237410	1.00028	0.982272	1.01078	0.963833	1.00791	1.03493	1.0045	0.864052
O00217	NADH dehydrogenase [ubiquinone] iron-sulfur protein 8, mitochondrial OS=Homo sapiens OX=9606 GN=NDUFS8 PE=1 SV=1	NDUFS8	23.705	36.2	40	7	7	4	7	9	8	6	6	6	6	7	7	6	6	6	6	7	7	6	6	712580	731580	695960	678010	644580	641880	1.04163	1.06941	1.01734	0.9911	0.942233	0.938286	0.9179	0.0196149
O00221	NF-kappa-B inhibitor epsilon OS=Homo sapiens OX=9606 GN=NFKBIE PE=1 SV=3	NFKBIE	52.863	23.8	30	7	7	6	6	5	3	4	6	5	6	6	3	4	6	5	6	6	3	4	6	38648	57841	58085	43977	55681	61360	0.734771	1.09967	1.10431	0.836086	1.0586	1.16657	1.0417	0.785815
O00231	26S proteasome non-ATPase regulatory subunit 11 OS=Homo sapiens OX=9606 GN=PSMD11 PE=1 SV=3	PSMD11	47.463	64.5	137	24	24	27	23	22	20	22	23	23	22	22	23	23	22	23	22	22	23	23	22	672880	714550	719900	633290	625970	622850	1.01199	1.07466	1.08271	0.952449	0.94144	0.936748	0.8931	0.00682853
O00232	26S proteasome non-ATPase regulatory subunit 12 OS=Homo sapiens OX=9606 GN=PSMD12 PE=1 SV=3	PSMD12	52.904	53.5	144	24	24	24	23	24	25	22	26	23	22	23	23	22	23	23	22	23	23	22	23	1268700	1251100	1243100	1060400	1063500	1023700	1.10154	1.08626	1.07931	0.920686	0.923377	0.888821	0.8365	0.000196941
O00233	26S proteasome non-ATPase regulatory subunit 9 OS=Homo sapiens OX=9606 GN=PSMD9 PE=1 SV=3	PSMD9	24.682	40.4	61	9	9	10	10	11	9	9	12	9	9	9	9	9	9	9	9	9	9	9	9	615790	624520	645700	579820	606750	609870	1.00334	1.01756	1.05207	0.94473	0.988608	0.993692	0.9525	0.084571
O00244	Copper transport protein ATOX1 OS=Homo sapiens OX=9606 GN=ATOX1 PE=1 SV=1	ATOX1	7.4016	69.1	64	7	7	11	10	11	10	10	12	7	6	7	7	6	7	7	6	7	7	6	7	1382100	1364200	1415200	1424400	1448900	1439300	0.978582	0.965908	1.00202	1.00853	1.02588	1.01908	1.0363	0.039098
O00255	Menin OS=Homo sapiens OX=9606 GN=MEN1 PE=1 SV=4	MEN1	68.023	26.7	35	9	9	4	4	6	6	6	9	5	5	6	7	7	9	5	5	6	7	7	9	89940	79727	88575	98663	103120	105090	0.954921	0.846486	0.940428	1.04754	1.09486	1.11577	1.1883	0.0147439
O00257	E3 SUMO-protein ligase CBX4 OS=Homo sapiens OX=9606 GN=CBX4 PE=1 SV=3	CBX4	61.367	15.9	21	6	6	4	3	2	6	2	4	5	5	5	6	5	6	5	5	5	6	5	6	43051	47755	38680	65357	66022	62525	0.798745	0.88602	0.717647	1.2126	1.22494	1.16005	1.4975	0.00296772
O00258	Guided entry of tail-anchored proteins factor 1 OS=Homo sapiens OX=9606 GN=GET1 PE=1 SV=2	GET1	19.779	8	3	1	1	1	0	1	0	0	1	1	1	1	1	1	1	1	1	1	1	1	1	0	0	0	0	0	0
O00264	Membrane-associated progesterone receptor component 1 OS=Homo sapiens OX=9606 GN=PGRMC1 PE=1 SV=3	PGRMC1	21.671	45.6	22	7	6	4	4	4	3	3	4	7	7	6	7	7	6	6	6	5	6	6	5	677610	680360	645920	533200	510510	508250	1.14337	1.14801	1.0899	0.8997	0.861414	0.857601	0.7745	0.000350398
O00267	Transcription elongation factor SPT5 OS=Homo sapiens OX=9606 GN=SUPT5H PE=1 SV=1	SUPT5H	121	43.2	156	34	34	26	27	24	26	27	26	27	30	30	29	30	30	27	30	30	29	30	30	313560	318120	322340	324030	335920	318960	0.97332	0.987475	1.00057	1.00582	1.04273	0.990082	1.0261	0.212902
O00268	Transcription initiation factor TFIID subunit 4 OS=Homo sapiens OX=9606 GN=TAF4 PE=1 SV=2	TAF4	110.11	27.5	51	17	16	8	7	9	9	8	10	13	11	13	13	12	11	12	10	12	12	11	10	82032	81172	81725	79446	78677	89071	1.00014	0.989655	0.996397	0.968612	0.959236	1.08596	1.0092	0.858271
O00273	DNA fragmentation factor subunit alpha OS=Homo sapiens OX=9606 GN=DFFA PE=1 SV=1	DFFA	36.521	52.6	69	15	15	12	10	11	10	12	14	11	11	12	12	12	12	11	11	12	12	12	12	247290	269990	252100	324760	329990	335040	0.843432	0.920855	0.859837	1.10766	1.1255	1.14272	1.2865	0.00085171
O00287	Regulatory factor X-associated protein OS=Homo sapiens OX=9606 GN=RFXAP PE=1 SV=1	RFXAP	28.232	26.8	29	6	6	5	5	5	5	4	5	5	6	6	6	6	6	5	6	6	6	6	6	44920	40926	40792	46941	46183	46479	1.01232	0.922307	0.919287	1.05786	1.04078	1.04745	1.1024	0.0368852
O00299	Chloride intracellular channel protein 1 OS=Homo sapiens OX=9606 GN=CLIC1 PE=1 SV=4	CLIC1	26.922	83	114	16	16	22	20	17	19	17	19	16	16	16	15	14	15	16	16	16	15	14	15	2561000	2623100	2655200	2569500	2605000	2597000	0.984319	1.00819	1.02052	0.987586	1.00123	0.998155	0.9914	0.492877
O00303	Eukaryotic translation initiation factor 3 subunit F OS=Homo sapiens OX=9606 GN=EIF3F PE=1 SV=1	EIF3F	37.563	46.2	84	13	13	13	13	14	15	14	15	13	12	12	13	11	12	13	12	12	13	11	12	969890	1004300	1009700	957390	994910	931700	0.991726	1.02691	1.03243	0.978945	1.01731	0.952676	0.9665	0.208034
O00308	NEDD4-like E3 ubiquitin-protein ligase WWP2 OS=Homo sapiens OX=9606 GN=WWP2 PE=1 SV=2	WWP2	98.911	8.4	10	6	5	0	0	2	2	3	3	2	0	4	5	5	6	2	0	4	4	4	5	0	0	10774	16677	16566	23488			0.638412	0.988193	0.981616	1.39178	1.7552
O00311	Cell division cycle 7-related protein kinase OS=Homo sapiens OX=9606 GN=CDC7 PE=1 SV=1	CDC7	63.887	20.2	22	8	8	2	3	2	5	4	6	3	5	5	6	5	7	3	5	5	6	5	7	384930	384950	357280	485560	433380	405840	0.94194	0.941989	0.874279	1.18819	1.0605	0.993107	1.1753	0.051434
O00329	Phosphatidylinositol 4,5-bisphosphate 3-kinase catalytic subunit delta isoform OS=Homo sapiens OX=9606 GN=PIK3CD PE=1 SV=2	PIK3CD	119.48	24.7	86	19	19	11	13	15	15	15	17	14	16	17	16	16	17	14	16	17	16	16	17	74360	77796	77446	83621	86802	82300	0.925019	0.967762	0.963408	1.04022	1.0798	1.02379	1.1007	0.0108747
O00330	Pyruvate dehydrogenase protein X component, mitochondrial OS=Homo sapiens OX=9606 GN=PDHX PE=1 SV=3	PDHX	54.122	25.5	33	9	9	6	7	5	5	5	5	9	9	9	9	7	6	9	9	9	9	7	6	298950	300500	269050	198350	194250	182200	1.24278	1.24922	1.11848	0.824569	0.807524	0.757431	0.6618	0.000734022
O00399	Dynactin subunit 6 OS=Homo sapiens OX=9606 GN=DCTN6 PE=1 SV=1	DCTN6	20.747	32.1	23	4	4	3	4	4	4	4	4	4	4	4	4	4	4	4	4	4	4	4	4	102930	102170	105150	94322	89565	85574	1.06532	1.05746	1.0883	0.976231	0.926996	0.88569	0.8685	0.0085381
O00400	Acetyl-coenzyme A transporter 1 OS=Homo sapiens OX=9606 GN=SLC33A1 PE=1 SV=1	SLC33A1	60.908	7.3	11	3	3	3	2	2	2	1	1	2	2	2	3	2	2	2	2	2	3	2	2	35030	27419	26156	17336	13796	8526.7	1.63865	1.28262	1.22354	0.810954	0.645358	0.398867	0.4476	0.0213328
O00410	Importin-5 OS=Homo sapiens OX=9606 GN=IPO5 PE=1 SV=4	IPO5	123.63	69	491	59	57	83	84	84	77	76	87	55	53	53	54	52	54	53	51	51	52	50	52	4715300	4646400	4797700	4122100	4287100	4349900	1.05102	1.03566	1.06938	0.918796	0.955573	0.969571	0.9011	0.0049116
O00411	DNA-directed RNA polymerase, mitochondrial OS=Homo sapiens OX=9606 GN=POLRMT PE=1 SV=2	POLRMT	138.62	35.9	127	29	29	23	22	19	20	22	21	25	27	24	26	27	25	25	27	24	26	27	25	128600	139290	143790	147930	157990	156560	0.882676	0.956049	0.986936	1.01535	1.0844	1.07459	1.1234	0.0401277
O00418	Eukaryotic elongation factor 2 kinase OS=Homo sapiens OX=9606 GN=EEF2K PE=1 SV=2	EEF2K	82.143	27.4	55	16	16	9	6	8	11	12	9	10	11	9	13	13	11	10	11	9	13	13	11	551670	583390	592280	629440	576970	598770	0.937014	0.99089	1.00599	1.06911	0.979986	1.01701	1.0451	0.256632
O00422	Histone deacetylase complex subunit SAP18 OS=Homo sapiens OX=9606 GN=SAP18 PE=1 SV=1	SAP18	17.561	56.9	42	8	8	7	6	7	6	8	8	7	8	8	7	7	8	7	8	8	7	7	8	471660	447010	460740	427690	458030	463550	1.03712	0.982915	1.0131	0.940433	1.00715	1.01928	0.9782	0.488634
O00425	Insulin-like growth factor 2 mRNA-binding protein 3 OS=Homo sapiens OX=9606 GN=IGF2BP3 PE=1 SV=2	IGF2BP3	63.704	46.5	147	23	23	24	25	23	26	24	25	23	23	23	23	23	23	23	23	23	23	23	23	889720	892700	852130	824100	821210	773230	1.05645	1.05998	1.01181	0.97853	0.975098	0.918127	0.918	0.0283446
O00429	Dynamin-1-like protein OS=Homo sapiens OX=9606 GN=DNM1L PE=1 SV=2	DNM1L	81.876	75.5	309	44	44	51	50	52	54	50	52	44	42	43	43	42	40	44	42	43	43	42	40	677820	688690	693010	660960	668730	688840	0.997271	1.01326	1.01962	0.972465	0.983897	1.01348	0.9801	0.221059
O00442	RNA 3'-terminal phosphate cyclase OS=Homo sapiens OX=9606 GN=RTCA PE=1 SV=1	RTCA	39.336	59	77	14	14	13	13	16	13	12	10	11	12	13	13	14	9	11	12	13	13	14	9	303660	287330	284070	229320	223100	213240	1.18254	1.11894	1.10625	0.893037	0.868815	0.830417	0.7607	0.000757327
O00443	Phosphatidylinositol 4-phosphate 3-kinase C2 domain-containing subunit alpha OS=Homo sapiens OX=9606 GN=PIK3C2A PE=1 SV=2	PIK3C2A	190.68	20.7	82	27	27	9	9	9	19	18	18	18	19	16	26	23	24	18	19	16	26	23	24	89679	95800	105940	114190	124080	130200	0.815401	0.871056	0.963253	1.03827	1.12819	1.18383	1.2644	0.0189011
O00458	Interferon-related developmental regulator 1 OS=Homo sapiens OX=9606 GN=IFRD1 PE=1 SV=4	IFRD1	50.268	8.6	7	2	2	1	1	2	1	1	1	2	2	2	2	1	2	2	2	2	2	1	2	8886.8	9637.1	18459	6097.7	0	8313.5	0.864574	0.937569	1.79583	0.59323		0.808799	0.5845	0.221764
O00459	Phosphatidylinositol 3-kinase regulatory subunit beta OS=Homo sapiens OX=9606 GN=PIK3R2 PE=1 SV=2	PIK3R2	81.544	12.6	12	7	7	1	0	2	3	5	1	3	5	5	6	7	6	3	5	5	6	7	6	19689	19342	18000	25315	26283	22185	0.903068	0.887153	0.8256	1.16111	1.20551	1.01755	1.2937	0.0117941
O00461	Golgi integral membrane protein 4 OS=Homo sapiens OX=9606 GN=GOLIM4 PE=1 SV=1	GOLIM4	81.879	34.8	92	19	19	13	15	15	17	16	16	15	16	18	17	15	17	15	16	18	17	15	17	174810	176340	184790	214080	218730	221510	0.881202	0.888915	0.931511	1.07916	1.1026	1.11661	1.2209	0.000554597
O00463	TNF receptor-associated factor 5 OS=Homo sapiens OX=9606 GN=TRAF5 PE=1 SV=2	TRAF5	64.405	6.3	6	3	3	1	1	0	2	1	1	1	1	1	2	2	2	1	1	1	2	2	2	0	0	0	6848.6	7154.8	7728.5				0.945421	0.987691	1.06689
O00471	Exocyst complex component 5 OS=Homo sapiens OX=9606 GN=EXOC5 PE=1 SV=1	EXOC5	81.852	30.2	67	16	16	9	10	10	12	12	14	10	12	13	15	13	14	10	12	13	15	13	14	59777	58261	64981	57538	55055	62256	1.00222	0.976802	1.08947	0.96468	0.92305	1.04378	0.9554	0.400165
O00483	Cytochrome c oxidase subunit NDUFA4 OS=Homo sapiens OX=9606 GN=NDUFA4 PE=1 SV=1	NDUFA4	9.3697	27.2	9	2	2	2	2	2	1	2	0	2	2	2	2	2	1	2	2	2	2	2	1	349220	240300	212820	310380	271520	0	1.26141	0.867985	0.768725	1.12112	0.980755		1.0879	0.634166
O00487	26S proteasome non-ATPase regulatory subunit 14 OS=Homo sapiens OX=9606 GN=PSMD14 PE=1 SV=1	PSMD14	34.577	55.8	92	14	14	13	15	16	17	17	14	14	14	13	13	14	14	14	14	13	13	14	14	867940	884420	877760	808330	765640	860510	1.02824	1.04777	1.03988	0.957624	0.907049	1.01944	0.9256	0.0835502
O00505	Importin subunit alpha-4 OS=Homo sapiens OX=9606 GN=KPNA3 PE=1 SV=2	KPNA3	57.81	45.1	85	15	11	13	12	15	14	15	16	12	13	14	14	14	14	8	9	10	10	11	11	649380	667770	680260	619050	634290	714960	0.982492	1.01032	1.02921	0.936604	0.959662	1.08171	0.9854	0.740647
O00506	Serine/threonine-protein kinase 25 OS=Homo sapiens OX=9606 GN=STK25 PE=1 SV=1	STK25	48.111	16.4	5	6	1	1	1	0	1	1	1	6	6	5	6	6	5	1	1	0	1	1	1	0	0	0	0	0	0
O00507	Probable ubiquitin carboxyl-terminal hydrolase FAF-Y OS=Homo sapiens OX=9606 GN=USP9Y PE=2 SV=2	USP9Y	291.07	16.4	8	33	4	2	3	0	1	0	2	29	30	30	29	27	28	3	3	3	2	1	3	60806	110250	113710	138520	0	111390	0.568625	1.031	1.06335	1.29536		1.04166	1.3164	0.345539
O00522	Krev interaction trapped protein 1 OS=Homo sapiens OX=9606 GN=KRIT1 PE=1 SV=2	KRIT1	84.347	4.1	5	2	2	0	1	1	1	1	1	2	1	1	1	1	1	2	1	1	1	1	1	0	0	0	0	0	0
O00541	Pescadillo homolog OS=Homo sapiens OX=9606 GN=PES1 PE=1 SV=1	PES1	68.002	38.8	88	20	20	14	14	16	16	14	14	17	15	17	16	16	16	17	15	17	16	16	16	317080	303480	274350	269540	291020	254740	1.11242	1.06471	0.962513	0.945638	1.021	0.893715	0.911	0.182683
O00559	Receptor-binding cancer antigen expressed on SiSo cells OS=Homo sapiens OX=9606 GN=EBAG9 PE=1 SV=1	EBAG9	24.377	8.9	6	1	1	1	1	1	1	1	1	1	1	1	1	1	1	1	1	1	1	1	1	0	0	0	0	0	0
O00560	Syntenin-1 OS=Homo sapiens OX=9606 GN=SDCBP PE=1 SV=1	SDCBP	32.444	27.2	18	5	5	3	4	2	2	4	3	3	4	4	4	4	3	3	4	4	4	4	3	99940	94153	116850	114800	110800	103780	0.936465	0.882239	1.09492	1.07571	1.03823	0.972447	1.0593	0.438261
O00566	U3 small nucleolar ribonucleoprotein protein MPP10 OS=Homo sapiens OX=9606 GN=MPHOSPH10 PE=1 SV=2	MPHOSPH10	78.863	31.7	72	15	15	12	14	11	11	12	12	14	15	14	14	13	12	14	15	14	14	13	12	209740	203100	217290	213070	201000	215870	0.998706	0.967089	1.03466	1.01456	0.95709	1.0279	0.9997	0.989804
O00567	Nucleolar protein 56 OS=Homo sapiens OX=9606 GN=NOP56 PE=1 SV=4	NOP56	66.049	75.6	206	33	33	35	37	35	34	33	32	30	31	32	31	29	31	30	31	32	31	29	31	1675100	1678000	1651700	1316000	1403100	1326800	1.11048	1.1124	1.09496	0.872419	0.93016	0.879578	0.8084	0.000507203
O00571	ATP-dependent RNA helicase DDX3X OS=Homo sapiens OX=9606 GN=DDX3X PE=1 SV=3	DDX3X	73.243	65.1	262	41	12	38	44	45	43	48	44	36	38	38	38	39	39	9	11	10	11	11	11	2475200	2463500	2418500	2250800	2303100	2146500	1.05645	1.05146	1.03225	0.960676	0.982999	0.916159	0.9107	0.0127841
O00584	Ribonuclease T2 OS=Homo sapiens OX=9606 GN=RNASET2 PE=1 SV=2	RNASET2	29.48	10.2	4	2	2	0	0	0	2	1	1	0	1	0	2	1	2	0	1	0	2	1	2	0	0	0	96896	0	77638				1.11034		0.88966
O00592	Podocalyxin OS=Homo sapiens OX=9606 GN=PODXL PE=1 SV=2	PODXL	58.635	7.7	6	2	2	1	1	1	1	1	1	1	2	2	2	2	2	1	2	2	2	2	2	0	57573	73412	76329	77176	85391		0.778264	0.992373	1.03181	1.04325	1.1543	1.2159	0.141596
O00623	Peroxisome assembly protein 12 OS=Homo sapiens OX=9606 GN=PEX12 PE=1 SV=1	PEX12	40.797	4.2	1	1	1	0	0	0	0	1	0	0	0	0	0	1	1	0	0	0	0	1	1	0	0	0	0	0	0
O00629	Importin subunit alpha-3 OS=Homo sapiens OX=9606 GN=KPNA4 PE=1 SV=1	KPNA4	57.886	49.1	90	14	10	14	14	15	15	17	15	12	14	13	13	13	12	8	10	9	9	10	9	724060	727740	775340	666500	715930	746680	0.997271	1.00234	1.0679	0.917991	0.986073	1.02843	0.956	0.315611
O00635	E3 ubiquitin-protein ligase TRIM38 OS=Homo sapiens OX=9606 GN=TRIM38 PE=1 SV=1	TRIM38	53.415	32	66	12	12	10	13	11	10	12	10	11	12	11	12	12	12	11	12	11	12	12	12	273980	269850	270680	228600	227900	220280	1.10232	1.0857	1.08904	0.919741	0.916924	0.886266	0.8309	0.0001303
O00716	Transcription factor E2F3 OS=Homo sapiens OX=9606 GN=E2F3 PE=1 SV=1	E2F3	49.161	5.4	1	2	1	1	0	0	0	0	0	1	0	1	2	0	0	1	0	1	1	0	0	0	0	0	0	0	0
O00743	Serine/threonine-protein phosphatase 6 catalytic subunit OS=Homo sapiens OX=9606 GN=PPP6C PE=1 SV=1	PPP6C	35.144	43.9	54	10	10	8	9	8	10	10	9	9	9	10	9	10	10	9	9	10	9	10	10	457290	453290	459760	413630	412750	405780	1.05427	1.04505	1.05997	0.953614	0.951585	0.935516	0.8992	0.000131854
O00754	Lysosomal alpha-mannosidase OS=Homo sapiens OX=9606 GN=MAN2B1 PE=1 SV=3	MAN2B1	113.74	16.5	67	12	12	9	10	10	11	13	14	8	9	9	9	11	12	8	9	9	9	11	12	71422	74920	75021	86718	88429	85108	0.889776	0.933354	0.934612	1.08033	1.10165	1.06028	1.1757	0.00116552
P09467	Fructose-1,6-bisphosphatase 1 OS=Homo sapiens OX=9606 GN=FBP1 PE=1 SV=5	FBP1	36.842	3.3	3	1	1	0	0	0	1	1	1	1	1	1	1	1	1	1	1	1	1	1	1	0	0	0	0	0	0
O00762	Ubiquitin-conjugating enzyme E2 C OS=Homo sapiens OX=9606 GN=UBE2C PE=1 SV=1	UBE2C	19.652	51.4	21	5	5	2	2	2	4	4	7	1	1	1	4	5	5	1	1	1	4	5	5	46048	36132	53022	192730	191360	244350	0.361803	0.283892	0.416598	1.5143	1.50353	1.91988	4.6482	0.000363192
O00764	Pyridoxal kinase OS=Homo sapiens OX=9606 GN=PDXK PE=1 SV=1	PDXK	35.102	55.1	68	14	14	10	10	11	11	14	12	9	10	12	10	13	12	9	10	12	10	13	12	357690	371420	369120	374760	382620	387770	0.956655	0.993376	0.987225	1.00231	1.02333	1.0371	1.0427	0.0522064
O00767	Acyl-CoA desaturase OS=Homo sapiens OX=9606 GN=SCD PE=1 SV=2	SCD	41.522	17.8	11	3	3	1	1	1	3	3	2	3	2	2	3	3	3	3	2	2	3	3	3	36357	62075	61845	165530	142160	153320	0.351113	0.599481	0.59726	1.59858	1.37289	1.48067	2.8763	0.00407248
O14492	SH2B adapter protein 2 OS=Homo sapiens OX=9606 GN=SH2B2 PE=1 SV=2	SH2B2	67.737	34.7	75	16	16	9	11	11	16	14	14	12	13	13	15	15	14	12	13	13	15	15	14	112430	115160	117340	161980	173190	167540	0.795833	0.815157	0.830588	1.14657	1.22592	1.18593	1.4574	8.0704e-05
O14497	AT-rich interactive domain-containing protein 1A OS=Homo sapiens OX=9606 GN=ARID1A PE=1 SV=3	ARID1A	242.04	29.8	199	44	43	28	28	31	37	36	39	38	38	38	42	40	41	37	37	37	41	39	40	230140	220430	229630	251290	252790	246810	0.964887	0.924177	0.962749	1.05356	1.05985	1.03478	1.1039	0.00327268
O14519	Cyclin-dependent kinase 2-associated protein 1 OS=Homo sapiens OX=9606 GN=CDK2AP1 PE=1 SV=1	CDK2AP1	12.365	20	13	2	2	2	2	2	2	2	3	2	2	2	2	2	2	2	2	2	2	2	2	64862	55752	71236	113620	96107	121130	0.744532	0.639961	0.817697	1.30421	1.10318	1.39042	1.7246	0.00535335
O14521	Succinate dehydrogenase [ubiquinone] cytochrome b small subunit, mitochondrial OS=Homo sapiens OX=9606 GN=SDHD PE=1 SV=1	SDHD	17.043	10.7	7	2	2	0	2	1	2	1	1	1	2	2	2	2	1	1	2	2	2	2	1	0	490980	436070	349330	426120	0		1.15355	1.02454	0.820746	1.00116		0.8365	0.256847
O14523	Phospholipid transfer protein C2CD2L OS=Homo sapiens OX=9606 GN=C2CD2L PE=1 SV=3	C2CD2L	76.18	8.6	5	3	3	1	1	1	1	0	1	2	1	2	2	2	1	2	1	2	2	2	1	0	0	0	0	0	0
O14524	Nuclear envelope integral membrane protein 1 OS=Homo sapiens OX=9606 GN=NEMP1 PE=1 SV=2	NEMP1	50.639	3.4	9	2	2	1	1	2	2	1	2	2	2	2	2	2	2	2	2	2	2	2	2	32121	37605	25830	22876	25376	20467	1.17319	1.37349	0.943418	0.835526	0.926836	0.747539	0.7191	0.0621384
O14526	F-BAR domain only protein 1 OS=Homo sapiens OX=9606 GN=FCHO1 PE=1 SV=2	FCHO1	96.86	28.2	59	15	15	7	10	11	13	10	8	9	11	11	14	12	9	9	11	11	14	12	9	44758	49686	49905	45040	44828	46763	0.955755	1.06099	1.06566	0.961777	0.95725	0.998569	0.9465	0.229231
O14530	Thioredoxin domain-containing protein 9 OS=Homo sapiens OX=9606 GN=TXNDC9 PE=1 SV=2	TXNDC9	26.534	30.1	45	7	7	8	7	6	8	7	9	7	7	7	7	7	7	7	7	7	7	7	7	140430	142400	155820	180340	185020	175190	0.860478	0.872549	0.954779	1.10502	1.1337	1.07347	1.2323	0.00441642
O14545	TRAF-type zinc finger domain-containing protein 1 OS=Homo sapiens OX=9606 GN=TRAFD1 PE=1 SV=1	TRAFD1	64.84	9.8	17	4	4	3	3	2	3	3	3	4	4	3	4	4	3	4	4	3	4	4	3	28472	30395	28018	36178	36427	32645	0.889125	0.949176	0.874947	1.12977	1.13754	1.01944	1.2114	0.0115837
O14548	Cytochrome c oxidase subunit 7A-related protein, mitochondrial OS=Homo sapiens OX=9606 GN=COX7A2L PE=1 SV=2	COX7A2L	12.615	63.2	13	5	5	3	2	1	2	4	1	4	5	5	3	4	3	4	5	5	3	4	3	125610	145200	166250	215170	214780	207110	0.701653	0.811083	0.928667	1.20193	1.19975	1.15691	1.4576	0.00945194
O14561	Acyl carrier protein, mitochondrial OS=Homo sapiens OX=9606 GN=NDUFAB1 PE=1 SV=3	NDUFAB1	17.417	15.4	32	3	3	4	6	6	5	5	6	3	3	3	3	3	3	3	3	3	3	3	3	2209700	2220500	2268400	2047600	2032600	1967500	1.04016	1.04524	1.06779	0.963856	0.956795	0.926151	0.9028	0.00222196
O14562	Ubiquitin domain-containing protein UBFD1 OS=Homo sapiens OX=9606 GN=UBFD1 PE=1 SV=2	UBFD1	33.382	44	35	7	6	7	6	6	5	5	6	6	6	5	6	6	6	6	5	5	5	6	6	786860	799180	781340	721910	712370	649240	1.06072	1.07733	1.05328	0.973165	0.960305	0.875203	0.8801	0.0193635
O14569	Cytochrome b561 domain-containing protein 2 OS=Homo sapiens OX=9606 GN=CYB561D2 PE=1 SV=1	CYB561D2	23.973	5.4	12	1	1	2	2	2	2	2	2	1	1	1	1	1	1	1	1	1	1	1	1	36882	46401	44379	36878	53214	41632
O14576	Cytoplasmic dynein 1 intermediate chain 1 OS=Homo sapiens OX=9606 GN=DYNC1I1 PE=1 SV=2	DYNC1I1	72.955	5.3	1	1	1	0	0	0	1	0	0	0	0	0	1	0	0	0	0	0	1	0	0	0	0	0	0	0	0
O14578	Citron Rho-interacting kinase OS=Homo sapiens OX=9606 GN=CIT PE=1 SV=2	CIT	231.43	18.3	73	29	29	7	7	6	19	16	18	14	17	14	23	23	25	14	17	14	23	23	25	58134	48194	49376	75562	87654	84920	0.863718	0.716036	0.733597	1.12265	1.30231	1.26169	1.5936	0.00324141
O14579	Coatomer subunit epsilon OS=Homo sapiens OX=9606 GN=COPE PE=1 SV=3	COPE	34.482	63	89	11	11	14	14	13	17	16	15	10	11	11	11	10	10	10	11	11	11	10	10	604640	555400	584390	530340	500850	524640	1.09926	1.00974	1.06244	0.964179	0.910565	0.953816	0.8919	0.0196341
O14593	DNA-binding protein RFXANK OS=Homo sapiens OX=9606 GN=RFXANK PE=1 SV=2	RFXANK	28.102	45.8	20	7	7	2	2	2	4	5	5	3	5	5	5	6	7	3	5	5	5	6	7	34779	32202	35747	49967	52380	53370	0.807421	0.747594	0.829894	1.16002	1.21604	1.23903	1.5158	0.000350789
O14602	Eukaryotic translation initiation factor 1A, Y-chromosomal OS=Homo sapiens OX=9606 GN=EIF1AY PE=1 SV=4	EIF1AY	16.442	31.2	28	4	1	4	5	5	5	5	4	4	4	4	4	4	4	1	1	1	1	1	1	1394200	1380200	1462900	1382800	1446000	1361200
O14617	AP-3 complex subunit delta-1 OS=Homo sapiens OX=9606 GN=AP3D1 PE=1 SV=1	AP3D1	130.16	36.9	188	32	32	31	31	33	32	30	31	27	29	28	29	28	30	27	29	28	29	28	30	283750	280380	272170	265560	265720	274740	1.03664	1.02433	0.994337	0.970189	0.970773	1.00373	0.9638	0.0922243
O14618	Copper chaperone for superoxide dismutase OS=Homo sapiens OX=9606 GN=CCS PE=1 SV=1	CCS	29.04	23	12	4	4	3	2	0	2	2	3	3	3	3	4	4	3	3	3	3	4	4	3	105370	100830	101680	106420	111920	111260	0.991749	0.949018	0.957018	1.00163	1.0534	1.04719	1.0705	0.0309497
O14639	Actin-binding LIM protein 1 OS=Homo sapiens OX=9606 GN=ABLIM1 PE=1 SV=3	ABLIM1	87.687	7.3	9	5	5	0	1	0	3	2	3	2	1	1	4	4	5	2	1	1	4	4	5	992640	0	0	1265700	1042700	1054600	0.91159			1.16236	0.957563	0.968491	1.1293
O14641	Segment polarity protein dishevelled homolog DVL-2 OS=Homo sapiens OX=9606 GN=DVL2 PE=1 SV=1	DVL2	78.947	17.5	39	10	7	7	4	6	7	9	6	9	8	7	8	9	7	6	6	6	5	6	5	106570	112090	122950	112880	114530	105090	0.94854	0.997671	1.09433	1.0047	1.01939	0.935367	0.9733	0.628204
O14646	Chromodomain-helicase-DNA-binding protein 1 OS=Homo sapiens OX=9606 GN=CHD1 PE=1 SV=2	CHD1	196.69	5.3	10	6	5	0	1	4	3	0	2	4	4	5	6	5	5	3	3	4	5	4	4	32195	27114	29621	41111	32698	30382	1.00025	0.842394	0.920283	1.27726	1.01588	0.943926	1.1716	0.215671
O14653	Golgi SNAP receptor complex member 2 OS=Homo sapiens OX=9606 GN=GOSR2 PE=1 SV=2	GOSR2	24.775	32.1	25	5	5	4	5	4	3	5	4	5	5	4	5	5	5	5	5	4	5	5	5	154360	165720	170820	169740	168080	242790	0.86435	0.927961	0.956519	0.950472	0.941176	1.35952	1.1827	0.285422
O14656	Torsin-1A OS=Homo sapiens OX=9606 GN=TOR1A PE=1 SV=1	TOR1A	37.808	37	30	11	11	6	5	6	4	4	5	8	10	11	7	7	7	8	10	11	7	7	7	66403	65819	65296	54245	57147	51148	1.10654	1.09681	1.08809	0.903938	0.952297	0.852329	0.8229	0.00377435
O14657	Torsin-1B OS=Homo sapiens OX=9606 GN=TOR1B PE=1 SV=2	TOR1B	37.978	8	9	2	2	2	2	2	1	1	1	2	2	2	2	1	1	2	2	2	2	1	1	22746	23816	21018	14566	0	0	1.10759	1.15969	1.02345	0.709274			0.6466
O14662	Syntaxin-16 OS=Homo sapiens OX=9606 GN=STX16 PE=1 SV=3	STX16	37.031	24.3	11	4	4	2	0	2	3	2	2	4	2	2	4	4	2	4	2	2	4	4	2	69022	28725	50169	93652	58719	64577	1.13503	0.472368	0.825003	1.54006	0.965604	1.06194	1.4667	0.221375
O14672	Disintegrin and metalloproteinase domain-containing protein 10 OS=Homo sapiens OX=9606 GN=ADAM10 PE=1 SV=1	ADAM10	84.141	52.3	137	28	28	19	20	24	28	22	24	22	22	24	25	23	24	22	22	24	25	23	24	266050	266720	249490	279280	281830	297250	0.972986	0.975436	0.912423	1.02137	1.0307	1.08709	1.0973	0.0336444
O14681	Etoposide-induced protein 2.4 homolog OS=Homo sapiens OX=9606 GN=EI24 PE=1 SV=4	EI24	38.964	9.7	13	3	3	3	3	2	2	2	1	3	3	2	2	2	3	3	3	2	2	2	3	61527	56882	54130	44166	44748	35441	1.24341	1.14954	1.09393	0.892561	0.904323	0.716235	0.7207	0.0170622
O14686	Histone-lysine N-methyltransferase 2D OS=Homo sapiens OX=9606 GN=KMT2D PE=1 SV=2	KMT2D	593.38	1.2	4	4	4	0	0	0	2	1	1	1	1	2	4	3	4	1	1	2	4	3	4	0	0	0	25547	24308	21700				1.07108	1.01913	0.90979
O14713	Integrin beta-1-binding protein 1 OS=Homo sapiens OX=9606 GN=ITGB1BP1 PE=1 SV=1	ITGB1BP1	21.782	16	8	2	2	1	0	1	2	2	2	1	2	2	2	2	2	1	2	2	2	2	2	0	27042	24920	27675	36660	42428		0.851851	0.785006	0.871791	1.15483	1.33652	1.3698	0.165941
O14727	Apoptotic protease-activating factor 1 OS=Homo sapiens OX=9606 GN=APAF1 PE=1 SV=2	APAF1	141.84	19.6	55	18	18	9	7	9	10	10	10	14	10	14	13	16	14	14	10	14	13	16	14	136260	145180	155200	173970	161210	198040	0.842967	0.89815	0.960139	1.07626	0.997319	1.22517	1.2212	0.0493557
O14730	Serine/threonine-protein kinase RIO3 OS=Homo sapiens OX=9606 GN=RIOK3 PE=1 SV=2	RIOK3	59.092	18.1	18	7	7	4	5	5	2	1	1	7	7	7	5	5	4	7	7	7	5	5	4	36994	40736	42380	24046	23164	23326	1.16427	1.28204	1.33378	0.756774	0.729016	0.734115	0.5873	0.000224872
O14733	Dual specificity mitogen-activated protein kinase kinase 7 OS=Homo sapiens OX=9606 GN=MAP2K7 PE=1 SV=2	MAP2K7	47.484	5	10	2	2	2	1	1	2	2	2	2	1	1	2	2	2	2	1	1	2	2	2	12060	0	0	15727	12725	18602	0.81605			1.06418	0.861048	1.25872	1.3006
O14734	Acyl-coenzyme A thioesterase 8 OS=Homo sapiens OX=9606 GN=ACOT8 PE=1 SV=1	ACOT8	35.914	40.1	34	9	8	6	9	4	3	6	6	6	7	7	6	6	7	6	7	7	6	6	7	181430	173140	180090	151590	148070	160120	1.09467	1.04465	1.08658	0.914625	0.893387	0.966091	0.8599	0.00522638
O14735	CDP-diacylglycerol--inositol 3-phosphatidyltransferase OS=Homo sapiens OX=9606 GN=CDIPT PE=1 SV=1	CDIPT	23.539	27.2	23	5	5	5	4	4	3	4	3	5	5	5	4	5	3	5	5	5	4	5	3	175610	198570	224680	216520	212600	186480	0.867595	0.981029	1.11002	1.06971	1.05034	0.921298	1.028	0.739127
O14737	Programmed cell death protein 5 OS=Homo sapiens OX=9606 GN=PDCD5 PE=1 SV=3	PDCD5	14.285	64	35	7	7	8	7	5	5	4	6	7	6	6	7	6	5	7	6	6	7	6	5	1018800	1131100	968040	1073400	901940	999620	1.00327	1.11385	0.95328	1.05703	0.888188	0.984379	0.9541	0.525592
O14744	Protein arginine N-methyltransferase 5 OS=Homo sapiens OX=9606 GN=PRMT5 PE=1 SV=4	PRMT5	72.683	54.6	198	28	28	30	33	32	34	34	35	25	27	27	27	28	27	25	27	27	27	28	27	703790	690580	677440	601230	572840	625080	1.09088	1.0704	1.05003	0.931908	0.887904	0.968876	0.8684	0.00678136
O14745	Na(+)/H(+) exchange regulatory cofactor NHE-RF1 OS=Homo sapiens OX=9606 GN=SLC9A3R1 PE=1 SV=4	SLC9A3R1	38.868	39.7	52	12	12	7	8	9	9	11	8	9	11	11	10	12	11	9	11	11	10	12	11	335420	311340	326970	317700	329510	305820	1.04451	0.969524	1.0182	0.989329	1.02611	0.952334	0.9787	0.52261
O14757	Serine/threonine-protein kinase Chk1 OS=Homo sapiens OX=9606 GN=CHEK1 PE=1 SV=2	CHEK1	54.433	28.6	33	10	10	3	4	2	8	8	8	5	7	6	9	8	9	5	7	6	9	8	9	55260	60045	63754	103400	96887	95920	0.69763	0.758039	0.804863	1.30537	1.22315	1.21094	1.6542	0.00045114
O14770	Homeobox protein Meis2 OS=Homo sapiens OX=9606 GN=MEIS2 PE=1 SV=2	MEIS2	51.789	10.7	8	4	4	0	1	0	2	2	3	1	2	2	3	2	4	1	2	2	3	2	4	0	0	0	17618	21929	18544				0.909848	1.13248	0.95767
O14772	Fucose-1-phosphate guanylyltransferase OS=Homo sapiens OX=9606 GN=FPGT PE=1 SV=3	FPGT	68.009	3	4	1	1	1	0	0	1	1	1	1	0	0	1	1	1	1	0	0	1	1	1	0	0	0	0	0	0
O14773	Tripeptidyl-peptidase 1 OS=Homo sapiens OX=9606 GN=TPP1 PE=1 SV=2	TPP1	61.247	17.2	44	6	6	9	8	6	7	7	7	6	6	6	5	5	6	6	6	6	5	5	6	140960	149870	129970	144350	145190	142860	0.99128	1.05394	0.913994	1.01512	1.02103	1.00464	1.0276	0.525259
O14776	Transcription elongation regulator 1 OS=Homo sapiens OX=9606 GN=TCERG1 PE=1 SV=2	TCERG1	123.9	26	130	27	27	19	24	23	22	22	20	22	26	24	23	25	23	22	26	24	23	25	23	349570	351050	337690	319910	330700	315890	1.04619	1.05062	1.01064	0.957427	0.98972	0.945396	0.9308	0.0175115
O14777	Kinetochore protein NDC80 homolog OS=Homo sapiens OX=9606 GN=NDC80 PE=1 SV=1	NDC80	73.912	36.8	56	17	17	6	6	9	15	10	10	9	12	12	16	14	15	9	12	12	16	14	15	1192000	1213900	1167200	1718600	1811500	1757200	0.807187	0.822017	0.790393	1.16379	1.22669	1.18992	1.4798	3.27347e-05
O14787	Transportin-2 OS=Homo sapiens OX=9606 GN=TNPO2 PE=1 SV=3	TNPO2	101.39	38	80	22	16	12	11	13	14	12	18	18	18	19	17	18	19	13	13	13	12	13	16	266190	257170	277410	235660	242880	249130	1.04495	1.00954	1.08899	0.9251	0.953443	0.977978	0.9087	0.0245324
O14802	DNA-directed RNA polymerase III subunit RPC1 OS=Homo sapiens OX=9606 GN=POLR3A PE=1 SV=2	POLR3A	155.64	36.8	148	38	38	21	22	29	22	30	24	31	31	33	32	35	33	31	31	33	32	35	33	88314	91054	87022	87821	89006	85772	1.00169	1.03277	0.987038	0.9961	1.00954	0.97286	0.9858	0.452685
O14810	Complexin-1 OS=Homo sapiens OX=9606 GN=CPLX1 PE=1 SV=1	CPLX1	15.03	33.6	20	3	3	3	4	4	3	3	3	3	3	3	3	3	3	3	3	3	3	3	3	180910	192830	186370	189140	197680	202450	0.944387	1.00661	0.97289	0.98735	1.03193	1.05683	1.0521	0.135174
O14818	Proteasome subunit alpha type-7 OS=Homo sapiens OX=9606 GN=PSMA7 PE=1 SV=1	PSMA7	27.887	66.5	101	15	11	17	16	15	20	15	18	12	12	13	13	13	13	8	8	9	9	9	9	1529900	1574600	1529100	1484100	1552300	1469500	1.00437	1.03371	1.00384	0.974298	1.01907	0.964714	0.9724	0.221557
O14828	Secretory carrier-associated membrane protein 3 OS=Homo sapiens OX=9606 GN=SCAMP3 PE=1 SV=3	SCAMP3	38.287	41.5	42	9	9	6	6	7	7	9	7	7	9	8	8	9	7	7	9	8	8	9	7	511530	516050	546030	549090	486710	468530	0.997154	1.00596	1.06441	1.07037	0.948771	0.913332	0.956	0.418025
O14862	Interferon-inducible protein AIM2 OS=Homo sapiens OX=9606 GN=AIM2 PE=1 SV=1	AIM2	38.953	26.8	15	7	7	4	2	1	4	2	2	4	5	5	5	6	4	4	5	5	5	6	4	115720	140340	121990	177310	181380	191870	0.747698	0.906775	0.78821	1.14565	1.17195	1.23972	1.4563	0.00366896
O14874	[3-methyl-2-oxobutanoate dehydrogenase [lipoamide]] kinase, mitochondrial OS=Homo sapiens OX=9606 GN=BCKDK PE=1 SV=2	BCKDK	46.36	2.2	1	1	1	0	0	0	1	0	0	0	0	0	1	0	0	0	0	0	1	0	0	0	0	0	0	0	0
O14893	Gem-associated protein 2 OS=Homo sapiens OX=9606 GN=GEMIN2 PE=1 SV=1	GEMIN2	31.585	21.4	18	5	5	3	3	4	2	4	2	3	5	5	4	5	4	3	5	5	4	5	4	132010	116930	127570	136880	149980	155550	0.967201	0.856714	0.93467	1.00288	1.09886	1.13967	1.175	0.037184
O14907	Tax1-binding protein 3 OS=Homo sapiens OX=9606 GN=TAX1BP3 PE=1 SV=2	TAX1BP3	13.735	25.8	6	2	2	1	1	1	1	1	1	1	1	1	2	2	2	1	1	1	2	2	2	0	0	0	19801	36774	28636				0.697128	1.29469	1.00818
O14908	PDZ domain-containing protein GIPC1 OS=Homo sapiens OX=9606 GN=GIPC1 PE=1 SV=2	GIPC1	36.049	31.2	33	8	8	7	6	5	5	5	5	8	7	7	7	6	6	8	7	7	7	6	6	58784	64521	67682	61228	58803	57507	0.957069	1.05047	1.10194	0.99686	0.957379	0.936278	0.9296	0.1886
O14920	Inhibitor of nuclear factor kappa-B kinase subunit beta OS=Homo sapiens OX=9606 GN=IKBKB PE=1 SV=1	IKBKB	86.563	30.2	54	16	16	11	10	7	9	7	10	13	16	12	11	12	12	13	16	12	11	12	12	77258	78847	70058	71601	72049	69712	1.05466	1.07635	0.956369	0.977432	0.983548	0.951646	0.9434	0.206254
O14921	Regulator of G-protein signaling 13 OS=Homo sapiens OX=9606 GN=RGS13 PE=1 SV=1	RGS13	19.135	20.1	15	3	3	3	2	3	2	3	2	3	3	3	3	3	2	3	3	3	3	3	2	91701	92951	94414	95870	100410	104350	0.949129	0.962066	0.977209	0.992279	1.03927	1.08005	1.0773	0.0462836
O14925	Mitochondrial import inner membrane translocase subunit Tim23 OS=Homo sapiens OX=9606 GN=TIMM23 PE=1 SV=1	TIMM23	21.943	47.4	25	6	6	4	3	3	5	4	6	4	4	4	5	5	5	4	4	4	5	5	5	261150	267680	255840	353270	334460	356080	0.856941	0.878369	0.839517	1.15922	1.0975	1.16845	1.3303	0.000270844
O14929	Histone acetyltransferase type B catalytic subunit OS=Homo sapiens OX=9606 GN=HAT1 PE=1 SV=1	HAT1	49.512	45.1	69	13	12	11	11	12	10	12	13	12	12	12	11	11	13	11	11	11	10	11	12	886250	971880	985360	1338700	1441700	1390500	0.758084	0.831331	0.842862	1.1451	1.23321	1.18941	1.4668	0.000632586
O14933	Ubiquitin/ISG15-conjugating enzyme E2 L6 OS=Homo sapiens OX=9606 GN=UBE2L6 PE=1 SV=4	UBE2L6	17.769	43.1	14	4	4	2	2	1	4	3	2	3	3	2	4	3	3	3	3	2	4	3	3	103160	99668	89814	134050	133720	159330	0.859975	0.830864	0.748718	1.11748	1.11473	1.32823	1.4595	0.00620899
O14936	Peripheral plasma membrane protein CASK OS=Homo sapiens OX=9606 GN=CASK PE=1 SV=3	CASK	105.12	5.6	12	4	4	3	2	3	1	2	1	4	3	3	4	3	1	4	3	3	4	3	1	19203	23166	25009	26393	25859	0	0.8026	0.968235	1.04527	1.10311	1.08079		1.1633	0.219491
O14949	Cytochrome b-c1 complex subunit 8 OS=Homo sapiens OX=9606 GN=UQCRQ PE=1 SV=4	UQCRQ	9.9062	34.1	11	3	3	2	3	2	2	1	1	2	3	2	2	1	1	2	3	2	2	1	1	329310	350640	302360	269680	0	0	1.05212	1.12027	0.966014	0.861604			0.8236
P19105	Myosin regulatory light chain 12A OS=Homo sapiens OX=9606 GN=MYL12A PE=1 SV=2	MYL12A	19.794	62.6	60	9	9	10	10	11	8	12	9	9	9	9	9	9	9	9	9	9	9	9	9	1820400	1763400	1760000	1609600	1619200	1589000	1.07487	1.04121	1.03921	0.950402	0.95607	0.938238	0.9016	0.00108067
O14957	Cytochrome b-c1 complex subunit 10 OS=Homo sapiens OX=9606 GN=UQCR11 PE=1 SV=1	UQCR11	6.5696	21.4	1	1	1	0	0	0	0	0	1	1	1	1	1	0	1	1	1	1	1	0	1	0	0	0	0	0	0
O14964	Hepatocyte growth factor-regulated tyrosine kinase substrate OS=Homo sapiens OX=9606 GN=HGS PE=1 SV=1	HGS	86.191	24.1	60	14	14	10	8	8	11	10	13	13	13	13	12	12	14	13	13	13	12	12	14	147360	150330	152530	173060	177800	180500	0.900752	0.918906	0.932354	1.05785	1.08682	1.10332	1.1802	0.000474687
O14965	Aurora kinase A OS=Homo sapiens OX=9606 GN=AURKA PE=1 SV=2	AURKA	45.809	25.3	11	7	6	0	0	0	3	3	5	3	2	2	7	7	7	2	1	2	6	6	6	13888	0	14998	50778	29781	32855	0.487983		0.526985	1.78419	1.04642	1.15443	2.6175	0.0220668
O14972	Vacuolar protein sorting-associated protein 26C OS=Homo sapiens OX=9606 GN=VPS26C PE=1 SV=1	VPS26C	33.01	12.1	3	2	2	0	0	0	1	2	0	0	0	1	2	2	1	0	0	1	2	2	1	0	0	0	16964	12132	0				1.16607	0.833929
O14974	Protein phosphatase 1 regulatory subunit 12A OS=Homo sapiens OX=9606 GN=PPP1R12A PE=1 SV=1	PPP1R12A	115.28	26.3	80	21	21	11	15	13	14	13	14	17	16	19	18	17	19	17	16	19	18	17	19	357830	359630	349800	384300	383310	339240	0.987521	0.992489	0.965361	1.06057	1.05784	0.936218	1.0371	0.453825
O14976	Cyclin-G-associated kinase OS=Homo sapiens OX=9606 GN=GAK PE=1 SV=2	GAK	143.19	21.2	69	21	21	11	10	7	14	17	10	14	16	14	16	17	14	14	16	14	16	17	14	91741	91403	98706	108630	98316	103390	0.929515	0.926091	1.00008	1.10063	0.996133	1.04754	1.1011	0.0654839
O14979	Heterogeneous nuclear ribonucleoprotein D-like OS=Homo sapiens OX=9606 GN=HNRNPDL PE=1 SV=3	HNRNPDL	46.437	36	90	14	13	12	16	16	16	15	15	13	14	14	14	14	14	12	13	13	13	13	13	2775600	2733600	2785900	2599500	2457600	2516700	1.04945	1.03357	1.05334	0.982866	0.929214	0.951559	0.913	0.006167
O14980	Exportin-1 OS=Homo sapiens OX=9606 GN=XPO1 PE=1 SV=1	XPO1	123.38	54.7	414	49	49	70	71	69	65	70	69	49	49	47	48	48	47	49	49	47	48	48	47	1909200	1905400	1925400	1721400	1727600	1756900	1.04653	1.04445	1.05541	0.943586	0.946985	0.963046	0.907	0.000157981
O14981	TATA-binding protein-associated factor 172 OS=Homo sapiens OX=9606 GN=BTAF1 PE=1 SV=2	BTAF1	206.89	27.5	147	37	37	22	23	26	23	27	26	23	25	28	28	28	31	23	25	28	28	28	31	105340	103490	99190	99073	102100	100140	1.03727	1.01905	0.976707	0.975555	1.00536	0.986062	0.9782	0.335377
O15014	Zinc finger protein 609 OS=Homo sapiens OX=9606 GN=ZNF609 PE=1 SV=2	ZNF609	151.19	12.3	21	9	9	2	3	4	3	2	7	4	5	6	7	5	9	4	5	6	7	5	9	46343	54561	48800	55565	55699	67205	0.847291	0.997541	0.892212	1.0159	1.01835	1.22871	1.1921	0.0932129
O15020	Spectrin beta chain, non-erythrocytic 2 OS=Homo sapiens OX=9606 GN=SPTBN2 PE=1 SV=3	SPTBN2	271.32	29.2	179	47	43	31	34	31	27	30	26	41	40	40	35	38	36	38	36	37	32	36	34	1080800	1061200	1029000	995800	1036900	990170	1.04697	1.02798	0.996792	0.964631	1.00445	0.959177	0.9533	0.0789093
O15027	Protein transport protein Sec16A OS=Homo sapiens OX=9606 GN=SEC16A PE=1 SV=4	SEC16A	251.89	12.5	62	17	17	10	7	7	12	11	15	12	12	12	14	13	16	12	12	12	14	13	16	77789	86266	85350	89686	84319	79573	0.927932	1.02905	1.01813	1.06985	1.00583	0.949213	1.0167	0.747148
O15031	Plexin-B2 OS=Homo sapiens OX=9606 GN=PLXNB2 PE=1 SV=3	PLXNB2	205.12	23.6	112	29	29	16	18	17	21	18	22	22	20	23	28	23	25	22	20	23	28	23	25	97650	102390	101030	110380	106870	104210	0.941159	0.986844	0.973736	1.06385	1.03002	1.00439	1.0677	0.039969
O15037	Protein KHNYN OS=Homo sapiens OX=9606 GN=KHNYN PE=1 SV=3	KHNYN	74.533	16.1	15	7	7	0	3	0	4	3	5	3	4	2	7	4	6	3	4	2	7	4	6	27846	26874	27718	23637	25284	25161	1.06744	1.03018	1.06254	0.906095	0.969231	0.964516	0.8986	0.0117232
O15042	U2 snRNP-associated SURP motif-containing protein OS=Homo sapiens OX=9606 GN=U2SURP PE=1 SV=2	U2SURP	118.29	35.4	137	28	28	21	19	23	25	22	27	21	20	22	24	21	24	21	20	22	24	21	24	337350	328670	329570	348800	367930	365650	0.974076	0.949013	0.951611	1.00714	1.06237	1.05579	1.0872	0.0113356
O15047	Histone-lysine N-methyltransferase SETD1A OS=Homo sapiens OX=9606 GN=SETD1A PE=1 SV=3	SETD1A	186.03	5.3	18	7	7	1	3	4	4	3	3	5	5	6	7	5	5	5	5	6	7	5	5	32206	32935	29790	26338	23124	29413	1.11179	1.13696	1.02839	0.909221	0.798269	1.01537	0.8309	0.0672718
O15050	TPR and ankyrin repeat-containing protein 1 OS=Homo sapiens OX=9606 GN=TRANK1 PE=2 SV=4	TRANK1	336.22	15.7	121	35	35	15	15	17	24	22	28	21	27	29	30	29	32	21	27	29	30	29	32	172830	179000	170630	185760	183340	179370	0.968299	1.00287	0.955973	1.04074	1.02718	1.00494	1.0498	0.0503808
O15066	Kinesin-like protein KIF3B OS=Homo sapiens OX=9606 GN=KIF3B PE=1 SV=1	KIF3B	85.124	21.2	45	11	10	7	8	8	8	8	6	8	10	10	9	10	10	7	9	9	8	9	9	36917	34791	35014	26733	25360	28417	1.18304	1.11491	1.12205	0.85668	0.812682	0.910646	0.7544	0.00172529
O15067	Phosphoribosylformylglycinamidine synthase OS=Homo sapiens OX=9606 GN=PFAS PE=1 SV=4	PFAS	144.73	49.9	257	39	39	40	44	43	46	43	41	36	35	36	37	36	36	36	35	36	37	36	36	548060	558430	559970	558230	559250	561840	0.982838	1.00144	1.0042	1.00108	1.0029	1.00755	1.0077	0.332762
O15084	Serine/threonine-protein phosphatase 6 regulatory ankyrin repeat subunit A OS=Homo sapiens OX=9606 GN=ANKRD28 PE=1 SV=5	ANKRD28	112.96	39.3	104	25	22	18	16	21	14	17	18	18	18	21	18	19	19	17	16	19	16	17	17	111040	112930	112370	105470	106220	110060	1.01238	1.02962	1.02451	0.961601	0.968439	1.00345	0.9566	0.0343043
O15091	Mitochondrial ribonuclease P catalytic subunit OS=Homo sapiens OX=9606 GN=PRORP PE=1 SV=2	PRORP	67.315	24.5	44	10	10	7	7	7	8	8	7	8	7	8	9	9	10	8	7	8	9	9	10	62295	67607	61774	90243	85022	100090	0.800311	0.868555	0.793618	1.15936	1.09229	1.28587	1.4366	0.0029235
O15111	Inhibitor of nuclear factor kappa-B kinase subunit alpha OS=Homo sapiens OX=9606 GN=CHUK PE=1 SV=2	CHUK	84.639	20.8	53	12	12	10	11	9	7	8	8	12	12	12	9	10	9	12	12	12	9	10	9	160710	162720	165430	149410	146730	132380	1.0511	1.06425	1.08197	0.977196	0.959668	0.865814	0.8766	0.0261316
O15116	U6 snRNA-associated Sm-like protein LSm1 OS=Homo sapiens OX=9606 GN=LSM1 PE=1 SV=1	LSM1	15.179	24.8	12	2	2	2	2	2	2	2	2	2	2	2	2	2	2	2	2	2	2	2	2	186420	177630	173030	155040	156580	149350	1.12071	1.06786	1.04021	0.932058	0.941316	0.897851	0.8583	0.00430311
O15118	NPC intracellular cholesterol transporter 1 OS=Homo sapiens OX=9606 GN=NPC1 PE=1 SV=2	NPC1	142.17	8	22	7	7	4	6	4	3	2	3	5	6	6	7	6	6	5	6	6	7	6	6	34797	37881	32937	29721	30180	30438	1.06546	1.15989	1.00851	0.91004	0.924094	0.931994	0.8554	0.0200141
O15120	1-acyl-sn-glycerol-3-phosphate acyltransferase beta OS=Homo sapiens OX=9606 GN=AGPAT2 PE=1 SV=1	AGPAT2	30.914	4.7	3	1	1	1	0	1	1	0	0	1	1	1	1	1	1	1	1	1	1	1	1	0	0	0	0	0	0
O15121	Sphingolipid delta(4)-desaturase DES1 OS=Homo sapiens OX=9606 GN=DEGS1 PE=1 SV=1	DEGS1	37.866	10.2	5	2	2	1	0	1	1	0	2	1	1	1	2	2	2	1	1	1	2	2	2	0	0	0	41440	38110	64068				0.86563	0.79607	1.3383
O15126	Secretory carrier-associated membrane protein 1 OS=Homo sapiens OX=9606 GN=SCAMP1 PE=1 SV=2	SCAMP1	37.92	37.3	49	9	8	8	9	8	9	8	7	8	8	8	7	8	8	7	7	7	7	8	7	383080	393160	375370	356790	312070	307610	1.08007	1.10849	1.05833	1.00595	0.879864	0.867289	0.8479	0.0271954
O15127	Secretory carrier-associated membrane protein 2 OS=Homo sapiens OX=9606 GN=SCAMP2 PE=1 SV=2	SCAMP2	36.648	12.2	12	3	3	2	2	2	2	2	2	2	2	2	2	3	1	2	2	2	2	3	1	497640	332420	287950	320930	100510	275310	1.64531	1.09905	0.952027	1.06107	0.332308	0.910236	0.6232	0.23346
O15143	Actin-related protein 2/3 complex subunit 1B OS=Homo sapiens OX=9606 GN=ARPC1B PE=1 SV=3	ARPC1B	40.949	64.8	138	19	17	22	24	25	25	22	20	15	15	18	17	16	16	13	13	16	15	15	14	1395500	1311000	1409900	1278900	1309500	1300000	1.046	0.98266	1.05679	0.9586	0.981536	0.974415	0.9446	0.0762418
O15144	Actin-related protein 2/3 complex subunit 2 OS=Homo sapiens OX=9606 GN=ARPC2 PE=1 SV=1	ARPC2	34.333	63.3	100	16	16	18	17	17	18	15	15	14	12	13	16	13	14	14	12	13	16	13	14	2223500	2212900	2221100	1992800	2109700	2163200	1.03233	1.02741	1.03121	0.92522	0.979494	1.00433	0.9411	0.0654942
O15145	Actin-related protein 2/3 complex subunit 3 OS=Homo sapiens OX=9606 GN=ARPC3 PE=1 SV=3	ARPC3	20.546	55.6	54	8	8	9	8	7	10	9	11	7	7	7	7	7	8	7	7	7	7	7	8	1108400	1163100	1124900	1082900	1103600	1085800	0.997256	1.04647	1.0121	0.974313	0.992937	0.976922	0.9635	0.0742073
O15151	Protein Mdm4 OS=Homo sapiens OX=9606 GN=MDM4 PE=1 SV=2	MDM4	54.864	6.7	1	1	1	0	0	0	0	1	0	0	0	0	1	1	0	0	0	0	1	1	0	0	0	0	0	0	0
O15155	BET1 homolog OS=Homo sapiens OX=9606 GN=BET1 PE=1 SV=1	BET1	13.289	24.6	16	2	2	2	3	3	2	3	3	2	2	2	2	2	2	2	2	2	2	2	2	505710	503870	472660	376150	355820	342670	1.1867	1.18239	1.10915	0.882677	0.834971	0.804113	0.725	0.000764542
O15160	DNA-directed RNA polymerases I and III subunit RPAC1 OS=Homo sapiens OX=9606 GN=POLR1C PE=1 SV=1	POLR1C	39.249	65.6	75	15	15	14	13	10	17	11	10	11	11	9	13	12	12	11	11	9	13	12	12	407860	409080	391400	384530	383270	369570	1.04325	1.04637	1.00115	0.983574	0.980351	0.945309	0.9413	0.0339695
O15164	Transcription intermediary factor 1-alpha OS=Homo sapiens OX=9606 GN=TRIM24 PE=1 SV=3	TRIM24	116.83	16.7	46	13	12	6	8	7	9	8	8	11	11	10	12	12	12	10	10	9	11	11	11	59056	65651	62504	68591	69198	63749	0.911478	1.01327	0.964694	1.05864	1.06801	0.98391	1.0765	0.139017
O15173	Membrane-associated progesterone receptor component 2 OS=Homo sapiens OX=9606 GN=PGRMC2 PE=1 SV=1	PGRMC2	23.818	43.9	47	9	8	8	7	8	8	8	8	9	8	9	9	8	8	8	7	8	8	7	7	671550	741290	740590	513530	498130	545480	1.0859	1.19867	1.19754	0.830379	0.805477	0.882042	0.7231	0.00155913
O15182	Centrin-3 OS=Homo sapiens OX=9606 GN=CETN3 PE=1 SV=2	CETN3	19.55	24	7	3	3	1	1	1	1	2	1	2	2	2	3	3	3	2	2	2	3	3	3	38965	39633	37989	54297	78156	53199	0.773527	0.786788	0.754152	1.0779	1.55154	1.0561	1.5924	0.0232193
O15212	Prefoldin subunit 6 OS=Homo sapiens OX=9606 GN=PFDN6 PE=1 SV=1	PFDN6	14.582	50.4	45	9	9	7	7	7	9	7	8	9	9	9	9	8	9	9	9	9	9	8	9	599970	596350	597120	543890	512410	467330	1.08524	1.07869	1.08009	0.983802	0.92686	0.845318	0.8496	0.0202048
O15213	WD repeat-containing protein 46 OS=Homo sapiens OX=9606 GN=WDR46 PE=1 SV=3	WDR46	68.07	30.8	68	13	13	10	12	7	12	14	13	9	10	8	11	13	13	9	10	8	11	13	13	168990	159130	156760	147420	145920	140820	1.10326	1.03889	1.02342	0.962439	0.952646	0.919351	0.8954	0.0147746
O15217	Glutathione S-transferase A4 OS=Homo sapiens OX=9606 GN=GSTA4 PE=1 SV=1	GSTA4	25.704	4.1	4	1	1	1	1	1	1	0	0	1	1	1	1	1	0	1	1	1	1	1	0	0	0	0	0	0	0
O15226	NF-kappa-B-repressing factor OS=Homo sapiens OX=9606 GN=NKRF PE=1 SV=2	NKRF	77.672	32.9	82	19	19	17	14	13	13	13	12	17	16	16	16	17	14	17	16	16	16	17	14	117260	120580	121420	103630	107940	108030	1.03638	1.06573	1.07315	0.915918	0.954011	0.954807	0.8896	0.00252923
O15228	Dihydroxyacetone phosphate acyltransferase OS=Homo sapiens OX=9606 GN=GNPAT PE=1 SV=1	GNPAT	77.187	30.1	52	15	15	9	10	8	8	8	9	12	13	11	10	13	11	12	13	11	10	13	11	66889	75573	81188	78057	76201	80483	0.875528	0.989195	1.06269	1.02171	0.997415	1.05346	1.0496	0.431496
O15229	Kynurenine 3-monooxygenase OS=Homo sapiens OX=9606 GN=KMO PE=1 SV=2	KMO	55.809	13.8	15	5	5	2	5	3	1	2	2	3	5	3	2	3	3	3	5	3	2	3	3	44777	60386	55777	36644	39426	31680	0.999896	1.34845	1.24553	0.818281	0.880405	0.707432	0.6695	0.0225839
O15234	Protein CASC3 OS=Homo sapiens OX=9606 GN=CASC3 PE=1 SV=2	CASC3	76.277	15.6	27	10	10	5	4	4	4	5	5	7	7	6	7	8	7	7	7	6	7	8	7	65190	65079	65367	52422	52612	48304	1.12083	1.11892	1.12387	0.901305	0.904572	0.830503	0.7838	0.000939395
O15235	28S ribosomal protein S12, mitochondrial OS=Homo sapiens OX=9606 GN=MRPS12 PE=1 SV=1	MRPS12	15.173	30.4	26	3	3	4	5	4	5	4	4	3	3	3	3	3	3	3	3	3	3	3	3	108290	112290	100520	93001	101870	103890	1.0482	1.08692	0.972992	0.900211	0.98606	1.00561	0.9304	0.200641
O15239	NADH dehydrogenase [ubiquinone] 1 alpha subcomplex subunit 1 OS=Homo sapiens OX=9606 GN=NDUFA1 PE=1 SV=1	NDUFA1	8.0723	18.6	11	1	1	1	2	2	2	2	2	1	1	1	1	1	1	1	1	1	1	1	1	0	99875	119460	106550	98615	88788
O15254	Peroxisomal acyl-coenzyme A oxidase 3 OS=Homo sapiens OX=9606 GN=ACOX3 PE=1 SV=2	ACOX3	77.628	7.1	3	3	3	0	0	0	2	0	1	2	2	1	3	2	2	2	2	1	3	2	2	0	0	0	12944	0	13857				0.965934		1.03407
O15258	Protein RER1 OS=Homo sapiens OX=9606 GN=RER1 PE=1 SV=1	RER1	22.958	28.6	19	5	5	5	2	3	3	4	2	5	3	3	4	4	2	5	3	3	4	4	2	181580	207100	213490	215720	196230	200200	0.897193	1.02329	1.05486	1.06588	0.96958	0.989196	1.0166	0.769223
O15260	Surfeit locus protein 4 OS=Homo sapiens OX=9606 GN=SURF4 PE=1 SV=3	SURF4	30.394	30.5	38	7	7	5	6	7	7	7	6	7	7	7	7	6	6	7	7	7	7	6	6	307890	300670	270760	262980	275620	244680	1.11112	1.08506	0.97712	0.949044	0.994659	0.883003	0.8908	0.093089
O15269	Serine palmitoyltransferase 1 OS=Homo sapiens OX=9606 GN=SPTLC1 PE=1 SV=1	SPTLC1	52.743	35.3	55	12	12	9	11	9	8	10	8	10	11	10	11	11	7	10	11	10	11	11	7	233070	235090	224620	211260	195660	216840	1.06219	1.0714	1.02368	0.962796	0.891701	0.988227	0.9004	0.0354859
O15270	Serine palmitoyltransferase 2 OS=Homo sapiens OX=9606 GN=SPTLC2 PE=1 SV=1	SPTLC2	62.924	39.7	82	15	15	14	13	12	15	14	14	12	13	12	14	13	12	12	13	12	14	13	12	236510	234600	227550	266060	259420	261050	0.955474	0.947758	0.919276	1.07485	1.04803	1.05461	1.1258	0.00106583
O15294	UDP-N-acetylglucosamine--peptide N-acetylglucosaminyltransferase 110 kDa subunit OS=Homo sapiens OX=9606 GN=OGT PE=1 SV=3	OGT	116.92	43	149	33	33	19	25	27	25	27	26	27	28	29	29	31	30	27	28	29	29	31	30	132940	142930	134190	156550	155880	157800	0.90611	0.974202	0.91463	1.06703	1.06247	1.07556	1.1467	0.00396398
O15305	Phosphomannomutase 2 OS=Homo sapiens OX=9606 GN=PMM2 PE=1 SV=1	PMM2	28.082	42.3	43	8	8	7	6	7	7	8	8	7	6	6	6	7	8	7	6	6	6	7	8	199510	190880	194670	172100	183360	180260	1.06806	1.02186	1.04215	0.921323	0.981602	0.965007	0.9157	0.0180831
O15315	DNA repair protein RAD51 homolog 2 OS=Homo sapiens OX=9606 GN=RAD51B PE=1 SV=2	RAD51B	42.195	6	5	2	2	0	1	0	1	1	2	2	2	2	2	2	2	2	2	2	2	2	2	37358	37314	38550	40168	32224	29937	1.03988	1.03866	1.07306	1.1181	0.896976	0.833316	0.9038	0.287693
O15318	DNA-directed RNA polymerase III subunit RPC7 OS=Homo sapiens OX=9606 GN=POLR3G PE=1 SV=2	POLR3G	25.914	15.7	9	3	3	1	0	2	1	2	3	2	1	2	2	2	3	2	1	2	2	2	3	39608	0	32497	37303	44834	46694	0.985587		0.808641	0.928231	1.11563	1.16191	1.1911	0.227395
O15321	Transmembrane 9 superfamily member 1 OS=Homo sapiens OX=9606 GN=TM9SF1 PE=2 SV=2	TM9SF1	68.86	10.6	9	4	4	1	2	1	1	2	2	4	3	2	3	2	3	4	3	2	3	2	3	19771	17031	17630	17142	19090	14777	1.12505	0.96913	1.00321	0.975446	1.0863	0.840868	0.9371	0.475261
O15347	High mobility group protein B3 OS=Homo sapiens OX=9606 GN=HMGB3 PE=1 SV=4	HMGB3	22.98	34.5	39	8	8	5	5	8	6	7	8	6	7	8	6	7	8	6	7	8	6	7	8	563640	597300	585800	482690	478990	480900	1.06036	1.12369	1.10205	0.908074	0.901114	0.904707	0.8259	0.000372935
O15355	Protein phosphatase 1G OS=Homo sapiens OX=9606 GN=PPM1G PE=1 SV=1	PPM1G	59.271	42.1	91	15	15	13	15	17	16	15	15	13	14	15	15	15	15	13	14	15	15	15	15	461150	479880	482190	510850	524980	509300	0.932134	0.969993	0.974663	1.03259	1.06116	1.02946	1.0857	0.00859409
O15357	Phosphatidylinositol 3,4,5-trisphosphate 5-phosphatase 2 OS=Homo sapiens OX=9606 GN=INPPL1 PE=1 SV=2	INPPL1	138.6	24.2	73	21	19	11	14	12	12	10	14	18	19	18	16	15	19	16	17	16	14	13	17	92999	93710	93367	94265	95445	93620	0.990394	0.997966	0.994313	1.00388	1.01644	0.997007	1.0116	0.130141
O15360	Fanconi anemia group A protein OS=Homo sapiens OX=9606 GN=FANCA PE=1 SV=2	FANCA	162.77	1.4	3	2	2	0	0	0	1	0	2	1	1	1	2	1	2	1	1	1	2	1	2	0	0	0	130450	0	148050				0.936804		1.0632
O15371	Eukaryotic translation initiation factor 3 subunit D OS=Homo sapiens OX=9606 GN=EIF3D PE=1 SV=1	EIF3D	63.972	54.7	122	21	21	18	22	21	20	23	18	21	19	20	21	20	20	21	19	20	21	20	20	1009800	998500	1012700	985890	1016700	1088900	0.991216	0.980124	0.994063	0.967746	0.997989	1.06886	1.0233	0.495859
O15372	Eukaryotic translation initiation factor 3 subunit H OS=Homo sapiens OX=9606 GN=EIF3H PE=1 SV=1	EIF3H	39.93	64.5	114	20	20	21	16	18	20	22	17	20	19	19	18	19	17	20	19	19	18	19	17	735320	718750	763190	701000	679590	715110	1.02294	0.999893	1.06172	0.9752	0.945416	0.99483	0.9452	0.0699888
O15379	Histone deacetylase 3 OS=Homo sapiens OX=9606 GN=HDAC3 PE=1 SV=2	HDAC3	48.847	41.6	55	13	12	7	8	7	9	12	12	11	11	11	13	13	13	10	10	10	12	12	12	62461	73245	67685	85309	78150	77208	0.843957	0.989668	0.914543	1.15267	1.05594	1.04322	1.1833	0.038345
O15381	Nuclear valosin-containing protein-like OS=Homo sapiens OX=9606 GN=NVL PE=1 SV=1	NVL	95.05	32.8	68	19	19	9	12	12	13	10	12	11	17	16	16	16	14	11	17	16	16	16	14	104880	105010	109830	106010	113620	105720	0.975522	0.976731	1.02156	0.986033	1.05682	0.983335	1.0176	0.574292
O15382	Branched-chain-amino-acid aminotransferase, mitochondrial OS=Homo sapiens OX=9606 GN=BCAT2 PE=1 SV=2	BCAT2	44.287	53.8	125	17	17	17	22	19	22	22	23	16	16	16	17	16	16	16	16	16	17	16	16	441210	431200	440130	403470	403660	421940	1.04157	1.01794	1.03902	0.952475	0.952924	0.996077	0.9364	0.0163296
O15392	Baculoviral IAP repeat-containing protein 5 OS=Homo sapiens OX=9606 GN=BIRC5 PE=1 SV=3	BIRC5	16.389	56.3	34	6	6	5	5	7	7	5	5	6	5	6	6	6	5	6	5	6	6	6	5	79425	74989	78737	125780	112060	121540	0.804262	0.759343	0.797295	1.27365	1.13472	1.23072	1.5414	0.000364706
O15397	Importin-8 OS=Homo sapiens OX=9606 GN=IPO8 PE=1 SV=2	IPO8	119.94	23.4	71	19	18	12	11	10	15	10	13	15	15	17	18	18	19	14	14	16	17	17	18	89080	97613	96143	123700	122940	121680	0.820817	0.899443	0.885898	1.13982	1.13282	1.12121	1.3022	0.00076714
O15400	Syntaxin-7 OS=Homo sapiens OX=9606 GN=STX7 PE=1 SV=4	STX7	29.815	60.5	50	10	10	7	9	9	8	7	10	8	8	9	7	10	9	8	8	9	7	10	9	644700	681440	677450	670170	659810	644640	0.972347	1.02776	1.02174	1.01076	0.995136	0.972256	0.9855	0.5289
O15417	Trinucleotide repeat-containing gene 18 protein OS=Homo sapiens OX=9606 GN=TNRC18 PE=1 SV=3	TNRC18	314.52	0.2	7	1	1	1	1	1	1	1	2	1	1	1	1	1	1	1	1	1	1	1	1	0	0	0	0	0	0
O15439	Multidrug resistance-associated protein 4 OS=Homo sapiens OX=9606 GN=ABCC4 PE=1 SV=3	ABCC4	149.52	33.2	151	33	33	25	25	27	27	23	24	26	29	26	26	25	26	26	29	26	26	25	26	187130	193940	187090	182250	174940	182020	1.01392	1.05081	1.0137	0.987475	0.947867	0.986229	0.949	0.0436832
O15446	DNA-directed RNA polymerase I subunit RPA34 OS=Homo sapiens OX=9606 GN=POLR1G PE=1 SV=1	POLR1G	54.985	53.7	59	13	13	8	8	9	10	12	12	10	9	10	11	12	11	10	9	10	11	12	11	279100	296630	317530	296330	288740	315670	0.933445	0.992074	1.06197	0.99107	0.965686	1.05575	1.0084	0.853138
O15498	Synaptobrevin homolog YKT6 OS=Homo sapiens OX=9606 GN=YKT6 PE=1 SV=1	YKT6	22.417	67.2	64	11	11	10	12	10	11	10	11	9	11	7	8	7	6	9	11	7	8	7	6	278760	269610	279460	257700	254130	265810	1.04179	1.00759	1.0444	0.963082	0.949741	0.993391	0.9394	0.0237078
O15504	Nucleoporin NUP42 OS=Homo sapiens OX=9606 GN=NUP42 PE=1 SV=1	NUP42	44.871	19.6	23	5	5	3	3	5	3	5	4	3	4	4	4	5	5	3	4	4	4	5	5	59297	58167	55073	67114	63316	66949	0.961791	0.943463	0.893278	1.08858	1.02698	1.08591	1.144	0.00992992
O15511	Actin-related protein 2/3 complex subunit 5 OS=Homo sapiens OX=9606 GN=ARPC5 PE=1 SV=3	ARPC5	16.32	44.4	35	6	6	5	5	6	6	6	7	5	5	6	6	6	6	5	5	6	6	6	6	802430	775910	756080	863660	897610	895950	0.964529	0.932651	0.908816	1.03813	1.07894	1.07694	1.1383	0.00369111
O15514	DNA-directed RNA polymerase II subunit RPB4 OS=Homo sapiens OX=9606 GN=POLR2D PE=1 SV=1	POLR2D	16.311	67.6	21	6	6	4	1	4	4	4	4	5	4	6	6	5	4	5	4	6	6	5	4	121890	103090	105920	108780	112160	100730	1.12071	0.947852	0.973873	1.00017	1.03125	0.926154	0.9721	0.6855
O15523	ATP-dependent RNA helicase DDX3Y OS=Homo sapiens OX=9606 GN=DDX3Y PE=1 SV=2	DDX3Y	73.153	57.4	30	36	7	4	5	5	5	6	5	33	33	34	32	33	34	6	6	6	5	5	6	188380	179190	172510	215140	206470	248670	0.933838	0.888281	0.855167	1.06649	1.02351	1.23271	1.2411	0.0260989
O15530	3-phosphoinositide-dependent protein kinase 1 OS=Homo sapiens OX=9606 GN=PDPK1 PE=1 SV=1	PDPK1	63.151	35.1	52	13	13	9	8	8	9	9	9	10	12	10	12	12	10	10	12	10	12	12	10	87232	92995	89345	84950	87029	91593	0.981709	1.04656	1.00549	0.956027	0.979424	1.03079	0.9777	0.478297
O15533	Tapasin OS=Homo sapiens OX=9606 GN=TAPBP PE=1 SV=1	TAPBP	47.625	19.6	33	7	7	6	4	5	7	7	4	7	6	7	7	7	6	7	6	7	7	7	6	190610	186440	191030	183500	188760	186150	1.01524	0.993031	1.01748	0.977372	1.00539	0.991487	0.983	0.202003
O15541	E3 ubiquitin-protein ligase RNF113A OS=Homo sapiens OX=9606 GN=RNF113A PE=1 SV=1	RNF113A	38.787	25.7	36	6	6	5	5	7	7	6	6	5	6	6	6	6	5	5	6	6	6	6	5	86912	83460	83816	89317	93461	91309	0.987122	0.947915	0.951959	1.01444	1.0615	1.03706	1.0783	0.0147718
O43143	Pre-mRNA-splicing factor ATP-dependent RNA helicase DHX15 OS=Homo sapiens OX=9606 GN=DHX15 PE=1 SV=2	DHX15	90.932	57.2	215	35	34	38	32	37	38	34	36	33	32	33	34	34	34	32	31	32	33	33	33	1883600	1906800	1874200	1715600	1723900	1788400	1.03756	1.05034	1.03238	0.945017	0.949589	0.985118	0.9229	0.00466517
O43148	mRNA cap guanine-N7 methyltransferase OS=Homo sapiens OX=9606 GN=RNMT PE=1 SV=1	RNMT	54.843	30.3	57	12	12	9	9	9	10	11	9	11	11	10	10	11	11	11	11	10	10	11	11	244350	246740	225910	215790	210660	199320	1.09185	1.10253	1.00945	0.964231	0.941308	0.890637	0.8728	0.0204221
O43149	Zinc finger ZZ-type and EF-hand domain-containing protein 1 OS=Homo sapiens OX=9606 GN=ZZEF1 PE=1 SV=6	ZZEF1	331.07	11.4	71	22	22	11	11	10	15	10	14	11	16	17	19	14	18	11	16	17	19	14	18	48576	45555	49601	47805	45366	46994	1.02663	0.962779	1.04829	1.01033	0.958784	0.993191	0.9752	0.454709
O43156	TELO2-interacting protein 1 homolog OS=Homo sapiens OX=9606 GN=TTI1 PE=1 SV=3	TTI1	122.07	23.8	74	17	17	11	14	11	13	10	15	13	13	15	13	13	15	13	13	15	13	13	15	90541	99638	88991	100600	95833	106690	0.932943	1.02668	0.916971	1.03659	0.987472	1.09934	1.0858	0.152882
O43159	Ribosomal RNA-processing protein 8 OS=Homo sapiens OX=9606 GN=RRP8 PE=1 SV=2	RRP8	50.714	30.3	55	12	12	9	11	8	10	8	9	10	11	11	10	10	12	10	11	11	10	10	12	119330	137230	131610	125220	129250	141210	0.913415	1.05043	1.00741	0.9585	0.989347	1.0809	1.0193	0.739429
O43164	E3 ubiquitin-protein ligase Praja-2 OS=Homo sapiens OX=9606 GN=PJA2 PE=1 SV=4	PJA2	78.213	6.4	4	2	2	0	0	0	1	1	2	0	0	0	1	1	2	0	0	0	1	1	2	0	0	0	0	0	0
O43166	Signal-induced proliferation-associated 1-like protein 1 OS=Homo sapiens OX=9606 GN=SIPA1L1 PE=1 SV=4	SIPA1L1	200.03	4.3	8	5	4	0	0	1	3	1	3	1	1	4	3	2	4	1	1	3	2	1	3	0	0	10732	15823	0	17435			0.731894	1.07909		1.18902	1.5495
O43169	Cytochrome b5 type B OS=Homo sapiens OX=9606 GN=CYB5B PE=1 SV=3	CYB5B	16.694	59.3	59	5	5	11	10	10	8	10	10	5	5	5	5	5	5	5	5	5	5	5	5	1658600	1509000	1450800	1234100	1246200	1122100	1.21054	1.10135	1.05888	0.900715	0.909547	0.818971	0.78	0.008811
O43172	U4/U6 small nuclear ribonucleoprotein Prp4 OS=Homo sapiens OX=9606 GN=PRPF4 PE=1 SV=2	PRPF4	58.449	56.1	129	21	21	21	20	24	22	20	22	19	20	20	18	18	18	19	20	20	18	18	18	315340	321920	325200	301710	291470	298200	1.02061	1.0419	1.05252	0.976492	0.94335	0.965132	0.9261	0.00485151
O43181	NADH dehydrogenase [ubiquinone] iron-sulfur protein 4, mitochondrial OS=Homo sapiens OX=9606 GN=NDUFS4 PE=1 SV=1	NDUFS4	20.108	20	10	3	3	3	2	1	2	1	1	3	3	2	3	3	3	3	3	2	3	3	3	273970	236450	206820	193680	186340	161720	1.30568	1.12687	0.985655	0.923033	0.888052	0.770719	0.7553	0.0474789
O43187	Interleukin-1 receptor-associated kinase-like 2 OS=Homo sapiens OX=9606 GN=IRAK2 PE=1 SV=2	IRAK2	69.432	1.4	3	1	1	1	0	0	0	0	2	1	0	0	0	0	1	1	0	0	0	0	1	0	0	0	0	0	0
O43237	Cytoplasmic dynein 1 light intermediate chain 2 OS=Homo sapiens OX=9606 GN=DYNC1LI2 PE=1 SV=1	DYNC1LI2	54.099	46.1	41	14	13	8	6	5	4	6	12	10	9	9	7	8	11	9	8	8	6	7	10	91022	81595	85569	79788	72216	81549	1.11061	0.995589	1.04408	0.973541	0.88115	0.995028	0.9046	0.109197
O43242	26S proteasome non-ATPase regulatory subunit 3 OS=Homo sapiens OX=9606 GN=PSMD3 PE=1 SV=2	PSMD3	60.977	59.6	175	31	31	28	33	27	26	29	32	26	29	26	28	26	28	26	29	26	28	26	28	914760	885490	903330	780610	801460	772130	1.08517	1.05045	1.07161	0.926031	0.950765	0.915971	0.8708	0.00068415
O43251	RNA binding protein fox-1 homolog 2 OS=Homo sapiens OX=9606 GN=RBFOX2 PE=1 SV=3	RBFOX2	41.373	17.4	29	5	5	4	5	5	5	5	5	5	5	5	5	5	5	5	5	5	5	5	5	131240	125190	138450	126640	126850	128880	1.01311	0.966407	1.06877	0.977601	0.979222	0.994892	0.9683	0.349086
O43252	Bifunctional 3'-phosphoadenosine 5'-phosphosulfate synthase 1 OS=Homo sapiens OX=9606 GN=PAPSS1 PE=1 SV=2	PAPSS1	70.832	57.4	137	25	25	21	25	21	24	23	23	20	24	22	23	20	20	20	24	22	23	20	20	401170	382740	397850	379430	382240	395970	1.0289	0.981636	1.02039	0.973147	0.980354	1.01557	0.9796	0.352389
O43255	E3 ubiquitin-protein ligase SIAH2 OS=Homo sapiens OX=9606 GN=SIAH2 PE=1 SV=1	SIAH2	34.614	5.2	1	1	1	0	0	0	0	0	1	0	0	0	1	0	1	0	0	0	1	0	1	0	0	0	0	0	0
O43264	Centromere/kinetochore protein zw10 homolog OS=Homo sapiens OX=9606 GN=ZW10 PE=1 SV=3	ZW10	88.828	63.7	162	33	33	26	27	27	26	27	29	28	26	30	24	28	30	28	26	30	24	28	30	431300	416230	418050	372460	371150	369750	1.0878	1.04979	1.05438	0.939393	0.936089	0.932558	0.8797	0.000357546
O43290	U4/U6.U5 tri-snRNP-associated protein 1 OS=Homo sapiens OX=9606 GN=SART1 PE=1 SV=1	SART1	90.254	40.5	128	23	23	20	20	20	23	20	25	23	23	21	23	22	23	23	23	21	23	22	23	194390	184930	181010	193630	199540	195060	1.01548	0.966062	0.945584	1.01151	1.04238	1.01898	1.0498	0.100178
O43292	Glycosylphosphatidylinositol anchor attachment 1 protein OS=Homo sapiens OX=9606 GN=GPAA1 PE=1 SV=3	GPAA1	67.622	8.1	9	5	5	2	1	1	2	2	1	3	2	2	3	3	3	3	2	2	3	3	3	30235	19044	21145	21383	18102	18071	1.41749	0.892827	0.991327	1.00249	0.848664	0.847211	0.8173	0.287364
O43299	AP-5 complex subunit zeta-1 OS=Homo sapiens OX=9606 GN=AP5Z1 PE=1 SV=2	AP5Z1	88.604	6.2	17	3	3	2	3	2	4	3	3	2	3	2	3	3	3	2	3	2	3	3	3	29349	31714	26579	34686	24343	26383	1.01757	1.09956	0.921527	1.20261	0.844002	0.914732	0.9746	0.783153
O43303	Centriolar coiled-coil protein of 110 kDa OS=Homo sapiens OX=9606 GN=CCP110 PE=1 SV=3	CCP110	113.42	1.6	5	1	1	0	1	1	1	1	1	0	1	1	1	1	1	0	1	1	1	1	1	0	0	0	0	0	0
O43307	Rho guanine nucleotide exchange factor 9 OS=Homo sapiens OX=9606 GN=ARHGEF9 PE=1 SV=3	ARHGEF9	60.982	1.7	1	1	1	0	0	0	1	0	0	1	1	1	1	1	1	1	1	1	1	1	1	0	0	0	0	0	0
O43314	Inositol hexakisphosphate and diphosphoinositol-pentakisphosphate kinase 2 OS=Homo sapiens OX=9606 GN=PPIP5K2 PE=1 SV=3	PPIP5K2	140.41	41.2	140	37	30	19	21	22	26	27	25	30	28	26	30	32	31	24	23	21	25	26	25	272710	273580	264550	279910	296380	298410	0.970763	0.97386	0.941716	0.996393	1.05502	1.06225	1.0788	0.0301561
O43318	Mitogen-activated protein kinase kinase kinase 7 OS=Homo sapiens OX=9606 GN=MAP3K7 PE=1 SV=1	MAP3K7	67.195	18.8	18	7	7	2	1	3	3	4	5	5	4	7	7	6	5	5	4	7	7	6	5	46080	61842	52192	48088	65497	49042	0.856662	1.14969	0.970289	0.893992	1.21764	0.911728	1.0157	0.928134
O43324	Eukaryotic translation elongation factor 1 epsilon-1 OS=Homo sapiens OX=9606 GN=EEF1E1 PE=1 SV=1	EEF1E1	19.81	66.7	63	10	10	11	12	9	10	10	11	9	9	8	8	8	9	9	9	8	8	8	9	637610	613260	597660	488490	500960	547110	1.13015	1.08699	1.05934	0.865838	0.887941	0.969741	0.8312	0.0090316
O43353	Receptor-interacting serine/threonine-protein kinase 2 OS=Homo sapiens OX=9606 GN=RIPK2 PE=1 SV=2	RIPK2	61.194	26.3	31	9	9	6	3	6	6	6	4	6	5	7	7	7	6	6	5	7	7	7	6	50442	49090	53082	51755	51331	50705	0.987752	0.961277	1.03945	1.01346	1.00516	0.992902	1.0077	0.747308
O43379	WD repeat-containing protein 62 OS=Homo sapiens OX=9606 GN=WDR62 PE=1 SV=4	WDR62	165.95	26	89	24	24	14	12	16	16	16	15	19	19	18	20	20	19	19	19	18	20	20	19	85838	89828	85344	85491	82699	82789	1.00594	1.05269	1.00015	1.00187	0.96915	0.970204	0.9616	0.116011
O43390	Heterogeneous nuclear ribonucleoprotein R OS=Homo sapiens OX=9606 GN=HNRNPR PE=1 SV=1	HNRNPR	70.942	52.4	238	32	26	42	40	39	40	36	41	31	29	30	29	28	30	25	23	24	23	22	24	2759900	2750900	2716800	2416000	2418600	2393100	1.07144	1.06794	1.05471	0.937931	0.93894	0.929041	0.8785	2.47756e-05
O43395	U4/U6 small nuclear ribonucleoprotein Prp3 OS=Homo sapiens OX=9606 GN=PRPF3 PE=1 SV=2	PRPF3	77.528	35.1	97	18	18	15	18	16	17	17	14	16	16	16	16	17	15	16	16	16	16	17	15	338970	349200	352550	314050	327340	342090	1.00475	1.03508	1.045	0.930886	0.97028	1.014	0.945	0.105617
O43396	Thioredoxin-like protein 1 OS=Homo sapiens OX=9606 GN=TXNL1 PE=1 SV=3	TXNL1	32.251	67.5	82	15	15	14	14	14	14	14	12	13	15	15	15	14	14	13	15	15	15	14	14	617550	606470	611400	550360	582490	557110	1.05104	1.03218	1.04057	0.936682	0.991365	0.94817	0.9207	0.0100559
O43399	Tumor protein D54 OS=Homo sapiens OX=9606 GN=TPD52L2 PE=1 SV=2	TPD52L2	22.237	64.1	64	10	10	10	10	9	13	10	12	9	10	10	10	10	10	9	10	10	10	10	10	902360	858700	861760	817830	755050	753060	1.09404	1.04111	1.04482	0.991557	0.915441	0.913029	0.8868	0.0185084
O43402	ER membrane protein complex subunit 8 OS=Homo sapiens OX=9606 GN=EMC8 PE=1 SV=1	EMC8	23.773	46.2	42	7	7	7	6	6	7	7	9	7	6	7	7	7	7	7	6	7	7	7	7	190070	179600	192800	164950	158600	151690	1.09898	1.03844	1.11476	0.953735	0.917019	0.877066	0.8449	0.00655385
O43405	Cochlin OS=Homo sapiens OX=9606 GN=COCH PE=1 SV=1	COCH	59.482	3.1	2	1	1	0	0	0	1	0	1	0	0	0	1	1	1	0	0	0	1	1	1	0	0	0	0	0	0
O43414	ERI1 exoribonuclease 3 OS=Homo sapiens OX=9606 GN=ERI3 PE=1 SV=2	ERI3	37.238	17.8	27	6	6	4	4	5	5	5	4	6	5	6	6	5	4	6	5	6	6	5	4	240940	227250	230510	236630	230860	244700	1.02463	0.966411	0.980275	1.0063	0.981763	1.04062	1.0193	0.476252
O43422	52 kDa repressor of the inhibitor of the protein kinase OS=Homo sapiens OX=9606 GN=THAP12 PE=1 SV=2	THAP12	87.703	16.4	30	10	10	7	6	3	5	5	4	8	9	7	7	8	6	8	9	7	7	8	6	45081	40694	40637	33702	39437	38790	1.13487	1.02443	1.023	0.848415	0.992788	0.9765	0.8854	0.11218
O43427	Acidic fibroblast growth factor intracellular-binding protein OS=Homo sapiens OX=9606 GN=FIBP PE=1 SV=3	FIBP	41.878	12.6	18	4	4	2	3	3	3	3	4	2	3	3	3	3	4	2	3	3	3	3	4	29925	17244	22035	24369	22360	22668	1.29544	0.746488	0.953889	1.05493	0.967958	0.981292	1.0028	0.872809
O43432	Eukaryotic translation initiation factor 4 gamma 3 OS=Homo sapiens OX=9606 GN=EIF4G3 PE=1 SV=2	EIF4G3	176.65	24	79	30	24	14	12	12	16	14	11	22	23	22	29	24	23	17	18	17	23	18	17	82016	70464	68673	77001	74950	84599	1.07514	0.923708	0.90023	1.0094	0.982515	1.109	1.0696	0.357365
O43439	Protein CBFA2T2 OS=Homo sapiens OX=9606 GN=CBFA2T2 PE=1 SV=1	CBFA2T2	67.132	3.1	3	1	1	1	0	0	1	1	0	1	1	1	1	1	0	1	1	1	1	1	0	0	0	0	0	0	0
O43447	Peptidyl-prolyl cis-trans isomerase H OS=Homo sapiens OX=9606 GN=PPIH PE=1 SV=1	PPIH	19.208	67.2	60	10	10	9	8	10	12	11	10	10	9	10	10	10	10	10	9	10	10	10	10	348940	348950	345950	291300	306600	322280	1.066	1.06603	1.05686	0.889909	0.93665	0.984552	0.8815	0.0123531
O43464	Serine protease HTRA2, mitochondrial OS=Homo sapiens OX=9606 GN=HTRA2 PE=1 SV=2	HTRA2	48.84	18.3	32	6	6	5	4	5	6	7	5	6	6	6	5	6	6	6	6	6	5	6	6	49813	55030	54213	68283	69007	79488	0.795239	0.878526	0.865483	1.0901	1.10166	1.26899	1.3629	0.00602633
O43482	Protein Mis18-beta OS=Homo sapiens OX=9606 GN=OIP5 PE=1 SV=2	OIP5	24.691	26.6	14	4	4	2	3	2	1	3	3	2	3	3	4	3	3	2	3	3	4	3	3	24372	36301	36205	45304	49772	56225	0.58922	0.877617	0.875296	1.09527	1.20329	1.3593	1.5618	0.0350947
O43488	Aflatoxin B1 aldehyde reductase member 2 OS=Homo sapiens OX=9606 GN=AKR7A2 PE=1 SV=3	AKR7A2	39.589	43.5	75	12	11	11	11	12	14	14	13	10	10	10	10	11	10	9	9	9	9	10	9	1464500	1455300	1375600	1326000	1341400	1285700	1.06529	1.05859	1.00062	0.964539	0.975741	0.935225	0.9203	0.0246684
O43493	Trans-Golgi network integral membrane protein 2 OS=Homo sapiens OX=9606 GN=TGOLN2 PE=1 SV=4	TGOLN2	45.879	7.3	6	2	2	2	1	1	0	2	0	2	1	1	1	2	2	2	1	1	1	2	2	37725	0	0	0	288040	235060	0.201801				1.5408	1.2574	6.9331
O43502	DNA repair protein RAD51 homolog 3 OS=Homo sapiens OX=9606 GN=RAD51C PE=1 SV=1	RAD51C	42.189	11.2	10	3	3	1	1	2	3	1	2	1	2	3	3	3	3	1	2	3	3	3	3	0	14452	18333	22382	19581	18430		0.775505	0.983762	1.20104	1.05073	0.988967	1.2281	0.167923
O43504	Ragulator complex protein LAMTOR5 OS=Homo sapiens OX=9606 GN=LAMTOR5 PE=1 SV=1	LAMTOR5	9.6138	96.7	46	5	5	8	8	7	7	8	8	5	5	5	5	5	5	5	5	5	5	5	5	380440	368960	396400	482830	478400	451180	0.89228	0.865355	0.929713	1.13243	1.12203	1.05819	1.2327	0.0021447
O43513	Mediator of RNA polymerase II transcription subunit 7 OS=Homo sapiens OX=9606 GN=MED7 PE=1 SV=1	MED7	27.245	10.3	4	1	1	1	1	0	1	0	1	1	1	0	1	0	1	1	1	0	1	0	1	0	0	0	0	0	0
O43516	WAS/WASL-interacting protein family member 1 OS=Homo sapiens OX=9606 GN=WIPF1 PE=1 SV=3	WIPF1	51.258	46.7	68	13	13	13	11	10	11	13	10	12	12	10	11	11	12	12	12	10	11	11	12	226790	192930	224940	253390	260900	269890	0.952339	0.810154	0.94457	1.06404	1.09557	1.13332	1.2164	0.0235245
O43521	Bcl-2-like protein 11 OS=Homo sapiens OX=9606 GN=BCL2L11 PE=1 SV=1	BCL2L11	22.171	22.2	19	3	3	3	4	3	3	3	3	3	3	3	3	3	3	3	3	3	3	3	3	62114	64587	61096	51944	46411	43760	1.12965	1.17462	1.11113	0.944688	0.844061	0.795849	0.7567	0.00604931
O43542	DNA repair protein XRCC3 OS=Homo sapiens OX=9606 GN=XRCC3 PE=1 SV=1	XRCC3	37.849	6.9	4	2	2	0	0	0	1	1	2	0	1	1	1	1	2	0	1	1	1	1	2	0	0	0	0	0	0
O43566	Regulator of G-protein signaling 14 OS=Homo sapiens OX=9606 GN=RGS14 PE=1 SV=4	RGS14	61.446	29.3	35	10	10	4	7	5	6	7	6	6	8	7	8	8	9	6	8	7	8	8	9	92915	96941	100000	94706	91795	104520	0.959738	1.00132	1.03292	0.978238	0.94817	1.07961	1.004	0.9509
O43567	E3 ubiquitin-protein ligase RNF13 OS=Homo sapiens OX=9606 GN=RNF13 PE=1 SV=1	RNF13	42.813	9.2	12	2	2	2	2	2	2	2	2	2	2	2	2	2	2	2	2	2	2	2	2	26143	24033	23665	21857	28495	27509	1.03399	0.950535	0.93598	0.864471	1.12701	1.08801	1.0544	0.622557
O43572	A-kinase anchor protein 10, mitochondrial OS=Homo sapiens OX=9606 GN=AKAP10 PE=1 SV=2	AKAP10	73.817	10	4	4	4	0	1	1	0	1	1	2	2	3	3	3	2	2	2	3	3	3	2	0	0	0	0	37890	52449					0.83884	1.16116
O43583	Density-regulated protein OS=Homo sapiens OX=9606 GN=DENR PE=1 SV=2	DENR	22.092	49.5	43	8	8	8	7	7	7	7	7	8	8	8	7	7	7	8	8	8	7	7	7	616300	663620	715770	614440	651030	649200	0.945642	1.01825	1.09827	0.942788	0.998931	0.996123	0.9594	0.444474
O43592	Exportin-T OS=Homo sapiens OX=9606 GN=XPOT PE=1 SV=2	XPOT	109.96	46.4	183	32	32	29	32	32	29	29	32	29	29	27	25	27	26	29	29	27	25	27	26	593440	602480	623500	591400	580720	593800	0.993111	1.00824	1.04342	0.989697	0.971824	0.993713	0.9706	0.13985
O43598	2'-deoxynucleoside 5'-phosphate N-hydrolase 1 OS=Homo sapiens OX=9606 GN=DNPH1 PE=1 SV=1	DNPH1	19.108	38.5	28	4	4	4	4	5	5	5	5	3	3	4	4	4	4	3	3	4	4	4	4	229730	236360	227360	248440	231370	244880	0.971963	1.00001	0.961936	1.05112	0.978902	1.03606	1.0451	0.150477
O43615	Mitochondrial import inner membrane translocase subunit TIM44 OS=Homo sapiens OX=9606 GN=TIMM44 PE=1 SV=2	TIMM44	51.355	43.8	84	19	19	17	16	14	12	12	13	18	16	18	15	16	15	18	16	18	15	16	15	462900	443130	429580	376120	375770	382500	1.12445	1.07643	1.04351	0.913652	0.912802	0.92915	0.8493	0.00190815
O43617	Trafficking protein particle complex subunit 3 OS=Homo sapiens OX=9606 GN=TRAPPC3 PE=1 SV=1	TRAPPC3	20.274	32.8	26	5	5	5	5	5	3	4	4	5	5	5	4	4	4	5	5	5	4	4	4	199910	179380	187940	181710	191120	172710	1.0779	0.967208	1.01336	0.979771	1.03051	0.931244	0.9618	0.416223
O43633	Charged multivesicular body protein 2a OS=Homo sapiens OX=9606 GN=CHMP2A PE=1 SV=1	CHMP2A	25.104	16.7	15	5	5	2	5	3	2	2	1	5	5	5	5	4	2	5	5	5	5	4	2	83265	88941	84692	99441	104680	86999	0.911631	0.973775	0.927254	1.08873	1.14609	0.952513	1.1332	0.104791
O43660	Pleiotropic regulator 1 OS=Homo sapiens OX=9606 GN=PLRG1 PE=1 SV=1	PLRG1	57.193	57	118	21	21	21	18	19	18	21	21	20	20	21	21	21	19	20	20	21	21	21	19	314610	326120	324540	312240	323550	337030	0.97398	1.00961	1.00472	0.966642	1.00166	1.04339	1.0078	0.779221
O43663	Protein regulator of cytokinesis 1 OS=Homo sapiens OX=9606 GN=PRC1 PE=1 SV=2	PRC1	71.606	33.4	29	13	13	4	3	2	5	4	11	7	8	6	10	10	13	7	8	6	10	10	13	189200	181230	179810	290460	306260	284040	0.793291	0.759874	0.75392	1.21786	1.28411	1.19094	1.6007	6.73608e-05
O43665	Regulator of G-protein signaling 10 OS=Homo sapiens OX=9606 GN=RGS10 PE=1 SV=3	RGS10	21.21	48.6	28	7	7	3	3	5	5	7	5	6	5	6	4	5	5	6	5	6	4	5	5	237660	249700	253910	228320	254590	245920	0.969975	1.01911	1.0363	0.931855	1.03907	1.00369	0.9832	0.666174
O43670	BUB3-interacting and GLEBS motif-containing protein ZNF207 OS=Homo sapiens OX=9606 GN=ZNF207 PE=1 SV=1	ZNF207	50.75	19.5	58	8	8	10	10	9	10	9	10	8	8	8	7	6	8	8	8	8	7	6	8	589820	575650	582320	592360	635240	625780	0.982714	0.959105	0.970218	0.986946	1.05839	1.04263	1.0604	0.0597918
O43674	NADH dehydrogenase [ubiquinone] 1 beta subcomplex subunit 5, mitochondrial OS=Homo sapiens OX=9606 GN=NDUFB5 PE=1 SV=1	NDUFB5	21.75	21.2	30	5	5	5	4	5	5	6	5	5	5	5	5	5	5	5	5	5	5	5	5	256400	251670	219420	207160	221200	211570	1.12504	1.10428	0.962777	0.908982	0.970587	0.928332	0.8796	0.0749982
O43676	NADH dehydrogenase [ubiquinone] 1 beta subcomplex subunit 3 OS=Homo sapiens OX=9606 GN=NDUFB3 PE=1 SV=3	NDUFB3	11.402	28.6	22	3	3	4	4	3	4	4	3	3	3	3	3	3	3	3	3	3	3	3	3	225320	215750	256340	236230	229050	268940	0.944322	0.904214	1.07433	0.990046	0.959955	1.12713	1.0528	0.509166
O43678	NADH dehydrogenase [ubiquinone] 1 alpha subcomplex subunit 2 OS=Homo sapiens OX=9606 GN=NDUFA2 PE=1 SV=3	NDUFA2	10.921	40.4	18	3	3	3	3	3	3	3	3	3	3	3	3	3	3	3	3	3	3	3	3	547220	518800	470400	553110	479270	485190	1.07509	1.01926	0.924168	1.08666	0.941594	0.953225	0.9877	0.85377
O43681	ATPase GET3 OS=Homo sapiens OX=9606 GN=GET3 PE=1 SV=2	GET3	38.792	49.7	64	12	12	11	12	12	9	10	10	11	12	11	12	10	9	11	12	11	12	10	9	625300	613840	590310	507260	493550	549340	1.11013	1.08979	1.04801	0.900568	0.876228	0.975275	0.8473	0.0101773
O43683	Mitotic checkpoint serine/threonine-protein kinase BUB1 OS=Homo sapiens OX=9606 GN=BUB1 PE=1 SV=1	BUB1	122.37	5.2	6	3	3	0	0	0	2	2	2	0	0	0	3	2	2	0	0	0	3	2	2	0	0	0	11982	13221	14521				0.904894	0.998464	1.09664
O43684	Mitotic checkpoint protein BUB3 OS=Homo sapiens OX=9606 GN=BUB3 PE=1 SV=1	BUB3	37.154	57.6	83	14	14	14	15	13	14	14	13	13	11	11	13	12	10	13	11	11	13	12	10	948560	947980	968760	970210	1023000	962900	0.97766	0.977062	0.99848	0.999974	1.05438	0.99244	1.0317	0.20344
O43707	Alpha-actinin-4 OS=Homo sapiens OX=9606 GN=ACTN4 PE=1 SV=2	ACTN4	104.85	69.5	451	61	41	76	74	76	70	78	77	59	58	59	56	57	58	40	40	40	38	38	38	1854600	1880800	1921400	1777100	1778900	1778800	1.01237	1.02668	1.04884	0.970068	0.971051	0.970996	0.9431	0.00473065
O43708	Maleylacetoacetate isomerase OS=Homo sapiens OX=9606 GN=GSTZ1 PE=1 SV=3	GSTZ1	24.212	48.6	31	8	7	4	5	5	4	6	7	5	6	7	6	7	7	5	6	6	6	6	6	195650	247650	308720	288100	252020	289830	0.742049	0.939272	1.1709	1.09269	0.955846	1.09925	1.1036	0.460125
O43709	Probable 18S rRNA (guanine-N(7))-methyltransferase OS=Homo sapiens OX=9606 GN=BUD23 PE=1 SV=2	BUD23	31.88	14.2	14	2	2	4	2	2	2	2	2	2	2	2	2	2	2	2	2	2	2	2	2	178700	215290	223480	285070	273590	304830	0.72399	0.872232	0.905413	1.15494	1.10843	1.235	1.3984	0.0111519
O43716	Glutamyl-tRNA(Gln) amidotransferase subunit C, mitochondrial OS=Homo sapiens OX=9606 GN=GATC PE=1 SV=1	GATC	15.086	34.6	17	3	3	3	3	3	2	3	3	3	3	3	3	3	3	3	3	3	3	3	3	60334	67612	74164	88758	89351	89268	0.771063	0.864075	0.947809	1.13432	1.1419	1.14084	1.3229	0.00900225
O43719	HIV Tat-specific factor 1 OS=Homo sapiens OX=9606 GN=HTATSF1 PE=1 SV=1	HTATSF1	85.852	30.2	81	18	18	12	13	14	15	12	15	16	15	17	18	16	17	16	15	17	18	16	17	325780	308290	297990	267380	270600	257370	1.13157	1.07082	1.03504	0.92872	0.939904	0.893951	0.8533	0.00624515
O43747	AP-1 complex subunit gamma-1 OS=Homo sapiens OX=9606 GN=AP1G1 PE=1 SV=5	AP1G1	91.35	40.8	124	24	24	21	21	18	20	20	24	20	20	21	20	20	22	20	20	21	20	20	22	278240	267920	276030	247930	262450	254990	1.05158	1.01257	1.04322	0.937023	0.9919	0.963705	0.9309	0.0232204
O43752	Syntaxin-6 OS=Homo sapiens OX=9606 GN=STX6 PE=1 SV=1	STX6	29.176	14.9	13	3	3	1	1	3	2	3	3	2	1	3	2	3	3	2	1	3	2	3	3	81800	0	74099	76248	69060	56272	1.14412		1.03641	1.06647	0.965931	0.787067	0.862	0.290653
O43759	Synaptogyrin-1 OS=Homo sapiens OX=9606 GN=SYNGR1 PE=1 SV=2	SYNGR1	25.455	5.2	6	1	1	1	1	1	1	1	1	1	1	1	1	1	1	1	1	1	1	1	1	0	0	0	0	0	0
O43760	Synaptogyrin-2 OS=Homo sapiens OX=9606 GN=SYNGR2 PE=1 SV=1	SYNGR2	24.81	16.1	24	4	4	4	4	4	4	4	4	4	4	4	4	4	4	4	4	4	4	4	4	684650	611980	649960	600270	617190	583500	1.09616	0.979808	1.04062	0.96106	0.98815	0.93421	0.9252	0.100923
O43765	Small glutamine-rich tetratricopeptide repeat-containing protein alpha OS=Homo sapiens OX=9606 GN=SGTA PE=1 SV=1	SGTA	34.063	40.3	53	11	11	11	8	8	9	9	8	11	11	9	9	10	9	11	11	9	9	10	9	663220	614840	616890	511170	510660	477590	1.17233	1.08681	1.09044	0.903561	0.902659	0.844204	0.7913	0.00218773
O43766	Lipoyl synthase, mitochondrial OS=Homo sapiens OX=9606 GN=LIAS PE=1 SV=3	LIAS	41.911	14.5	8	3	3	1	1	1	1	2	2	1	2	1	2	3	3	1	2	1	2	3	3	0	0	0	0	27665	29299					0.971315	1.02869
O43768	Alpha-endosulfine OS=Homo sapiens OX=9606 GN=ENSA PE=1 SV=1	ENSA	13.389	42.1	19	4	3	3	3	3	3	3	4	3	3	3	4	4	4	2	2	2	3	3	3	50516	46762	60611	83959	79307	84471	0.74723	0.691701	0.896555	1.24192	1.17311	1.24949	1.5691	0.00456965
O43772	Mitochondrial carnitine/acylcarnitine carrier protein OS=Homo sapiens OX=9606 GN=SLC25A20 PE=1 SV=1	SLC25A20	32.943	52.2	47	12	12	8	7	8	9	7	8	10	10	9	9	8	10	10	10	9	9	8	10	141300	148050	149460	124040	126620	116790	1.05152	1.10175	1.11225	0.923077	0.942277	0.869124	0.8374	0.00397367
O43776	Asparagine--tRNA ligase, cytoplasmic OS=Homo sapiens OX=9606 GN=NARS1 PE=1 SV=1	NARS1	62.942	44.2	149	20	20	24	24	21	27	28	25	19	18	16	19	20	19	19	18	16	19	20	19	1523000	1453200	1448000	1330800	1335800	1381800	1.07854	1.02911	1.02542	0.942426	0.945967	0.978543	0.9151	0.0117808
O43805	Sjoegren syndrome nuclear autoantigen 1 OS=Homo sapiens OX=9606 GN=SSNA1 PE=1 SV=2	SSNA1	13.596	33.6	13	3	3	2	2	2	2	2	3	2	2	2	2	3	3	2	2	2	2	3	3	146030	132950	159330	136090	120460	107870	1.0915	0.993734	1.19091	1.0172	0.900377	0.806274	0.8314	0.093552
O43808	Peroxisomal membrane protein PMP34 OS=Homo sapiens OX=9606 GN=SLC25A17 PE=1 SV=1	SLC25A17	34.566	30.3	38	8	8	7	5	7	5	7	7	8	7	7	6	7	6	8	7	7	6	7	6	523710	501320	486780	420290	375730	354020	1.18048	1.13001	1.09724	0.947364	0.846922	0.797986	0.7607	0.0072445
O43809	Cleavage and polyadenylation specificity factor subunit 5 OS=Homo sapiens OX=9606 GN=NUDT21 PE=1 SV=1	NUDT21	26.227	57.7	98	14	14	14	19	15	15	17	18	14	13	14	14	14	14	14	13	14	14	14	14	595610	632040	619660	535330	540460	536940	1.03284	1.09601	1.07454	0.928307	0.937203	0.931099	0.873	0.00155708
O43813	Glutathione S-transferase LANCL1 OS=Homo sapiens OX=9606 GN=LANCL1 PE=1 SV=1	LANCL1	45.283	48.1	86	14	14	14	14	14	13	15	16	12	12	14	12	13	12	12	12	14	12	13	12	843100	808660	788390	722170	749860	746070	1.08594	1.04158	1.01548	0.930182	0.965848	0.960966	0.909	0.0140625
O43815	Striatin OS=Homo sapiens OX=9606 GN=STRN PE=1 SV=4	STRN	86.131	39.5	78	20	19	11	15	14	13	11	14	14	15	16	16	13	17	14	15	16	16	13	17	177860	189560	186780	181330	179510	175840	0.978256	1.04261	1.02732	0.997342	0.987331	0.967146	0.9684	0.208838
O43818	U3 small nucleolar RNA-interacting protein 2 OS=Homo sapiens OX=9606 GN=RRP9 PE=1 SV=1	RRP9	51.84	50.7	78	17	17	14	14	12	13	13	12	13	16	13	15	13	15	13	16	13	15	13	15	318680	314520	314470	338120	338110	343640	0.971813	0.959127	0.958974	1.0311	1.03106	1.04793	1.0762	0.000460071
O43819	Protein SCO2 homolog, mitochondrial OS=Homo sapiens OX=9606 GN=SCO2 PE=1 SV=3	SCO2	29.81	33.8	30	6	6	4	5	5	6	5	5	5	5	4	6	6	5	5	5	4	6	6	5	67392	73990	67447	66774	74130	78992	0.94315	1.03549	0.94392	0.934501	1.03745	1.10549	1.053	0.435132
O43822	Cilia- and flagella-associated protein 410 OS=Homo sapiens OX=9606 GN=CFAP410 PE=1 SV=1	CFAP410	28.34	10.9	4	2	2	0	1	2	0	0	1	0	2	2	2	0	1	0	2	2	2	0	1	0	7111.8	12922	9370.5	0	0		0.725588	1.31838	0.956034			0.9355
O43823	A-kinase anchor protein 8 OS=Homo sapiens OX=9606 GN=AKAP8 PE=1 SV=1	AKAP8	76.107	32.4	82	15	15	13	13	17	13	12	14	13	13	15	15	13	14	13	13	15	15	13	14	368490	349610	340260	311150	293590	280480	1.13756	1.07928	1.05041	0.960547	0.906338	0.865866	0.8364	0.00929442
O43824	Putative GTP-binding protein 6 OS=Homo sapiens OX=9606 GN=GTPBP6 PE=2 SV=4	GTPBP6	56.897	30.8	42	11	11	3	7	7	9	7	9	9	9	11	10	9	9	9	9	11	10	9	9	105840	110350	110990	104560	97409	106940	0.998351	1.04089	1.04693	0.986277	0.918824	1.00873	0.9442	0.142667
O43826	Glucose-6-phosphate exchanger SLC37A4 OS=Homo sapiens OX=9606 GN=SLC37A4 PE=1 SV=1	SLC37A4	46.36	8.9	14	3	3	3	2	3	2	3	1	3	3	3	3	3	2	3	3	3	3	3	2	109360	104570	79793	100170	84709	93460	1.14701	1.09677	0.836899	1.05062	0.88846	0.980243	0.9476	0.69209
O43829	Zinc finger and BTB domain-containing protein 14 OS=Homo sapiens OX=9606 GN=ZBTB14 PE=1 SV=2	ZBTB14	50.956	16.5	12	5	5	2	2	2	3	2	1	4	4	5	5	4	5	4	4	5	5	4	5	27848	14034	14982	22031	25576	24195	1.29862	0.654439	0.698646	1.02736	1.19267	1.12827	1.2627	0.274445
O43837	Isocitrate dehydrogenase [NAD] subunit beta, mitochondrial OS=Homo sapiens OX=9606 GN=IDH3B PE=1 SV=2	IDH3B	42.183	52.7	106	16	16	17	18	18	20	17	16	16	16	15	14	15	13	16	16	15	14	15	13	1273100	1386700	1349400	1014700	1055400	1053100	1.07097	1.16654	1.13516	0.853598	0.887836	0.885901	0.779	0.000910851
O43847	Nardilysin OS=Homo sapiens OX=9606 GN=NRDC PE=1 SV=3	NRDC	131.7	30.5	125	26	26	20	21	19	19	23	23	21	20	21	20	23	24	21	20	21	20	23	24	128870	132000	124710	125820	128280	128060	1.00714	1.0316	0.974627	0.983302	1.00253	1.00081	0.9911	0.647676
O43852	Calumenin OS=Homo sapiens OX=9606 GN=CALU PE=1 SV=2	CALU	37.106	70.8	133	18	18	23	21	23	22	21	23	16	15	15	15	15	17	16	15	15	15	15	17	774470	754930	759740	615430	633290	648460	1.11	1.082	1.08889	0.882059	0.907656	0.929399	0.8288	0.000376382
O43861	Probable phospholipid-transporting ATPase IIB OS=Homo sapiens OX=9606 GN=ATP9B PE=2 SV=4	ATP9B	129.3	5	8	4	4	0	0	1	2	1	4	2	2	4	3	1	4	2	2	4	3	1	4	10952	11034	11106	12170	0	16549	0.885926	0.89256	0.898384	0.984453		1.33868	1.3018	0.115424
O43865	S-adenosylhomocysteine hydrolase-like protein 1 OS=Homo sapiens OX=9606 GN=AHCYL1 PE=1 SV=2	AHCYL1	58.951	46	95	19	12	18	17	15	17	14	14	18	16	17	16	14	16	12	11	10	9	8	10	349860	370850	390200	400820	406060	422580	0.896935	0.950747	1.00036	1.02758	1.04102	1.08337	1.1067	0.0444568
O43913	Origin recognition complex subunit 5 OS=Homo sapiens OX=9606 GN=ORC5 PE=1 SV=1	ORC5	50.282	36.3	60	13	13	11	7	12	11	9	10	11	11	12	11	12	12	11	11	12	11	12	12	114530	106870	108600	100370	106240	106180	1.06906	0.997558	1.01371	0.936885	0.991677	0.991117	0.9478	0.130398
O43920	NADH dehydrogenase [ubiquinone] iron-sulfur protein 5 OS=Homo sapiens OX=9606 GN=NDUFS5 PE=1 SV=3	NDUFS5	12.517	48.1	26	5	5	5	5	4	4	3	5	5	5	5	5	5	5	5	5	5	5	5	5	204630	210520	200360	173900	171730	175240	1.08043	1.11153	1.05789	0.918179	0.906721	0.925254	0.8462	0.000422624
O43924	Retinal rod rhodopsin-sensitive cGMP 3',5'-cyclic phosphodiesterase subunit delta OS=Homo sapiens OX=9606 GN=PDE6D PE=1 SV=1	PDE6D	17.42	33.3	34	4	4	6	5	6	6	5	6	4	4	4	4	3	4	4	4	4	4	3	4	181240	181040	175070	184360	147910	151550	1.0649	1.06372	1.02864	1.08323	0.869062	0.890449	0.9004	0.195215
O43929	Origin recognition complex subunit 4 OS=Homo sapiens OX=9606 GN=ORC4 PE=1 SV=2	ORC4	50.377	47.7	71	15	15	14	12	8	9	12	16	12	12	10	12	11	15	12	12	10	12	11	15	128580	136240	140830	135630	140820	142750	0.935297	0.991017	1.0244	0.986579	1.02433	1.03837	1.0334	0.3384
O43933	Peroxisome biogenesis factor 1 OS=Homo sapiens OX=9606 GN=PEX1 PE=1 SV=1	PEX1	142.87	20	84	19	19	15	14	12	14	14	15	17	16	15	17	16	19	17	16	15	17	16	19	80753	81992	82054	89234	87950	88107	0.949868	0.964442	0.965171	1.04963	1.03452	1.03637	1.0837	0.000314202
O60216	Double-strand-break repair protein rad21 homolog OS=Homo sapiens OX=9606 GN=RAD21 PE=1 SV=2	RAD21	71.689	45.2	114	23	23	16	17	20	22	17	22	19	20	21	21	20	22	19	20	21	21	20	22	299940	293590	289730	334170	343740	334260	0.949463	0.929362	0.917143	1.05782	1.08811	1.0581	1.1459	0.000585219
O60220	Mitochondrial import inner membrane translocase subunit Tim8 A OS=Homo sapiens OX=9606 GN=TIMM8A PE=1 SV=1	TIMM8A	10.998	79.4	30	5	5	5	5	4	4	6	6	5	5	5	5	5	5	5	5	5	5	5	5	242760	235590	223810	218340	203300	201810	1.09878	1.06633	1.01301	0.988254	0.92018	0.913436	0.8879	0.0262037
O60231	Pre-mRNA-splicing factor ATP-dependent RNA helicase DHX16 OS=Homo sapiens OX=9606 GN=DHX16 PE=1 SV=2	DHX16	119.26	24.2	88	19	18	15	12	15	15	15	16	15	14	17	17	16	17	14	13	16	16	15	16	148750	163780	150250	158150	161590	168440	0.938525	1.03336	0.947989	0.997834	1.01954	1.06276	1.0549	0.204872
O60232	Protein ZNRD2 OS=Homo sapiens OX=9606 GN=ZNRD2 PE=1 SV=1	ZNRD2	21.474	59.3	46	6	6	5	7	9	9	8	8	6	6	6	6	6	6	6	6	6	6	6	6	326950	321690	345960	354680	346380	377760	0.946118	0.930897	1.00113	1.02636	1.00234	1.09315	1.0847	0.0755382
O60234	Glia maturation factor gamma OS=Homo sapiens OX=9606 GN=GMFG PE=1 SV=1	GMFG	16.801	49.3	7	4	2	1	1	1	2	1	1	3	3	3	4	3	3	1	1	1	2	1	1	0	0	0	0	0	0
O60238	BCL2/adenovirus E1B 19 kDa protein-interacting protein 3-like OS=Homo sapiens OX=9606 GN=BNIP3L PE=1 SV=1	BNIP3L	23.93	13.7	4	2	2	0	0	0	1	1	2	0	0	0	1	1	2	0	0	0	1	1	2	0	0	0	0	0	0
O60244	Mediator of RNA polymerase II transcription subunit 14 OS=Homo sapiens OX=9606 GN=MED14 PE=1 SV=2	MED14	160.6	17.4	78	20	20	11	12	14	13	14	14	15	17	16	17	18	17	15	17	16	17	18	17	79380	79169	86993	80477	80359	81207	0.976814	0.974218	1.0705	0.990313	0.988861	0.999297	0.9857	0.689392
O60256	Phosphoribosyl pyrophosphate synthase-associated protein 2 OS=Homo sapiens OX=9606 GN=PRPSAP2 PE=1 SV=1	PRPSAP2	40.925	65.3	144	19	18	23	24	24	25	23	25	19	17	19	19	19	18	18	16	18	18	18	17	559540	507760	506270	540000	560480	556740	1.03914	0.942977	0.94021	1.00285	1.04089	1.03394	1.0532	0.204204
O60262	Guanine nucleotide-binding protein G(I)/G(S)/G(O) subunit gamma-7 OS=Homo sapiens OX=9606 GN=GNG7 PE=1 SV=1	GNG7	7.5217	69.1	20	4	4	5	4	3	3	3	2	4	4	3	3	3	3	4	4	3	3	3	3	402270	370800	356550	319430	339870	336400	1.13565	1.04681	1.00658	0.901784	0.959488	0.949692	0.8814	0.0361447
O60264	SWI/SNF-related matrix-associated actin-dependent regulator of chromatin subfamily A member 5 OS=Homo sapiens OX=9606 GN=SMARCA5 PE=1 SV=1	SMARCA5	121.9	49.8	254	48	47	47	48	42	39	39	39	42	45	45	42	43	40	42	45	45	42	43	40	628490	603200	602740	575470	581120	578200	1.05652	1.014	1.01323	0.967388	0.976886	0.971977	0.9457	0.016867
O60271	C-Jun-amino-terminal kinase-interacting protein 4 OS=Homo sapiens OX=9606 GN=SPAG9 PE=1 SV=4	SPAG9	146.2	39.7	157	34	32	28	25	26	28	22	28	29	29	29	29	29	28	28	29	28	27	29	27	131240	139200	142490	142770	141950	152820	0.925888	0.982045	1.00526	1.00723	1.00145	1.07813	1.0596	0.164261
O60281	Zinc finger protein 292 OS=Homo sapiens OX=9606 GN=ZNF292 PE=1 SV=3	ZNF292	304.81	1.4	5	3	3	1	1	0	1	0	2	1	2	0	2	1	2	1	2	0	2	1	2	0	18079	0	19492	0	28171		0.824998		0.889477		1.28553	1.3182
O60282	Kinesin heavy chain isoform 5C OS=Homo sapiens OX=9606 GN=KIF5C PE=1 SV=1	KIF5C	109.49	37.9	60	27	15	10	8	11	10	10	11	19	17	20	18	17	18	10	11	12	12	11	11	149180	146780	157190	136540	153490	143300	1.0097	0.993457	1.06392	0.924149	1.03887	0.969903	0.9563	0.316653
O60287	Nucleolar pre-ribosomal-associated protein 1 OS=Homo sapiens OX=9606 GN=URB1 PE=1 SV=4	URB1	254.39	31.4	249	51	51	40	43	41	41	39	45	45	46	46	45	41	44	45	46	46	45	41	44	144280	142070	137340	124370	122100	121300	1.09378	1.07702	1.04116	0.94284	0.925631	0.919566	0.868	0.000987657
O60292	Signal-induced proliferation-associated 1-like protein 3 OS=Homo sapiens OX=9606 GN=SIPA1L3 PE=1 SV=3	SIPA1L3	194.61	1.4	3	2	2	0	0	0	2	0	1	0	2	1	2	1	2	0	2	1	2	1	2	0	17381	0	31739	0	25506		0.698724		1.27592		1.02535	1.6468
O60293	Zinc finger C3H1 domain-containing protein OS=Homo sapiens OX=9606 GN=ZFC3H1 PE=1 SV=3	ZFC3H1	226.35	18.8	85	25	25	14	16	12	15	13	15	17	20	17	17	21	18	17	20	17	17	21	18	51988	56721	52836	62265	67212	63211	0.880573	0.960741	0.894936	1.05465	1.13844	1.07067	1.1928	0.00767304
O60294	tRNA wybutosine-synthesizing protein 4 OS=Homo sapiens OX=9606 GN=LCMT2 PE=1 SV=3	LCMT2	75.601	13.8	20	6	6	3	3	3	3	3	5	5	4	3	3	3	5	5	4	3	3	3	5	32750	33266	31049	27670	24343	34404	1.07095	1.08782	1.01533	0.90483	0.796034	1.12504	0.8903	0.288534
O60306	RNA helicase aquarius OS=Homo sapiens OX=9606 GN=AQR PE=1 SV=4	AQR	171.29	33.7	159	36	36	24	24	29	24	27	31	28	29	31	32	29	30	28	29	31	32	29	30	158780	156120	152540	173860	178060	179670	0.953605	0.93763	0.916129	1.04417	1.0694	1.07907	1.1372	0.00106993
O60307	Microtubule-associated serine/threonine-protein kinase 3 OS=Homo sapiens OX=9606 GN=MAST3 PE=1 SV=2	MAST3	143.14	9.1	25	7	6	4	3	5	4	4	5	5	6	6	5	5	5	4	5	5	4	4	5	17510	21662	17138	21749	18110	18296	0.917835	1.13547	0.898336	1.14003	0.949286	0.959036	1.0328	0.737164
O60313	Dynamin-like 120 kDa protein, mitochondrial OS=Homo sapiens OX=9606 GN=OPA1 PE=1 SV=3	OPA1	111.63	41.6	231	35	35	38	36	37	41	37	42	32	32	34	35	32	35	32	32	34	35	32	35	640180	634100	618200	619950	626120	637920	1.01711	1.00745	0.982187	0.984967	0.99477	1.01352	0.9955	0.755606
O60318	Germinal-center associated nuclear protein OS=Homo sapiens OX=9606 GN=MCM3AP PE=1 SV=2	MCM3AP	218.4	13.4	45	16	16	7	8	6	9	6	9	10	11	12	12	11	13	10	11	12	12	11	13	52943	50641	55981	53668	49998	58492	0.987365	0.944434	1.04402	1.00089	0.932442	1.09085	1.0163	0.795702
O60331	Phosphatidylinositol 4-phosphate 5-kinase type-1 gamma OS=Homo sapiens OX=9606 GN=PIP5K1C PE=1 SV=2	PIP5K1C	73.259	8.1	1	4	1	0	0	0	0	1	0	1	2	2	2	3	1	0	0	1	0	1	0	0	0	0	0	0	0
O60336	Mitogen-activated protein kinase-binding protein 1 OS=Homo sapiens OX=9606 GN=MAPKBP1 PE=1 SV=4	MAPKBP1	163.82	0.5	1	1	1	0	0	1	0	0	0	1	0	1	1	1	1	1	0	1	1	1	1	0	0	0	0	0	0
O60341	Lysine-specific histone demethylase 1A OS=Homo sapiens OX=9606 GN=KDM1A PE=1 SV=2	KDM1A	92.902	58.5	159	30	30	22	24	31	29	26	27	27	24	29	28	25	25	27	24	29	28	25	25	829900	866980	845160	1062100	1063000	1058600	0.869652	0.908508	0.885643	1.11297	1.11392	1.10931	1.2524	6.01118e-05
O60343	TBC1 domain family member 4 OS=Homo sapiens OX=9606 GN=TBC1D4 PE=1 SV=2	TBC1D4	146.56	39.2	179	36	35	33	28	28	30	31	29	32	31	31	31	31	31	31	30	30	30	30	30	800290	840820	811580	862370	887180	870360	0.946603	0.994543	0.959957	1.02003	1.04938	1.02948	1.0682	0.0174002
O60361	Putative nucleoside diphosphate kinase OS=Homo sapiens OX=9606 GN=NME2P1 PE=5 SV=1	NME2P1	15.529	66.4	5	10	1	1	0	1	1	1	1	10	10	9	10	10	10	1	1	1	1	1	1	0	0	0	0	0	0
O60476	Mannosyl-oligosaccharide 1,2-alpha-mannosidase IB OS=Homo sapiens OX=9606 GN=MAN1A2 PE=1 SV=1	MAN1A2	73.003	11.9	13	5	5	2	1	3	1	2	4	3	4	4	3	3	4	3	4	4	3	3	4	18190	17774	19591	19437	18433	27751	0.900673	0.880075	0.970044	0.962418	0.912705	1.37408	1.1812	0.317655
O60488	Long-chain-fatty-acid--CoA ligase 4 OS=Homo sapiens OX=9606 GN=ACSL4 PE=1 SV=2	ACSL4	79.187	61.2	148	33	31	24	24	26	28	22	24	27	26	26	28	25	28	25	24	24	26	24	26	717180	730720	727860	674990	679860	685790	1.02056	1.03982	1.03576	0.960521	0.967451	0.975889	0.9379	0.000933932
O60493	Sorting nexin-3 OS=Homo sapiens OX=9606 GN=SNX3 PE=1 SV=3	SNX3	18.762	44.4	30	8	6	5	5	8	4	4	4	7	7	8	7	6	5	6	6	6	6	5	4	179460	183630	184050	167610	165190	162530	1.03289	1.05689	1.05931	0.96469	0.950761	0.935451	0.9053	0.00115619
O60499	Syntaxin-10 OS=Homo sapiens OX=9606 GN=STX10 PE=1 SV=1	STX10	28.114	10	11	2	2	1	2	2	2	2	2	2	2	2	2	2	2	2	2	2	2	2	2	43266	45320	36640	51344	36021	43873	1.01221	1.06027	0.857196	1.2012	0.842715	1.02641	1.048	0.754592
O60502	Protein O-GlcNAcase OS=Homo sapiens OX=9606 GN=OGA PE=1 SV=2	OGA	102.91	51.7	157	30	30	20	28	28	29	26	26	25	26	26	27	26	26	25	26	26	27	26	26	517030	530200	535490	544600	515320	562430	0.967898	0.992552	1.00246	1.01951	0.964697	1.05289	1.025	0.43018
O60506	Heterogeneous nuclear ribonucleoprotein Q OS=Homo sapiens OX=9606 GN=SYNCRIP PE=1 SV=2	SYNCRIP	69.602	57.6	172	29	22	29	30	25	28	30	30	28	28	29	29	28	29	22	21	22	22	22	22	2854100	2882000	2800300	2498000	2481400	2563500	1.06501	1.07542	1.04493	0.93213	0.925936	0.956571	0.8836	0.000686431
O60508	Pre-mRNA-processing factor 17 OS=Homo sapiens OX=9606 GN=CDC40 PE=1 SV=1	CDC40	65.521	48	98	20	20	13	19	16	16	16	18	16	19	19	18	18	17	16	19	19	18	18	17	103030	106510	116480	122800	120370	134020	0.879083	0.908775	0.993843	1.04777	1.02703	1.1435	1.157	0.0414551
O60518	Ran-binding protein 6 OS=Homo sapiens OX=9606 GN=RANBP6 PE=1 SV=2	RANBP6	124.71	6.2	4	5	3	0	0	0	2	1	1	3	4	4	4	3	4	1	2	2	2	1	2	0	5812.4	5544.3	9546.3	0	0		0.834196	0.795718	1.37009			1.6812
O60524	Nuclear export mediator factor NEMF OS=Homo sapiens OX=9606 GN=NEMF PE=1 SV=4	NEMF	122.95	28.5	102	22	22	16	15	16	16	20	19	20	19	20	19	21	20	20	19	20	19	21	20	166920	181770	183230	156870	165530	163330	0.98415	1.0717	1.08031	0.924896	0.975954	0.962983	0.9132	0.0564184
O60547	GDP-mannose 4,6 dehydratase OS=Homo sapiens OX=9606 GN=GMDS PE=1 SV=1	GMDS	41.949	40.9	60	12	12	9	11	11	10	10	9	11	12	12	12	12	11	11	12	12	12	12	11	105700	103180	101090	92902	92495	92010	1.07971	1.05397	1.03262	0.948985	0.944828	0.939873	0.8949	0.00109649
O60563	Cyclin-T1 OS=Homo sapiens OX=9606 GN=CCNT1 PE=1 SV=1	CCNT1	80.684	30.3	60	14	12	8	7	7	12	14	12	11	11	12	14	14	13	9	9	10	12	12	11	646070	820930	676250	771280	823860	863230	0.842403	1.0704	0.881755	1.00566	1.07422	1.12556	1.147	0.152857
O60566	Mitotic checkpoint serine/threonine-protein kinase BUB1 beta OS=Homo sapiens OX=9606 GN=BUB1B PE=1 SV=3	BUB1B	119.54	19.3	39	13	13	3	4	3	10	10	9	8	8	7	12	12	10	8	8	7	12	12	10	41497	42896	34306	89675	86254	108730	0.617273	0.638083	0.510306	1.33393	1.28304	1.61737	2.3982	0.000938522
O60573	Eukaryotic translation initiation factor 4E type 2 OS=Homo sapiens OX=9606 GN=EIF4E2 PE=1 SV=1	EIF4E2	28.362	57.6	67	13	13	10	8	12	14	11	12	10	11	12	13	12	12	10	11	12	13	12	12	156430	156550	154030	140590	131030	129230	1.08149	1.08232	1.06489	0.971977	0.905883	0.893439	0.8583	0.00449534
O60583	Cyclin-T2 OS=Homo sapiens OX=9606 GN=CCNT2 PE=1 SV=2	CCNT2	81.028	5.9	1	3	1	0	0	0	0	0	1	2	2	2	2	3	3	0	0	0	0	1	1	0	0	0	0	0	0
O60610	Protein diaphanous homolog 1 OS=Homo sapiens OX=9606 GN=DIAPH1 PE=1 SV=2	DIAPH1	141.35	38.5	198	40	40	37	33	28	31	34	35	34	36	34	35	34	36	34	36	34	35	34	36	329330	340370	347850	318380	328450	336650	0.987481	1.02058	1.04301	0.954648	0.984843	1.00943	0.9665	0.20724
O60613	Selenoprotein F OS=Homo sapiens OX=9606 GN=SELENOF PE=1 SV=4	SELENOF	18.092	30.3	12	4	4	2	4	2	2	1	1	3	4	3	3	2	2	3	4	3	3	2	2	185070	180260	168110	128120	137080	140940	1.18183	1.15111	1.07352	0.818153	0.87537	0.900019	0.7614	0.0024912
O60645	Exocyst complex component 3 OS=Homo sapiens OX=9606 GN=EXOC3 PE=1 SV=3	EXOC3	85.566	24.7	54	12	12	8	9	9	10	10	8	12	9	10	12	10	8	12	9	10	12	10	8	106110	110240	117270	122670	118360	112440	0.926604	0.962669	1.02406	1.07121	1.03358	0.98188	1.0595	0.206991
O60658	High affinity cAMP-specific and IBMX-insensitive 3',5'-cyclic phosphodiesterase 8A OS=Homo sapiens OX=9606 GN=PDE8A PE=1 SV=2	PDE8A	93.303	4.9	7	3	3	1	2	1	1	0	2	1	2	2	1	1	3	1	2	2	1	1	3	0	99696	95932	0	0	78704		1.09024	1.04908			0.86068	0.8046
O60664	Perilipin-3 OS=Homo sapiens OX=9606 GN=PLIN3 PE=1 SV=3	PLIN3	47.074	64.5	112	18	18	17	16	19	21	21	18	15	16	16	17	18	17	15	16	16	17	18	17	512160	511150	536310	654460	634660	666110	0.874279	0.872555	0.915504	1.11719	1.08339	1.13708	1.2537	0.000431374
O60671	Cell cycle checkpoint protein RAD1 OS=Homo sapiens OX=9606 GN=RAD1 PE=1 SV=1	RAD1	31.827	14.9	12	3	3	2	3	2	3	1	1	3	3	3	3	3	3	3	3	3	3	3	3	39546	41841	40098	43894	44733	46948	0.923037	0.976605	0.935922	1.02452	1.04411	1.09581	1.116	0.0139642
O60674	Tyrosine-protein kinase JAK2 OS=Homo sapiens OX=9606 GN=JAK2 PE=1 SV=2	JAK2	130.67	1.9	1	1	1	0	0	0	0	0	1	0	0	0	0	0	1	0	0	0	0	0	1	0	0	0	0	0	0
O60678	Protein arginine N-methyltransferase 3 OS=Homo sapiens OX=9606 GN=PRMT3 PE=1 SV=4	PRMT3	59.902	42.4	81	17	17	13	13	10	17	14	14	14	14	15	16	16	17	14	14	15	16	16	17	176070	165100	177170	158370	164210	163990	1.05126	0.98576	1.05783	0.945577	0.980446	0.979132	0.9387	0.0690802
O60684	Importin subunit alpha-7 OS=Homo sapiens OX=9606 GN=KPNA6 PE=1 SV=1	KPNA6	60.029	42.2	48	18	6	6	8	6	9	10	9	15	15	17	15	17	16	4	4	6	4	6	5	302550	296260	283750	297980	259960	297500	1.04448	1.02276	0.979574	1.0287	0.897445	1.02704	0.9693	0.53922
O60701	UDP-glucose 6-dehydrogenase OS=Homo sapiens OX=9606 GN=UGDH PE=1 SV=1	UGDH	55.023	37.4	44	13	13	6	9	6	8	7	8	10	11	9	9	9	8	10	11	9	9	9	8	66371	82005	71708	76988	76075	71546	0.895508	1.10645	0.967517	1.03876	1.02644	0.965331	1.0206	0.737167
O60704	Protein-tyrosine sulfotransferase 2 OS=Homo sapiens OX=9606 GN=TPST2 PE=1 SV=1	TPST2	41.911	10.1	10	3	3	1	1	2	2	2	2	3	2	3	3	2	2	3	2	3	3	2	2	38950	39525	41203	41564	31420	45364	0.981826	0.99632	1.03862	1.04772	0.792014	1.1435	0.9889	0.848829
O60711	Leupaxin OS=Homo sapiens OX=9606 GN=LPXN PE=1 SV=1	LPXN	43.332	53.4	147	16	16	25	24	24	25	25	24	15	15	14	15	14	14	15	15	14	15	14	14	1018100	985700	967440	841470	833850	783780	1.1249	1.0891	1.06893	0.929743	0.921324	0.866001	0.8276	0.00212314
O60716	Catenin delta-1 OS=Homo sapiens OX=9606 GN=CTNND1 PE=1 SV=1	CTNND1	108.17	1.5	3	1	1	0	0	0	1	1	1	0	0	1	1	1	1	0	0	1	1	1	1	0	0	0	0	0	0
O60725	Protein-S-isoprenylcysteine O-methyltransferase OS=Homo sapiens OX=9606 GN=ICMT PE=1 SV=1	ICMT	31.938	9.2	7	2	2	1	1	1	2	1	1	2	1	2	2	2	2	2	1	2	2	2	2	54271	0	55334	41694	53929	46991	1.07587		1.09694	0.826544	1.06909	0.931552	0.8674	0.222448
O60733	85/88 kDa calcium-independent phospholipase A2 OS=Homo sapiens OX=9606 GN=PLA2G6 PE=1 SV=2	PLA2G6	89.902	4.2	4	2	2	0	0	1	1	1	1	0	0	1	1	1	1	0	0	1	1	1	1	0	0	0	0	0	0
O60739	Eukaryotic translation initiation factor 1b OS=Homo sapiens OX=9606 GN=EIF1B PE=1 SV=2	EIF1B	12.823	77.9	15	9	3	3	4	1	2	2	3	8	8	7	8	8	8	3	3	2	2	2	2	239350	211100	273750	305250	270900	323080	0.884609	0.7802	1.01175	1.12817	1.00121	1.19406	1.2417	0.0739553
O60749	Sorting nexin-2 OS=Homo sapiens OX=9606 GN=SNX2 PE=1 SV=2	SNX2	58.47	40.8	100	18	16	17	16	19	15	16	17	17	16	18	16	18	16	16	16	16	15	16	15	546910	562090	520380	496480	498730	484360	1.05549	1.08478	1.00429	0.958163	0.962505	0.934772	0.9081	0.0168589
O60762	Dolichol-phosphate mannosyltransferase subunit 1 OS=Homo sapiens OX=9606 GN=DPM1 PE=1 SV=1	DPM1	29.634	35	42	8	8	7	7	8	5	7	8	7	7	7	7	7	7	7	7	7	7	7	7	131470	120530	117560	107140	108590	109220	1.13579	1.04128	1.01562	0.925602	0.938129	0.943572	0.8793	0.0206479
O60763	General vesicular transport factor p115 OS=Homo sapiens OX=9606 GN=USO1 PE=1 SV=2	USO1	107.89	44.7	187	32	32	29	30	31	31	33	33	28	30	29	30	31	31	28	30	29	30	31	31	298420	296750	314270	295380	299600	304950	0.989582	0.984044	1.04214	0.979501	0.993495	1.01124	0.9895	0.642245
O60783	28S ribosomal protein S14, mitochondrial OS=Homo sapiens OX=9606 GN=MRPS14 PE=1 SV=1	MRPS14	15.139	21.9	17	2	2	3	2	3	3	3	3	2	2	2	2	2	2	2	2	2	2	2	2	231300	237630	217330	170150	178930	170140	1.15124	1.18275	1.08171	0.846883	0.890583	0.846833	0.7566	0.000883287
O60784	Target of Myb protein 1 OS=Homo sapiens OX=9606 GN=TOM1 PE=1 SV=2	TOM1	53.818	27.8	27	9	9	5	6	4	3	4	5	5	7	7	8	8	7	5	7	7	8	8	7	113250	118090	120380	147980	153670	164140	0.831182	0.866705	0.883512	1.08608	1.12784	1.20468	1.3243	0.00135374
O60826	Coiled-coil domain-containing protein 22 OS=Homo sapiens OX=9606 GN=CCDC22 PE=1 SV=1	CCDC22	70.755	40.2	61	17	17	10	9	9	10	14	9	12	14	15	16	16	16	12	14	15	16	16	16	131530	134920	136640	137830	148370	130920	0.962168	0.986967	0.999549	1.00825	1.08536	0.957706	1.0348	0.43395
O60828	Polyglutamine-binding protein 1 OS=Homo sapiens OX=9606 GN=PQBP1 PE=1 SV=1	PQBP1	30.472	23.4	25	4	4	3	3	5	4	5	5	3	3	4	4	4	4	3	3	4	4	4	4	244970	232670	231040	288820	306180	269160	0.934501	0.887579	0.881361	1.10178	1.168	1.02678	1.2194	0.00899869
O60830	Mitochondrial import inner membrane translocase subunit Tim17-B OS=Homo sapiens OX=9606 GN=TIMM17B PE=1 SV=1	TIMM17B	18.273	39	21	5	5	4	3	2	5	4	3	3	3	2	4	4	3	3	3	2	4	4	3	170840	117000	109440	56467	63244	84291	1.70476	1.16751	1.09207	0.563466	0.631092	0.841113	0.5135	0.0224538
O60832	H/ACA ribonucleoprotein complex subunit DKC1 OS=Homo sapiens OX=9606 GN=DKC1 PE=1 SV=3	DKC1	57.673	62.3	166	29	29	23	33	30	28	26	26	23	26	28	25	24	24	23	26	28	25	24	24	1195600	1226100	1231700	1059400	1082500	1091300	1.04167	1.06825	1.07313	0.92301	0.943136	0.950803	0.885	0.000673705
O60841	Eukaryotic translation initiation factor 5B OS=Homo sapiens OX=9606 GN=EIF5B PE=1 SV=4	EIF5B	138.83	41.1	231	46	45	41	40	35	34	35	46	37	37	38	38	39	42	37	37	38	38	39	41	696740	706730	723580	643810	648600	656390	1.02566	1.04037	1.06517	0.947743	0.954795	0.966262	0.9162	0.00212015
O60869	Endothelial differentiation-related factor 1 OS=Homo sapiens OX=9606 GN=EDF1 PE=1 SV=1	EDF1	16.368	50	41	7	7	8	7	5	7	6	8	6	6	6	6	6	6	6	6	6	6	6	6	1047500	906930	825710	755760	753960	687500	1.26272	1.09327	0.995359	0.911037	0.908867	0.828753	0.7903	0.0380282
O60870	DNA/RNA-binding protein KIN17 OS=Homo sapiens OX=9606 GN=KIN PE=1 SV=2	KIN	45.373	20.1	17	6	6	1	3	2	4	3	4	3	4	3	6	5	4	3	4	3	6	5	4	41334	46210	49550	50338	55153	63242	0.810929	0.906591	0.972118	0.987578	1.08204	1.24074	1.2308	0.0719655
O60879	Protein diaphanous homolog 2 OS=Homo sapiens OX=9606 GN=DIAPH2 PE=1 SV=1	DIAPH2	125.57	28	89	21	21	14	16	14	13	15	17	15	18	17	17	17	19	15	18	17	17	17	19	89521	89136	93783	92818	85833	94652	0.984211	0.979978	1.03107	1.02046	0.943664	1.04062	1.0032	0.943997
O60884	DnaJ homolog subfamily A member 2 OS=Homo sapiens OX=9606 GN=DNAJA2 PE=1 SV=1	DNAJA2	45.745	58.5	118	19	19	20	20	22	17	20	19	17	18	19	19	19	19	17	18	19	19	19	19	717590	843270	804130	693920	698380	687440	0.968684	1.13834	1.08551	0.936732	0.942752	0.927984	0.8794	0.0584706
O60885	Bromodomain-containing protein 4 OS=Homo sapiens OX=9606 GN=BRD4 PE=1 SV=2	BRD4	152.22	22.5	70	22	17	10	11	8	18	14	9	15	15	17	20	19	18	11	11	12	16	14	14	168200	152500	154110	152960	154060	159440	1.07217	0.972091	0.982354	0.975023	0.982035	1.01633	0.9824	0.640749
O60888	Protein CutA OS=Homo sapiens OX=9606 GN=CUTA PE=1 SV=2	CUTA	19.116	40.8	21	5	5	2	4	4	4	3	4	4	4	5	5	4	4	4	4	5	5	4	4	628130	619020	606550	610560	651500	705160	0.986354	0.972049	0.952467	0.958764	1.02305	1.10731	1.0612	0.248816
O60907	F-box-like/WD repeat-containing protein TBL1X OS=Homo sapiens OX=9606 GN=TBL1X PE=1 SV=3	TBL1X	62.495	26.2	8	9	3	1	1	1	2	2	1	7	7	7	9	8	8	1	1	1	3	2	2	0	0	0	44458	58816	26710				1.02608	1.35746	0.61646
O60921	Checkpoint protein HUS1 OS=Homo sapiens OX=9606 GN=HUS1 PE=1 SV=1	HUS1	31.691	31.4	28	6	6	4	5	6	4	5	4	4	5	5	5	5	5	4	5	5	5	5	5	34311	37098	41572	33926	31673	32998	0.973003	1.05204	1.17891	0.962085	0.898194	0.935768	0.8727	0.0872296
O60925	Prefoldin subunit 1 OS=Homo sapiens OX=9606 GN=PFDN1 PE=1 SV=2	PFDN1	14.21	50.8	21	5	5	6	3	2	3	3	4	5	5	4	5	4	4	5	5	4	5	4	4	280690	300430	256310	225850	260200	198300	1.10669	1.18452	1.01057	0.89047	1.0259	0.781848	0.8172	0.0862762
O60927	E3 ubiquitin-protein ligase PPP1R11 OS=Homo sapiens OX=9606 GN=PPP1R11 PE=1 SV=1	PPP1R11	13.952	12.7	12	2	2	2	2	2	2	2	2	2	2	2	2	2	2	2	2	2	2	2	2	44105	44258	46278	68135	67754	70330	0.77636	0.779053	0.81461	1.19935	1.19264	1.23799	1.5316	2.51393e-05
O60930	Ribonuclease H1 OS=Homo sapiens OX=9606 GN=RNASEH1 PE=1 SV=2	RNASEH1	32.064	19.6	6	3	3	1	1	1	2	0	1	1	1	2	3	1	3	1	1	2	3	1	3	0	0	22886	23895	0	24404			0.964501	1.00702		1.02848	1.0552
O60934	Nibrin OS=Homo sapiens OX=9606 GN=NBN PE=1 SV=1	NBN	84.958	47.6	93	23	23	15	13	14	15	18	18	18	16	19	19	19	21	18	16	19	19	19	21	240890	224010	239770	236200	234900	236640	1.02331	0.951608	1.01856	1.00339	0.997869	1.00526	1.0044	0.845892
O60942	mRNA-capping enzyme OS=Homo sapiens OX=9606 GN=RNGTT PE=1 SV=1	RNGTT	68.556	35.3	95	17	17	13	15	18	15	17	17	15	14	16	16	16	16	15	14	16	16	16	16	151400	161560	153510	151380	150990	163120	0.97472	1.04013	0.988304	0.974591	0.97208	1.05017	0.9979	0.945012
O75027	ATP-binding cassette sub-family B member 7, mitochondrial OS=Homo sapiens OX=9606 GN=ABCB7 PE=1 SV=2	ABCB7	82.64	19	59	11	11	9	11	10	9	11	9	11	11	11	10	10	9	11	11	11	10	10	9	181400	201880	185250	175860	173830	179130	0.991844	1.10382	1.0129	0.961553	0.950453	0.979432	0.9302	0.102712
O75044	SLIT-ROBO Rho GTPase-activating protein 2 OS=Homo sapiens OX=9606 GN=SRGAP2 PE=1 SV=3	SRGAP2	120.87	6.6	10	5	4	2	2	1	1	2	2	2	2	2	3	3	3	2	1	1	2	2	2	0	22337	15432	14155	14728	22485		1.25296	0.865634	0.794002	0.826144	1.26126	0.9067	0.689461
O75063	Glycosaminoglycan xylosylkinase OS=Homo sapiens OX=9606 GN=FAM20B PE=1 SV=1	FAM20B	46.432	23	23	6	6	2	5	4	4	4	4	4	5	5	5	4	5	4	5	5	5	4	5	21682	19432	19289	16824	17486	20023	1.13384	1.01618	1.0087	0.879794	0.914412	1.04708	0.8995	0.173809
O75064	DENN domain-containing protein 4B OS=Homo sapiens OX=9606 GN=DENND4B PE=1 SV=4	DENND4B	163.84	7.8	21	8	8	2	5	3	3	2	6	4	4	6	5	4	7	4	4	6	5	4	7	28041	28215	20683	35013	29567	34231	0.957303	0.963243	0.706105	1.19532	1.0094	1.16863	1.2843	0.089398
O75083	WD repeat-containing protein 1 OS=Homo sapiens OX=9606 GN=WDR1 PE=1 SV=4	WDR1	66.193	65	186	29	29	30	33	32	30	29	32	24	26	27	27	25	25	24	26	27	27	25	25	1145800	1124100	1111500	1233300	1199400	1205700	0.979344	0.960797	0.950027	1.05413	1.02516	1.03054	1.076	0.00401469
O75113	NEDD4-binding protein 1 OS=Homo sapiens OX=9606 GN=N4BP1 PE=1 SV=4	N4BP1	100.38	11.4	13	7	7	0	2	1	3	2	5	0	2	1	4	4	5	0	2	1	4	4	5	0	16066	0	21084	28608	33140		0.649801		0.852757	1.15707	1.34037	1.7186
O75116	Rho-associated protein kinase 2 OS=Homo sapiens OX=9606 GN=ROCK2 PE=1 SV=4	ROCK2	160.9	34.7	97	36	29	17	12	15	16	15	22	27	25	25	29	28	33	21	19	20	24	24	27	603860	673620	672660	645680	672920	636650	0.927733	1.03491	1.03343	0.991983	1.03383	0.97811	1.0026	0.931701
O75122	CLIP-associating protein 2 OS=Homo sapiens OX=9606 GN=CLASP2 PE=1 SV=3	CLASP2	141.06	39.2	145	37	33	21	25	23	27	24	25	29	33	31	32	32	31	25	29	27	29	29	28	332110	314150	324580	333450	345250	325040	1.00916	0.954583	0.986276	1.01323	1.04908	0.987673	1.0339	0.234339
O75127	Pentatricopeptide repeat-containing protein 1, mitochondrial OS=Homo sapiens OX=9606 GN=PTCD1 PE=1 SV=2	PTCD1	78.855	8.9	8	4	3	2	1	1	0	2	2	3	3	2	4	4	3	2	2	1	3	3	3	265080	332390	0	372780	254670	287530	0.876326	1.09885		1.23237	0.841912	0.950544	1.0209	0.937641
O75131	Copine-3 OS=Homo sapiens OX=9606 GN=CPNE3 PE=1 SV=1	CPNE3	60.13	48.4	136	23	22	24	22	22	24	22	22	21	20	22	23	22	20	20	19	21	22	21	19	964740	982990	947670	930910	921560	936970	1.01822	1.03749	1.00021	0.982518	0.97265	0.988914	0.9634	0.0328199
O75140	GATOR complex protein DEPDC5 OS=Homo sapiens OX=9606 GN=DEPDC5 PE=1 SV=2	DEPDC5	181.26	3.1	9	3	3	1	1	1	2	2	2	1	2	2	3	2	2	1	2	2	3	2	2	0	7045.3	5853	9578.1	7635	11640		0.84372	0.700935	1.14704	0.914341	1.39396	1.4913	0.108382
O75143	Autophagy-related protein 13 OS=Homo sapiens OX=9606 GN=ATG13 PE=1 SV=1	ATG13	56.571	18.6	15	6	6	1	2	4	2	4	2	4	4	6	5	5	4	4	4	6	5	5	4	111120	118400	122200	121700	127420	109480	0.938619	1.00011	1.03221	1.02799	1.0763	0.924766	1.0196	0.748847
O75144	ICOS ligand OS=Homo sapiens OX=9606 GN=ICOSLG PE=1 SV=2	ICOSLG	33.348	9.3	5	2	2	1	1	0	0	2	1	1	1	0	0	2	2	1	1	0	0	2	2	0	0	0	0	38589	43690					0.938004	1.062
O75146	Huntingtin-interacting protein 1-related protein OS=Homo sapiens OX=9606 GN=HIP1R PE=1 SV=2	HIP1R	119.39	30.6	92	24	23	16	13	16	17	15	15	17	17	18	19	21	19	16	16	17	18	20	18	92469	89274	86354	83541	82668	80706	1.07728	1.04006	1.00604	0.973271	0.9631	0.940242	0.921	0.0210562
O75150	E3 ubiquitin-protein ligase BRE1B OS=Homo sapiens OX=9606 GN=RNF40 PE=1 SV=5	RNF40	113.68	30.5	71	23	21	11	11	9	15	11	14	18	15	16	18	19	20	16	13	14	16	17	18	100490	100470	100780	107040	109360	115760	0.951159	0.95097	0.953904	1.01316	1.03512	1.09569	1.1008	0.0150548
O75152	Zinc finger CCCH domain-containing protein 11A OS=Homo sapiens OX=9606 GN=ZC3H11A PE=1 SV=3	ZC3H11A	89.13	36.8	79	20	20	12	10	14	17	12	14	17	15	15	19	17	18	17	15	15	19	17	18	316640	270870	309420	292340	294130	297440	1.06682	0.912614	1.0425	0.984951	0.990982	1.00213	0.9855	0.813613
O75153	Clustered mitochondria protein homolog OS=Homo sapiens OX=9606 GN=CLUH PE=1 SV=2	CLUH	146.67	48.4	241	44	44	40	39	38	40	40	44	39	41	40	38	40	41	39	41	40	38	40	41	346380	342660	334690	323780	328920	329770	1.03593	1.0248	1.00097	0.968338	0.98371	0.986253	0.9597	0.0242864
O75155	Cullin-associated NEDD8-dissociated protein 2 OS=Homo sapiens OX=9606 GN=CAND2 PE=1 SV=3	CAND2	135.25	3.2	6	4	1	1	1	1	1	1	1	4	4	4	4	4	4	1	1	1	1	1	1	0	0	0	0	0	0
O75157	TSC22 domain family protein 2 OS=Homo sapiens OX=9606 GN=TSC22D2 PE=1 SV=3	TSC22D2	79.227	10	10	4	3	2	2	1	2	2	1	4	3	2	2	4	2	3	2	2	2	3	2	17297	28672	23983	20749	27284	18630	0.759668	1.25925	1.05331	0.911276	1.19829	0.818212	0.953	0.840389
O75164	Lysine-specific demethylase 4A OS=Homo sapiens OX=9606 GN=KDM4A PE=1 SV=2	KDM4A	120.66	10.6	9	7	7	0	0	0	5	2	2	0	1	1	5	6	6	0	1	1	5	6	6	0	0	0	27048	25669	24566				1.04996	0.996429	0.953612
O75165	DnaJ homolog subfamily C member 13 OS=Homo sapiens OX=9606 GN=DNAJC13 PE=1 SV=5	DNAJC13	254.41	35.8	247	57	57	44	44	42	39	35	43	50	50	52	47	47	48	50	50	52	47	47	48	208170	201140	203510	182690	186660	185790	1.0694	1.03329	1.04546	0.938508	0.958903	0.954433	0.9059	0.00119141
O75170	Serine/threonine-protein phosphatase 6 regulatory subunit 2 OS=Homo sapiens OX=9606 GN=PPP6R2 PE=1 SV=2	PPP6R2	104.94	13.5	43	10	10	7	7	6	8	8	7	8	9	8	9	10	9	8	9	8	9	10	9	154300	145130	145080	168880	193870	211810	0.908475	0.854485	0.854191	0.994318	1.14145	1.24708	1.2926	0.0215351
O75175	CCR4-NOT transcription complex subunit 3 OS=Homo sapiens OX=9606 GN=CNOT3 PE=1 SV=1	CNOT3	81.871	21.5	48	9	9	7	7	9	8	8	9	7	7	6	8	8	7	7	7	6	8	8	7	138430	131490	133340	146330	144890	162530	0.96916	0.920573	0.933525	1.02447	1.01439	1.13789	1.1252	0.0426934
O75179	Ankyrin repeat domain-containing protein 17 OS=Homo sapiens OX=9606 GN=ANKRD17 PE=1 SV=3	ANKRD17	274.25	21.1	114	31	24	12	19	18	22	22	21	23	24	21	27	26	26	18	18	14	21	20	20	120170	128370	128110	142290	152840	143130	0.884785	0.94516	0.943245	1.04765	1.12533	1.05383	1.1636	0.0086468
O75190	DnaJ homolog subfamily B member 6 OS=Homo sapiens OX=9606 GN=DNAJB6 PE=1 SV=2	DNAJB6	36.087	35.6	28	8	8	4	4	6	6	6	2	4	7	7	8	7	6	4	7	7	8	7	6	245300	271170	281040	254960	238610	234140	0.964976	1.06674	1.10557	1.00298	0.938658	0.921074	0.9125	0.133328
O75191	Xylulose kinase OS=Homo sapiens OX=9606 GN=XYLB PE=1 SV=3	XYLB	58.382	19.2	14	6	6	2	4	2	3	1	2	4	6	4	4	4	4	4	6	4	4	4	4	73357	71211	101100	85799	33455	62968	1.02863	0.998542	1.41765	1.2031	0.469116	0.882956	0.7417	0.297968
O75208	Ubiquinone biosynthesis protein COQ9, mitochondrial OS=Homo sapiens OX=9606 GN=COQ9 PE=1 SV=1	COQ9	35.509	24.5	26	5	5	3	4	4	5	5	5	4	5	5	5	5	5	4	5	5	5	5	5	50387	51323	49270	52849	51966	53273	0.978173	0.996344	0.956489	1.02597	1.00883	1.0342	1.0471	0.0294251
O75223	Gamma-glutamylcyclotransferase OS=Homo sapiens OX=9606 GN=GGCT PE=1 SV=1	GGCT	21.007	62.2	32	9	9	5	4	6	7	7	3	7	8	7	9	9	6	7	8	7	9	9	6	424890	410810	441370	367660	349250	350690	1.08729	1.05126	1.12946	0.94084	0.893729	0.897414	0.836	0.00249779
O75251	NADH dehydrogenase [ubiquinone] iron-sulfur protein 7, mitochondrial OS=Homo sapiens OX=9606 GN=NDUFS7 PE=1 SV=3	NDUFS7	23.563	29.6	24	6	6	4	2	4	4	5	5	5	5	5	5	5	5	5	5	5	5	5	5	220460	195880	226250	211140	199460	239140	1.02355	0.909427	1.05043	0.980276	0.926048	1.11027	1.0111	0.891483
O75290	Zinc finger protein 780A OS=Homo sapiens OX=9606 GN=ZNF780A PE=1 SV=3	ZNF780A	74.53	3.4	2	1	1	0	0	1	1	0	0	1	1	1	1	1	1	1	1	1	1	1	1	0	0	0	0	0	0
O75306	NADH dehydrogenase [ubiquinone] iron-sulfur protein 2, mitochondrial OS=Homo sapiens OX=9606 GN=NDUFS2 PE=1 SV=2	NDUFS2	52.545	59.2	112	20	20	20	19	19	17	19	18	18	18	19	17	19	17	18	18	19	17	19	17	777280	781260	793720	718430	742800	735230	1.02527	1.03052	1.04696	0.947647	0.979792	0.969807	0.9338	0.00423491
O75312	Zinc finger protein ZPR1 OS=Homo sapiens OX=9606 GN=ZPR1 PE=1 SV=1	ZPR1	50.925	61.7	93	18	17	16	14	17	16	16	14	18	17	18	18	16	16	17	16	17	17	16	15	143230	151970	156090	150330	166250	160920	0.925268	0.981729	1.00834	0.971134	1.07398	1.03955	1.0581	0.223336
O75319	RNA/RNP complex-1-interacting phosphatase OS=Homo sapiens OX=9606 GN=DUSP11 PE=1 SV=2	DUSP11	43.71	25.5	30	6	6	2	5	5	5	6	7	4	5	6	6	5	6	4	5	6	6	5	6	32268	45276	40665	48872	51284	66517	0.679608	0.953574	0.85646	1.02931	1.08011	1.40094	1.41	0.0678256
O75323	Protein NipSnap homolog 2 OS=Homo sapiens OX=9606 GN=NIPSNAP2 PE=1 SV=1	NIPSNAP2	33.742	30.1	47	9	8	7	6	9	9	8	8	8	8	8	9	8	8	8	8	8	8	8	8	307560	306640	304360	289070	273810	289110	1.04225	1.03913	1.03141	0.979594	0.927881	0.979729	0.9275	0.0146913
O75330	Hyaluronan mediated motility receptor OS=Homo sapiens OX=9606 GN=HMMR PE=1 SV=2	HMMR	84.099	29.6	43	17	16	2	6	4	11	10	10	7	8	9	14	11	16	7	8	9	13	11	15	59874	52503	53015	95622	88502	86665	0.823612	0.722219	0.729261	1.31535	1.21741	1.19214	1.6373	0.000674347
O75340	Programmed cell death protein 6 OS=Homo sapiens OX=9606 GN=PDCD6 PE=1 SV=1	PDCD6	21.868	63.4	34	8	8	8	5	5	6	5	5	8	5	6	7	6	6	8	5	6	7	6	6	456890	454220	445030	429210	382010	379280	1.07645	1.07016	1.04851	1.01124	0.900033	0.893601	0.8779	0.0321
O75347	Tubulin-specific chaperone A OS=Homo sapiens OX=9606 GN=TBCA PE=1 SV=3	TBCA	12.855	50	44	7	7	5	8	8	8	7	8	7	7	7	7	6	6	7	7	7	7	6	6	2989300	3068100	2744700	2516900	2741900	2326100	1.09451	1.12337	1.00496	0.921548	1.00393	0.851687	0.8617	0.0615317
O75348	V-type proton ATPase subunit G 1 OS=Homo sapiens OX=9606 GN=ATP6V1G1 PE=1 SV=3	ATP6V1G1	13.757	41.5	23	4	3	3	4	4	4	4	4	3	4	4	4	4	4	2	3	3	3	3	3	410360	465990	572400	504330	509630	540230	0.819916	0.931068	1.14368	1.00767	1.01826	1.0794	1.0728	0.46927
O75351	Vacuolar protein sorting-associated protein 4B OS=Homo sapiens OX=9606 GN=VPS4B PE=1 SV=2	VPS4B	49.301	52.3	86	16	13	13	16	14	16	12	15	11	15	12	14	13	15	8	12	10	12	11	12	315010	304580	321870	311420	322670	334780	0.989389	0.956631	1.01093	0.978114	1.01345	1.05148	1.0291	0.339929
O75352	Mannose-P-dolichol utilization defect 1 protein OS=Homo sapiens OX=9606 GN=MPDU1 PE=1 SV=2	MPDU1	26.638	13.8	18	3	3	4	3	4	2	3	2	3	3	3	3	3	3	3	3	3	3	3	3	177240	181280	164450	142380	149930	136880	1.11687	1.14233	1.03628	0.897202	0.944778	0.862544	0.8207	0.00751529
O75356	Ectonucleoside triphosphate diphosphohydrolase 5 OS=Homo sapiens OX=9606 GN=ENTPD5 PE=1 SV=1	ENTPD5	47.517	4.2	1	1	1	1	0	0	0	0	0	1	1	0	1	0	0	1	1	0	1	0	0	0	0	0	0	0	0
O75362	Zinc finger protein 217 OS=Homo sapiens OX=9606 GN=ZNF217 PE=1 SV=1	ZNF217	115.27	5.2	3	4	2	0	0	0	1	0	2	0	1	3	3	3	4	0	0	1	1	1	2	0	0	0	0	0	0
O75367	Core histone macro-H2A.1 OS=Homo sapiens OX=9606 GN=MACROH2A1 PE=1 SV=4	MACROH2A1	39.617	49.7	115	16	14	17	20	19	19	20	20	15	16	16	15	16	16	13	14	14	13	14	14	1880400	1859200	1810600	1468600	1503400	1493100	1.12652	1.11382	1.0847	0.879814	0.900662	0.894491	0.8045	7.9194e-05
O75368	SH3 domain-binding glutamic acid-rich-like protein OS=Homo sapiens OX=9606 GN=SH3BGRL PE=1 SV=1	SH3BGRL	12.774	78.9	61	8	8	11	9	8	10	13	10	7	7	8	8	8	7	7	7	8	8	8	7	1388300	1258700	1278000	1327200	1318900	1403400	1.04455	0.947044	0.961565	0.998583	0.992338	1.05592	1.0317	0.430711
O75369	Filamin-B OS=Homo sapiens OX=9606 GN=FLNB PE=1 SV=2	FLNB	278.16	52.9	439	95	87	73	76	79	72	73	66	84	85	85	81	80	77	78	78	78	76	74	71	383400	372300	371570	313870	315660	315050	1.11031	1.07817	1.07605	0.908956	0.91414	0.912373	0.8379	6.69952e-05
O75376	Nuclear receptor corepressor 1 OS=Homo sapiens OX=9606 GN=NCOR1 PE=1 SV=2	NCOR1	270.21	14.6	89	24	24	11	14	11	16	22	15	16	17	15	19	21	20	16	17	15	19	21	20	132980	118960	132340	191790	181880	200250	0.832686	0.744897	0.828679	1.20094	1.13888	1.25391	1.4935	0.00093096
O75379	Vesicle-associated membrane protein 4 OS=Homo sapiens OX=9606 GN=VAMP4 PE=1 SV=2	VAMP4	16.397	31.9	5	3	3	0	0	1	1	1	2	2	1	1	1	2	2	2	1	1	1	2	2	0	0	0	0	0	0
O75380	NADH dehydrogenase [ubiquinone] iron-sulfur protein 6, mitochondrial OS=Homo sapiens OX=9606 GN=NDUFS6 PE=1 SV=1	NDUFS6	13.711	50.8	39	5	5	5	8	7	7	7	5	5	5	5	4	5	5	5	5	5	4	5	5	302160	294020	300700	308100	325510	312010	0.983967	0.95746	0.979213	1.00331	1.06001	1.01604	1.0543	0.0473871
O75381	Peroxisomal membrane protein PEX14 OS=Homo sapiens OX=9606 GN=PEX14 PE=1 SV=1	PEX14	41.236	25.2	9	5	4	3	2	2	1	0	1	3	3	2	2	2	2	3	3	2	2	2	2	53653	76986	70768	54828	47548	0	0.883081	1.26712	1.16478	0.90242	0.782598		0.7625	0.179783
O75382	Tripartite motif-containing protein 3 OS=Homo sapiens OX=9606 GN=TRIM3 PE=1 SV=2	TRIM3	80.829	7.1	5	4	4	0	0	0	2	0	3	0	1	1	2	2	3	0	1	1	2	2	3	0	0	0	0	0	0
O75387	Large neutral amino acids transporter small subunit 3 OS=Homo sapiens OX=9606 GN=SLC43A1 PE=1 SV=1	SLC43A1	61.476	16.1	26	6	6	5	4	4	4	5	4	6	5	5	4	5	4	6	5	5	4	5	4	47041	42920	44725	56735	45167	47378	0.993943	0.906869	0.945008	1.19877	0.954347	1.00106	1.1084	0.254959
O75390	Citrate synthase, mitochondrial OS=Homo sapiens OX=9606 GN=CS PE=1 SV=2	CS	51.712	42.1	121	14	14	18	20	20	21	20	22	14	14	14	14	14	14	14	14	14	14	14	14	2973700	2999200	2985300	2483300	2548900	2616600	1.07438	1.08359	1.07857	0.8972	0.920901	0.94536	0.8538	0.000492518
O75391	Sperm-associated antigen 7 OS=Homo sapiens OX=9606 GN=SPAG7 PE=1 SV=2	SPAG7	26.034	33.5	25	6	6	3	2	2	5	5	8	6	5	4	6	6	6	6	5	4	6	6	6	252250	198170	215850	402450	491300	380890	0.779789	0.61261	0.667264	1.24411	1.51877	1.17746	1.9131	0.0034743
O75394	39S ribosomal protein L33, mitochondrial OS=Homo sapiens OX=9606 GN=MRPL33 PE=1 SV=1	MRPL33	7.6191	21.5	1	1	1	0	0	0	0	0	1	1	1	1	1	1	1	1	1	1	1	1	1	0	0	0	0	0	0
O75396	Vesicle-trafficking protein SEC22b OS=Homo sapiens OX=9606 GN=SEC22B PE=1 SV=4	SEC22B	24.593	44.2	38	8	8	6	7	6	6	6	7	6	6	7	7	7	7	6	6	7	7	7	7	873190	856160	835620	750350	753200	642740	1.11205	1.09036	1.0642	0.955604	0.959234	0.818558	0.8368	0.0282754
O75400	Pre-mRNA-processing factor 40 homolog A OS=Homo sapiens OX=9606 GN=PRPF40A PE=1 SV=2	PRPF40A	108.8	30.4	145	28	28	25	23	23	22	24	28	24	23	26	22	26	26	24	23	26	22	26	26	474760	460540	445580	384970	425420	404650	1.09732	1.06445	1.02988	0.889789	0.983281	0.935275	0.8799	0.0197873
O75414	Nucleoside diphosphate kinase 6 OS=Homo sapiens OX=9606 GN=NME6 PE=1 SV=3	NME6	21.142	30.1	21	5	5	5	2	4	4	3	3	5	3	4	5	5	5	5	3	4	5	5	5	46535	42243	40529	31690	29288	25779	1.29226	1.17307	1.12547	0.880017	0.813315	0.715871	0.6709	0.00529017
O75419	Cell division control protein 45 homolog OS=Homo sapiens OX=9606 GN=CDC45 PE=1 SV=1	CDC45	65.568	16.1	19	7	7	1	3	1	5	4	5	4	4	3	6	5	6	4	4	3	6	5	6	31290	39425	30532	53984	60644	56688	0.688795	0.867873	0.672109	1.18836	1.33497	1.24789	1.6921	0.00380867
O75420	GRB10-interacting GYF protein 1 OS=Homo sapiens OX=9606 GN=GIGYF1 PE=1 SV=2	GIGYF1	114.6	1.3	3	1	1	0	1	0	1	0	1	0	1	1	1	0	1	0	1	1	1	0	1	0	0	0	0	0	0
O75427	Leucine-rich repeat and calponin homology domain-containing protein 4 OS=Homo sapiens OX=9606 GN=LRCH4 PE=1 SV=2	LRCH4	73.449	48	50	16	16	9	6	8	9	7	11	10	10	11	14	14	13	10	10	11	14	14	13	79853	87321	89907	84450	98708	102570	0.882664	0.965212	0.993797	0.933478	1.09108	1.13377	1.1114	0.209946
O75431	Metaxin-2 OS=Homo sapiens OX=9606 GN=MTX2 PE=1 SV=1	MTX2	29.763	36.1	42	8	8	6	9	7	7	8	5	8	8	7	6	8	8	8	8	7	6	8	8	257000	278550	285040	235610	242830	230750	1.00799	1.09251	1.11797	0.924094	0.952411	0.905032	0.8642	0.0139011
O75436	Vacuolar protein sorting-associated protein 26A OS=Homo sapiens OX=9606 GN=VPS26A PE=1 SV=2	VPS26A	38.169	59.3	95	18	18	16	16	17	18	15	13	15	16	17	18	16	16	15	16	17	18	16	16	708140	748200	740200	615540	629360	624370	1.04502	1.10413	1.09233	0.908365	0.92876	0.921396	0.851	0.000871151
O75438	NADH dehydrogenase [ubiquinone] 1 beta subcomplex subunit 1 OS=Homo sapiens OX=9606 GN=NDUFB1 PE=1 SV=1	NDUFB1	6.9611	34.5	16	3	3	3	3	2	2	3	3	3	3	3	3	3	3	3	3	3	3	3	3	152300	130670	112760	67785	74946	76090	1.48694	1.27576	1.1009	0.6618	0.731715	0.742884	0.553	0.00337441
O75439	Mitochondrial-processing peptidase subunit beta OS=Homo sapiens OX=9606 GN=PMPCB PE=1 SV=2	PMPCB	54.366	56.4	115	21	21	22	16	20	23	18	16	19	20	20	20	18	18	19	20	20	20	18	18	604150	617220	628980	669770	637410	655910	0.950559	0.971123	0.989626	1.0538	1.00289	1.032	1.0609	0.0329844
O75446	Histone deacetylase complex subunit SAP30 OS=Homo sapiens OX=9606 GN=SAP30 PE=1 SV=1	SAP30	23.306	13.6	14	3	3	1	3	3	3	2	2	3	3	3	3	3	3	3	3	3	3	3	3	49678	46907	49886	60567	64260	74529	0.861899	0.813823	0.865508	1.05082	1.11489	1.29306	1.3611	0.00928958
O75448	Mediator of RNA polymerase II transcription subunit 24 OS=Homo sapiens OX=9606 GN=MED24 PE=1 SV=1	MED24	110.3	30.6	68	20	20	11	9	12	11	10	15	14	13	16	14	13	16	14	13	16	14	13	16	116230	115750	104240	94553	103520	100250	1.09903	1.09449	0.985654	0.894058	0.978846	0.947926	0.8873	0.0552123
O75449	Katanin p60 ATPase-containing subunit A1 OS=Homo sapiens OX=9606 GN=KATNA1 PE=1 SV=1	KATNA1	55.964	14.7	13	5	5	1	3	2	2	2	3	2	4	3	3	3	4	2	4	3	3	3	4	16709	14050	18237	19534	19465	19778	0.930233	0.7822	1.0153	1.08751	1.08367	1.10109	1.1996	0.0708133
O75475	PC4 and SFRS1-interacting protein OS=Homo sapiens OX=9606 GN=PSIP1 PE=1 SV=1	PSIP1	60.103	37.2	86	17	16	15	14	11	14	17	15	15	14	13	15	16	15	14	13	12	14	15	14	828130	836090	805480	812340	886970	890980	0.981974	0.991413	0.955117	0.963251	1.05174	1.0565	1.0488	0.217655
O75477	Erlin-1 OS=Homo sapiens OX=9606 GN=ERLIN1 PE=1 SV=2	ERLIN1	39.171	28.7	21	7	5	5	3	3	5	3	2	6	6	6	7	6	6	4	4	4	5	4	4	71782	94628	86112	104060	103520	149270	0.70678	0.931726	0.847876	1.0246	1.01928	1.46974	1.4131	0.0818236
O75486	Transcription initiation protein SPT3 homolog OS=Homo sapiens OX=9606 GN=SUPT3H PE=1 SV=3	SUPT3H	35.792	3.8	6	1	1	1	1	1	1	1	1	1	1	1	1	1	1	1	1	1	1	1	1	0	0	0	0	0	0
O75489	NADH dehydrogenase [ubiquinone] iron-sulfur protein 3, mitochondrial OS=Homo sapiens OX=9606 GN=NDUFS3 PE=1 SV=1	NDUFS3	30.241	53	71	13	13	13	12	11	12	11	12	10	11	10	11	11	10	10	11	10	11	11	10	378130	395180	385390	355340	356820	370560	1.01221	1.05785	1.03164	0.951201	0.955162	0.991943	0.9344	0.0213338
O75494	Serine/arginine-rich splicing factor 10 OS=Homo sapiens OX=9606 GN=SRSF10 PE=1 SV=1	SRSF10	31.3	26	31	6	6	4	6	4	6	5	6	6	6	6	5	5	5	6	6	6	5	5	5	565780	644130	621440	553310	565110	579050	0.961987	1.0952	1.05662	0.940785	0.960848	0.98455	0.9269	0.141737
O75496	Geminin OS=Homo sapiens OX=9606 GN=GMNN PE=1 SV=1	GMNN	23.565	23.9	8	3	3	0	0	0	3	2	3	1	1	2	2	2	3	1	1	2	2	2	3	0	0	33611	70267	58744	64541			0.591839	1.2373	1.03439	1.13647	1.9195
O75503	Ceroid-lipofuscinosis neuronal protein 5 OS=Homo sapiens OX=9606 GN=CLN5 PE=1 SV=2	CLN5	41.496	18.2	25	5	5	3	3	5	5	5	4	5	5	5	5	5	5	5	5	5	5	5	5	44497	52362	56251	52147	43389	50930	0.8912	1.04872	1.12661	1.04442	0.869008	1.02004	0.9566	0.659326
O75506	Heat shock factor-binding protein 1 OS=Homo sapiens OX=9606 GN=HSBP1 PE=1 SV=1	HSBP1	8.5435	72.4	15	4	4	1	2	1	3	4	4	1	2	1	3	4	4	1	2	1	3	4	4	0	48714	0	125500	131840	106060		0.472821		1.21811	1.27965	1.02942	2.4866
O75521	Enoyl-CoA delta isomerase 2 OS=Homo sapiens OX=9606 GN=ECI2 PE=1 SV=4	ECI2	43.585	40.9	64	12	12	11	10	9	11	10	13	11	11	11	11	11	12	11	11	11	11	11	12	608450	594070	607520	544740	535360	507390	1.07452	1.04912	1.07287	0.962005	0.94544	0.896045	0.877	0.00442625
O75528	Transcriptional adapter 3 OS=Homo sapiens OX=9606 GN=TADA3 PE=1 SV=1	TADA3	48.902	15.5	16	5	5	1	1	2	4	4	4	1	1	2	4	4	4	1	1	2	4	4	4	0	0	51994	89409	95070	85566			0.64581	1.11054	1.18085	1.0628	1.7313
O75529	TAF5-like RNA polymerase II p300/CBP-associated factor-associated factor 65 kDa subunit 5L OS=Homo sapiens OX=9606 GN=TAF5L PE=1 SV=1	TAF5L	66.155	12.2	10	5	5	2	1	3	0	2	2	2	2	4	2	4	5	2	2	4	2	4	5	18053	21009	16599	0	21219	25229	0.884006	1.02875	0.812808		1.03904	1.2354	1.2517	0.132495
O75530	Polycomb protein EED OS=Homo sapiens OX=9606 GN=EED PE=1 SV=2	EED	50.197	41.7	82	15	15	12	13	14	15	14	14	14	15	15	15	15	14	14	15	15	15	15	14	101780	107660	107010	104300	102910	111960	0.960763	1.01627	1.01013	0.984551	0.971429	1.05686	1.0086	0.808599
O75531	Barrier-to-autointegration factor OS=Homo sapiens OX=9606 GN=BANF1 PE=1 SV=1	BANF1	10.058	56.2	45	5	5	8	8	6	7	8	8	5	5	5	5	5	5	5	5	5	5	5	5	4373400	4207000	3997900	3126000	3251200	2882700	1.20158	1.15586	1.09841	0.858862	0.89326	0.792016	0.7362	0.00221029
O75533	Splicing factor 3B subunit 1 OS=Homo sapiens OX=9606 GN=SF3B1 PE=1 SV=3	SF3B1	145.83	57.3	355	55	55	57	58	64	58	60	58	45	46	50	50	51	52	45	46	50	50	51	52	991300	1010700	1007800	1006500	1031300	1099600	0.967562	0.986498	0.983667	0.982398	1.0066	1.07327	1.0424	0.20569
O75534	Cold shock domain-containing protein E1 OS=Homo sapiens OX=9606 GN=CSDE1 PE=1 SV=2	CSDE1	88.884	50.3	213	34	34	36	34	34	37	37	35	33	33	34	33	33	31	33	33	34	33	33	31	680350	672040	672270	635280	670750	632800	1.02993	1.01735	1.01769	0.961698	1.01539	0.957944	0.9576	0.0856563
O75554	WW domain-binding protein 4 OS=Homo sapiens OX=9606 GN=WBP4 PE=1 SV=1	WBP4	42.506	13.6	10	4	4	3	0	1	2	2	2	4	3	4	3	3	3	4	3	4	3	3	3	29308	29338	28976	32104	30230	34026	0.955789	0.956768	0.944962	1.04697	0.985857	1.10965	1.0997	0.0523623
O75569	Interferon-inducible double-stranded RNA-dependent protein kinase activator A OS=Homo sapiens OX=9606 GN=PRKRA PE=1 SV=1	PRKRA	34.404	35.8	53	8	8	9	9	9	9	8	9	8	8	8	8	8	7	8	8	8	8	8	7	205830	219110	214930	204040	202270	207630	0.984982	1.04853	1.02853	0.976416	0.967946	0.993596	0.9595	0.109435
O75570	Peptide chain release factor 1, mitochondrial OS=Homo sapiens OX=9606 GN=MTRF1 PE=1 SV=2	MTRF1	52.305	9.9	9	3	3	2	3	2	1	1	0	3	3	3	2	2	2	3	3	3	2	2	2	74097	77195	88056	77614	76530	79528	0.93988	0.979176	1.11694	0.984491	0.970741	1.00877	0.9763	0.708628
O75575	DNA-directed RNA polymerase III subunit RPC9 OS=Homo sapiens OX=9606 GN=CRCP PE=1 SV=1	CRCP	16.871	48.6	12	5	5	2	2	1	2	2	3	3	3	3	4	3	3	3	3	3	4	3	3	41447	41338	34890	55501	63757	72188	0.804481	0.802365	0.677211	1.07727	1.23751	1.40116	1.6269	0.00698157
O75586	Mediator of RNA polymerase II transcription subunit 6 OS=Homo sapiens OX=9606 GN=MED6 PE=1 SV=2	MED6	28.424	24.4	23	4	4	3	4	4	4	4	4	3	4	3	3	4	3	3	4	3	3	4	3	54124	50087	45930	50069	44051	51486	1.09805	1.01615	0.93181	1.01578	0.89369	1.04453	0.9698	0.672751
O75592	E3 ubiquitin-protein ligase MYCBP2 OS=Homo sapiens OX=9606 GN=MYCBP2 PE=1 SV=4	MYCBP2	513.63	38.7	511	122	122	78	79	84	87	89	94	94	99	103	104	104	108	94	99	103	104	104	108	337330	331420	339130	378020	385080	389560	0.936794	0.920381	0.941792	1.04979	1.0694	1.08184	1.1436	0.000276198
O75600	2-amino-3-ketobutyrate coenzyme A ligase, mitochondrial OS=Homo sapiens OX=9606 GN=GCAT PE=1 SV=1	GCAT	45.285	17.4	25	5	5	3	4	4	5	4	5	5	5	5	5	5	5	5	5	5	5	5	5	23460	25384	24943	40306	43527	43144	0.701122	0.758622	0.745442	1.20458	1.30084	1.2894	1.7209	9.07452e-05
O75607	Nucleoplasmin-3 OS=Homo sapiens OX=9606 GN=NPM3 PE=1 SV=3	NPM3	19.343	60.1	54	6	6	10	9	9	8	9	9	6	6	6	6	6	6	6	6	6	6	6	6	416850	479520	497020	547910	577530	590720	0.804329	0.925253	0.95902	1.05721	1.11437	1.13982	1.2316	0.0222461
O75608	Acyl-protein thioesterase 1 OS=Homo sapiens OX=9606 GN=LYPLA1 PE=1 SV=1	LYPLA1	24.669	64.3	70	9	9	13	14	12	11	11	9	9	9	9	7	8	8	9	9	9	7	8	8	1482900	1388600	1460800	1346500	1338300	1354000	1.06287	0.995281	1.04703	0.965106	0.959229	0.970482	0.9323	0.0258015
O75616	GTPase Era, mitochondrial OS=Homo sapiens OX=9606 GN=ERAL1 PE=1 SV=2	ERAL1	48.349	42.1	41	10	10	5	6	7	7	8	8	8	9	8	8	8	8	8	9	8	8	8	8	86025	91071	95893	124820	128760	142640	0.771284	0.816525	0.859758	1.11911	1.15444	1.27888	1.4514	0.00189106
O75629	Protein CREG1 OS=Homo sapiens OX=9606 GN=CREG1 PE=1 SV=1	CREG1	24.074	24.5	27	3	3	4	5	5	5	4	4	2	2	2	3	2	2	2	2	2	3	2	2	423110	457900	499010	413390	431530	474270	0.94052	1.01785	1.10924	0.918913	0.959236	1.05424	0.9559	0.516592
O75643	U5 small nuclear ribonucleoprotein 200 kDa helicase OS=Homo sapiens OX=9606 GN=SNRNP200 PE=1 SV=2	SNRNP200	244.5	61.3	679	109	109	108	108	113	114	113	123	100	99	100	105	104	107	100	99	100	105	104	107	1045000	1059300	1045200	1067400	1061100	1086000	0.985229	0.998712	0.985418	1.00635	1.00041	1.02388	1.0206	0.0695424
O75648	Mitochondrial tRNA-specific 2-thiouridylase 1 OS=Homo sapiens OX=9606 GN=TRMU PE=1 SV=2	TRMU	47.744	36.3	34	10	10	3	7	7	5	5	7	7	9	6	6	5	8	7	9	6	6	5	8	51457	57327	51176	42797	45586	40929	1.06731	1.18906	1.06148	0.887684	0.945532	0.848938	0.8084	0.0118202
O75663	TIP41-like protein OS=Homo sapiens OX=9606 GN=TIPRL PE=1 SV=2	TIPRL	31.444	65.8	84	14	14	12	19	12	15	12	14	14	14	13	14	13	12	14	14	13	14	13	12	493240	524970	525110	462460	490240	548280	0.972125	1.03466	1.03494	0.911461	0.966212	1.0806	0.9726	0.60998
O75665	Oral-facial-digital syndrome 1 protein OS=Homo sapiens OX=9606 GN=OFD1 PE=1 SV=1	OFD1	116.67	5.2	9	4	4	1	0	0	2	3	3	2	1	1	3	4	3	2	1	1	3	4	3	5624.2	0	0	11164	10855	14827	0.529708			1.05147	1.02236	1.39646	2.1838
O75676	Ribosomal protein S6 kinase alpha-4 OS=Homo sapiens OX=9606 GN=RPS6KA4 PE=1 SV=1	RPS6KA4	85.605	17.6	20	9	8	2	1	5	5	3	4	6	5	7	7	9	8	6	5	7	7	8	8	27787	23422	28241	29449	25402	30223	1.01336	0.854173	1.02992	1.07397	0.926382	1.1022	1.0708	0.440535
O75683	Surfeit locus protein 6 OS=Homo sapiens OX=9606 GN=SURF6 PE=1 SV=3	SURF6	41.45	14.7	7	4	4	2	1	1	1	1	1	4	3	3	2	2	2	4	3	3	2	2	2	47891	70935	71751	32158	51448	41887	0.909121	1.34657	1.36206	0.61046	0.976644	0.795147	0.6585	0.0921679
O75688	Protein phosphatase 1B OS=Homo sapiens OX=9606 GN=PPM1B PE=1 SV=1	PPM1B	52.642	47.4	62	14	12	6	10	12	12	11	11	12	13	14	13	12	13	10	11	12	11	10	11	353950	353380	377740	327550	325640	321490	1.03105	1.02939	1.10035	0.954145	0.948581	0.936492	0.8983	0.00917792
O75691	Small subunit processome component 20 homolog OS=Homo sapiens OX=9606 GN=UTP20 PE=1 SV=3	UTP20	318.38	32	266	62	62	48	47	43	42	44	42	54	51	56	54	53	51	54	51	56	54	53	51	258940	272420	266180	205230	217620	223040	1.07635	1.13239	1.10645	0.853093	0.904595	0.927125	0.8099	0.00181656
O75694	Nuclear pore complex protein Nup155 OS=Homo sapiens OX=9606 GN=NUP155 PE=1 SV=1	NUP155	155.2	46.4	277	43	43	41	45	51	50	46	44	38	39	41	38	36	39	38	39	41	38	36	39	360720	358070	356340	337330	328690	353820	1.0331	1.02551	1.02056	0.966114	0.941369	1.01334	0.9486	0.0715654
O75695	Protein XRP2 OS=Homo sapiens OX=9606 GN=RP2 PE=1 SV=4	RP2	39.641	15.4	21	4	4	3	3	4	4	3	4	3	3	3	4	4	4	3	3	3	4	4	4	192220	193760	197100	162400	157800	167200	1.07739	1.08602	1.10474	0.910246	0.884463	0.93715	0.8359	0.000601911
O75717	WD repeat and HMG-box DNA-binding protein 1 OS=Homo sapiens OX=9606 GN=WDHD1 PE=1 SV=1	WDHD1	125.97	46.5	203	37	37	35	32	31	35	35	35	35	35	33	33	34	35	35	35	33	33	34	35	199420	215930	216950	230190	234070	230560	0.901591	0.976234	0.980846	1.0407	1.05825	1.04238	1.0989	0.0269893
O75718	Cartilage-associated protein OS=Homo sapiens OX=9606 GN=CRTAP PE=1 SV=1	CRTAP	46.561	23.7	34	7	7	6	6	4	7	5	6	7	7	7	7	7	7	7	7	7	7	7	7	159340	160750	157300	136800	131990	134040	1.08614	1.09575	1.07223	0.932494	0.899707	0.913681	0.8438	0.000150778
O75746	Calcium-binding mitochondrial carrier protein Aralar1 OS=Homo sapiens OX=9606 GN=SLC25A12 PE=1 SV=2	SLC25A12	74.761	58.6	165	29	24	28	27	30	26	26	28	27	28	28	29	27	27	22	23	23	24	22	22	371600	409110	391600	345730	344120	353430	1.00632	1.1079	1.06048	0.936265	0.931905	0.957118	0.8899	0.0161598
O75771	DNA repair protein RAD51 homolog 4 OS=Homo sapiens OX=9606 GN=RAD51D PE=1 SV=1	RAD51D	35.049	22.3	8	4	4	2	0	0	3	1	2	2	3	3	4	3	3	2	3	3	4	3	3	42317	132000	140310	31334	85666	29064	0.551133	1.71916	1.82739	0.408091	1.11571	0.378527	0.4642	0.215264
O75787	Renin receptor OS=Homo sapiens OX=9606 GN=ATP6AP2 PE=1 SV=2	ATP6AP2	39.008	8.9	7	2	2	1	1	1	1	1	2	1	2	2	2	2	2	1	2	2	2	2	2	0	32875	30997	41228	45825	67830		0.751411	0.708487	0.942333	1.0474	1.55036	1.6166	0.102814
O75792	Ribonuclease H2 subunit A OS=Homo sapiens OX=9606 GN=RNASEH2A PE=1 SV=2	RNASEH2A	33.395	38.5	57	9	9	10	9	9	10	10	9	9	9	9	8	9	8	9	9	9	8	9	8	248970	258680	250190	267480	272390	272500	0.95135	0.988454	0.956012	1.02208	1.04084	1.04126	1.072	0.00671304
O75794	Cell division cycle protein 123 homolog OS=Homo sapiens OX=9606 GN=CDC123 PE=1 SV=1	CDC123	39.134	28.9	38	8	8	5	6	6	7	6	8	6	7	8	8	8	8	6	7	8	8	8	8	44447	48090	49443	102880	99275	106280	0.592081	0.640609	0.658633	1.37047	1.32245	1.41576	2.1724	3.21158e-05
O75815	Breast cancer anti-estrogen resistance protein 3 OS=Homo sapiens OX=9606 GN=BCAR3 PE=1 SV=1	BCAR3	92.565	3.4	5	2	2	0	0	0	2	1	2	1	0	1	2	1	2	1	0	1	2	1	2	0	0	0	16323	0	16673				0.989393		1.01061
O75817	Ribonuclease P protein subunit p20 OS=Homo sapiens OX=9606 GN=POP7 PE=1 SV=2	POP7	15.651	37.1	23	4	4	4	4	3	4	4	4	4	4	4	4	4	4	4	4	4	4	4	4	65051	57885	69755	70379	74764	74393	0.946823	0.842521	1.01529	1.02437	1.0882	1.0828	1.1393	0.0827005
O75818	Ribonuclease P protein subunit p40 OS=Homo sapiens OX=9606 GN=RPP40 PE=1 SV=3	RPP40	41.833	40.8	66	10	10	11	11	12	11	9	12	10	9	9	9	9	10	10	9	9	9	9	10	183660	196790	210660	194770	185110	214090	0.929861	0.996338	1.06656	0.986111	0.937203	1.08393	1.0048	0.941203
O75821	Eukaryotic translation initiation factor 3 subunit G OS=Homo sapiens OX=9606 GN=EIF3G PE=1 SV=2	EIF3G	35.611	65.3	130	19	19	22	23	24	21	20	20	18	17	18	19	17	19	18	17	18	19	17	19	1512900	1497200	1490700	1517900	1462800	1613100	0.998109	0.987751	0.983463	1.00141	0.965056	1.06421	1.0207	0.533059
O75822	Eukaryotic translation initiation factor 3 subunit J OS=Homo sapiens OX=9606 GN=EIF3J PE=1 SV=2	EIF3J	29.062	46.9	56	12	12	10	10	9	9	9	9	11	10	10	11	11	11	11	10	10	11	11	11	1127500	1137300	1203300	978530	986290	907720	1.06693	1.0762	1.13865	0.92596	0.933303	0.858954	0.8283	0.00483904
O75832	26S proteasome non-ATPase regulatory subunit 10 OS=Homo sapiens OX=9606 GN=PSMD10 PE=1 SV=1	PSMD10	24.428	52.7	62	9	9	8	11	11	12	10	10	6	8	8	9	8	8	6	8	8	9	8	8	346180	371500	365830	312430	328830	326460	1.0126	1.08666	1.07008	0.913881	0.961852	0.95492	0.8931	0.0134822
O75843	AP-1 complex subunit gamma-like 2 OS=Homo sapiens OX=9606 GN=AP1G2 PE=1 SV=1	AP1G2	87.116	27.1	56	15	15	10	6	8	11	12	9	12	12	13	13	13	10	12	12	13	13	13	10	87977	81948	80911	77723	73198	91169	1.07088	0.997488	0.984866	0.946061	0.890982	1.10973	0.9651	0.608204
O75844	CAAX prenyl protease 1 homolog OS=Homo sapiens OX=9606 GN=ZMPSTE24 PE=1 SV=2	ZMPSTE24	54.812	30.7	71	12	12	11	12	12	9	13	14	11	10	12	10	12	11	11	10	12	10	12	11	935300	982940	960510	841070	772430	835460	1.05332	1.10698	1.08171	0.947202	0.869901	0.940885	0.8507	0.00627558
O75865	Trafficking protein particle complex subunit 6A OS=Homo sapiens OX=9606 GN=TRAPPC6A PE=1 SV=2	TRAPPC6A	17.604	28.3	14	3	3	2	2	2	3	2	3	2	2	2	3	2	3	2	2	2	3	2	3	41505	39780	63077	81467	82566	93989	0.618886	0.593165	0.940549	1.21477	1.23115	1.40148	1.7873	0.0174901
O75874	Isocitrate dehydrogenase [NADP] cytoplasmic OS=Homo sapiens OX=9606 GN=IDH1 PE=1 SV=2	IDH1	46.659	53.4	77	18	17	12	12	13	13	12	15	13	17	18	18	18	17	13	16	17	17	17	16	381590	378170	383290	331340	342280	326540	1.06828	1.0587	1.07303	0.927599	0.958226	0.914161	0.875	0.000761141
O75879	Glutamyl-tRNA(Gln) amidotransferase subunit B, mitochondrial OS=Homo sapiens OX=9606 GN=GATB PE=1 SV=1	GATB	61.863	12	16	4	4	2	4	1	2	4	3	4	4	3	3	3	3	4	4	3	3	3	3	41940	39892	53836	45773	38964	55818	0.911003	0.866517	1.1694	0.994262	0.84636	1.21246	1.036	0.822504
O75880	Protein SCO1 homolog, mitochondrial OS=Homo sapiens OX=9606 GN=SCO1 PE=1 SV=1	SCO1	33.814	19.3	19	5	5	2	1	3	4	5	4	3	3	5	4	5	4	3	3	5	4	5	4	310700	285680	283160	239040	236810	254270	1.15813	1.06487	1.05548	0.89102	0.882708	0.94779	0.8301	0.00740918
O75884	Serine hydrolase RBBP9 OS=Homo sapiens OX=9606 GN=RBBP9 PE=1 SV=2	RBBP9	21	55.4	18	6	6	1	4	3	3	4	3	4	4	4	5	5	5	4	4	4	5	5	5	77737	100290	97565	93707	91281	94940	0.839613	1.0832	1.05377	1.0121	0.985898	1.02542	1.0157	0.802272
O75886	Signal transducing adapter molecule 2 OS=Homo sapiens OX=9606 GN=STAM2 PE=1 SV=1	STAM2	58.164	17.5	32	7	5	6	5	5	5	5	6	7	6	6	7	6	5	5	4	4	5	4	3	109530	125480	133280	120950	114780	115200	0.91374	1.0468	1.11187	1.00901	0.957537	0.961041	0.9529	0.495747
O75896	Tumor suppressor candidate 2 OS=Homo sapiens OX=9606 GN=TUSC2 PE=1 SV=3	TUSC2	12.074	10.9	3	1	1	0	1	0	0	1	1	0	1	1	0	1	1	0	1	1	0	1	1	0	0	0	0	0	0
O75907	Diacylglycerol O-acyltransferase 1 OS=Homo sapiens OX=9606 GN=DGAT1 PE=1 SV=2	DGAT1	55.278	4.3	5	1	1	0	1	1	1	1	1	0	1	1	1	1	1	0	1	1	1	1	1	0	0	0	0	0	0
O75909	Cyclin-K OS=Homo sapiens OX=9606 GN=CCNK PE=1 SV=2	CCNK	64.239	28.8	65	11	11	11	12	10	9	11	12	11	11	10	9	10	11	11	11	10	9	10	11	228870	187680	183520	163320	159970	168950	1.25717	1.03092	1.00806	0.897108	0.878707	0.928033	0.8203	0.0548615
O75915	PRA1 family protein 3 OS=Homo sapiens OX=9606 GN=ARL6IP5 PE=1 SV=1	ARL6IP5	21.614	20.7	19	3	3	4	3	3	3	3	3	3	3	3	3	3	3	3	3	3	3	3	3	160320	154740	157500	144530	176810	167930	1.00009	0.965285	0.982502	0.901594	1.10296	1.04757	1.0354	0.637115
O75925	E3 SUMO-protein ligase PIAS1 OS=Homo sapiens OX=9606 GN=PIAS1 PE=1 SV=2	PIAS1	71.835	6.3	2	3	2	0	0	0	0	0	2	1	1	1	1	1	3	0	0	0	0	0	2	0	0	0	0	0	0
O75928	E3 SUMO-protein ligase PIAS2 OS=Homo sapiens OX=9606 GN=PIAS2 PE=1 SV=3	PIAS2	68.24	20	24	8	5	2	4	2	5	6	5	5	5	6	8	7	7	3	2	4	5	4	4	51525	57074	51388	67270	62739	78574	0.838782	0.929115	0.836552	1.0951	1.02134	1.27912	1.3038	0.0250048
O75934	Pre-mRNA-splicing factor SPF27 OS=Homo sapiens OX=9606 GN=BCAS2 PE=1 SV=1	BCAS2	26.131	53.8	64	10	10	10	9	11	11	12	11	10	10	10	10	10	10	10	10	10	10	10	10	373100	376700	367930	350620	360830	348350	1.02805	1.03797	1.0138	0.966104	0.994237	0.959849	0.9482	0.0140901
O75935	Dynactin subunit 3 OS=Homo sapiens OX=9606 GN=DCTN3 PE=1 SV=1	DCTN3	21.119	29.6	18	5	5	3	5	3	3	2	2	5	5	5	3	3	3	5	5	5	3	3	3	81274	75181	73817	92501	101750	107920	0.915861	0.847201	0.83183	1.04238	1.1466	1.21613	1.3122	0.00730596
O75937	DnaJ homolog subfamily C member 8 OS=Homo sapiens OX=9606 GN=DNAJC8 PE=1 SV=2	DNAJC8	29.841	52.6	60	11	11	11	9	11	10	10	9	9	10	10	8	9	10	9	10	10	8	9	10	283900	248080	273110	270070	272450	277880	1.04793	0.915712	1.0081	0.996881	1.00567	1.02571	1.019	0.645292
O75940	Survival of motor neuron-related-splicing factor 30 OS=Homo sapiens OX=9606 GN=SMNDC1 PE=1 SV=1	SMNDC1	26.711	46.2	39	7	7	5	7	6	8	6	7	6	7	7	7	7	7	6	7	7	7	7	7	214790	200950	206090	249170	242410	247910	0.946684	0.885684	0.908339	1.09821	1.06842	1.09266	1.1892	0.00120556
O75943	Cell cycle checkpoint protein RAD17 OS=Homo sapiens OX=9606 GN=RAD17 PE=1 SV=2	RAD17	77.054	12.3	15	7	7	3	1	0	4	4	3	4	4	3	6	3	5	4	4	3	6	3	5	94311	76622	40687	187070	205800	299960	0.625647	0.5083	0.269912	1.241	1.36525	1.98989	3.2739	0.0136492
O75947	ATP synthase subunit d, mitochondrial OS=Homo sapiens OX=9606 GN=ATP5PD PE=1 SV=3	ATP5PD	18.491	72	93	11	11	16	15	14	17	15	16	11	11	11	11	11	11	11	11	11	11	11	11	2748100	2791700	2735100	2509700	2494800	2447300	1.04845	1.06508	1.04349	0.957493	0.951808	0.933686	0.9005	0.000433364
O75955	Flotillin-1 OS=Homo sapiens OX=9606 GN=FLOT1 PE=1 SV=3	FLOT1	47.355	59.5	105	19	19	19	15	16	19	19	17	17	17	16	18	19	13	17	17	16	18	19	13	202500	213400	221170	276660	273230	285590	0.825099	0.869512	0.901171	1.12727	1.11329	1.16366	1.3114	0.000704644
O75964	ATP synthase subunit g, mitochondrial OS=Homo sapiens OX=9606 GN=ATP5MG PE=1 SV=3	ATP5MG	11.428	47.6	36	6	6	5	7	6	6	6	6	6	6	6	6	6	6	6	6	6	6	6	6	1866900	1946800	1760600	1697800	1749200	1650400	1.04964	1.09456	0.98987	0.954562	0.983461	0.927912	0.9144	0.0574797
O75995	SAM and SH3 domain-containing protein 3 OS=Homo sapiens OX=9606 GN=SASH3 PE=1 SV=2	SASH3	41.595	48.9	58	9	9	7	11	10	11	8	11	8	9	9	9	9	9	8	9	9	9	9	9	1347200	1347200	1371300	1633500	1608000	1622600	0.905194	0.905194	0.921387	1.09756	1.08043	1.09024	1.1964	1.78102e-05
O76003	Glutaredoxin-3 OS=Homo sapiens OX=9606 GN=GLRX3 PE=1 SV=2	GLRX3	37.432	43.9	82	12	12	12	13	13	14	15	15	11	12	11	12	12	12	11	12	11	12	12	12	999120	951660	925900	926270	968850	946370	1.04836	0.998564	0.971535	0.971923	1.0166	0.993013	0.9878	0.666091
O76021	Ribosomal L1 domain-containing protein 1 OS=Homo sapiens OX=9606 GN=RSL1D1 PE=1 SV=3	RSL1D1	54.972	33.9	87	16	16	14	15	17	11	14	16	16	16	15	15	14	15	16	16	15	15	14	15	1203000	1217200	1145500	966300	1056200	1064800	1.08492	1.09773	1.03307	0.871456	0.952533	0.960289	0.8658	0.0162174
O76024	Wolframin OS=Homo sapiens OX=9606 GN=WFS1 PE=1 SV=2	WFS1	100.29	7.5	6	4	4	0	0	0	3	3	0	1	2	2	3	3	2	1	2	2	3	3	2	0	5498.6	7421.4	3822.9	5387.1	0		0.993873	1.34142	0.69099	0.973719		0.7128	0.272171
O76031	ATP-dependent Clp protease ATP-binding subunit clpX-like, mitochondrial OS=Homo sapiens OX=9606 GN=CLPX PE=1 SV=2	CLPX	69.223	48.5	88	23	23	12	12	14	15	18	17	19	18	18	21	22	23	19	18	18	21	22	23	142580	151840	150710	192090	199090	205000	0.821542	0.874898	0.868387	1.10682	1.14715	1.1812	1.3393	0.000434357
O76062	Delta(14)-sterol reductase TM7SF2 OS=Homo sapiens OX=9606 GN=TM7SF2 PE=1 SV=3	TM7SF2	46.405	18.7	6	5	5	0	0	2	1	1	2	3	2	5	2	3	3	3	2	5	2	3	3	0	0	131060	85601	117700	163070			1.0539	0.688345	0.946463	1.3113	0.9318
O76071	Probable cytosolic iron-sulfur protein assembly protein CIAO1 OS=Homo sapiens OX=9606 GN=CIAO1 PE=1 SV=1	CIAO1	37.84	59.9	60	13	13	8	9	10	11	12	10	9	9	10	10	11	10	9	9	10	10	11	10	269360	260690	251560	267130	270300	236180	1.03918	1.00574	0.970512	1.03058	1.04281	0.911177	0.9898	0.816869
O76075	DNA fragmentation factor subunit beta OS=Homo sapiens OX=9606 GN=DFFB PE=1 SV=1	DFFB	39.109	37	35	7	7	4	8	6	5	8	4	7	7	6	7	7	6	7	7	6	7	7	6	103440	111290	123700	121230	124900	127640	0.871441	0.937574	1.04212	1.02131	1.05223	1.07532	1.1044	0.132592
O76080	AN1-type zinc finger protein 5 OS=Homo sapiens OX=9606 GN=ZFAND5 PE=1 SV=1	ZFAND5	23.132	8.5	1	1	1	0	0	0	0	0	1	0	0	0	0	0	1	0	0	0	0	0	1	0	0	0	0	0	0
O76094	Signal recognition particle subunit SRP72 OS=Homo sapiens OX=9606 GN=SRP72 PE=1 SV=3	SRP72	74.605	55.6	168	28	28	26	25	29	31	26	31	20	24	25	25	26	25	20	24	25	25	26	25	585080	581570	583890	544710	557030	556590	1.02981	1.02363	1.02771	0.958752	0.980436	0.979662	0.9473	0.00198616
O94761	ATP-dependent DNA helicase Q4 OS=Homo sapiens OX=9606 GN=RECQL4 PE=1 SV=2	RECQL4	133.07	1.1	2	1	1	0	0	0	1	0	1	0	0	0	1	1	1	0	0	0	1	1	1	0	0	0	0	0	0
O94762	ATP-dependent DNA helicase Q5 OS=Homo sapiens OX=9606 GN=RECQL5 PE=1 SV=2	RECQL5	108.86	14	23	9	9	5	2	2	4	5	5	7	6	7	7	9	7	7	6	7	7	9	7	53119	47892	57580	65953	61126	60074	0.921821	0.831112	0.999236	1.14454	1.06077	1.04252	1.1801	0.0504087
O94763	Unconventional prefoldin RPB5 interactor 1 OS=Homo sapiens OX=9606 GN=URI1 PE=1 SV=3	URI1	59.832	24.3	37	9	9	4	7	5	7	6	8	6	8	7	9	8	7	6	8	7	9	8	7	35989	37535	40529	53343	55994	58134	0.767018	0.799967	0.863777	1.13688	1.19338	1.23899	1.4684	0.00084554
O94766	Galactosylgalactosylxylosylprotein 3-beta-glucuronosyltransferase 3 OS=Homo sapiens OX=9606 GN=B3GAT3 PE=1 SV=2	B3GAT3	37.121	17.9	23	4	4	3	4	4	3	5	4	3	4	4	4	4	4	3	4	4	4	4	4	32797	35184	35785	33037	33700	32864	0.96762	1.03805	1.05578	0.974701	0.994262	0.969597	0.9599	0.220146
O94768	Serine/threonine-protein kinase 17B OS=Homo sapiens OX=9606 GN=STK17B PE=1 SV=1	STK17B	42.344	11.3	13	3	3	3	2	2	2	2	2	3	3	3	3	3	3	3	3	3	3	3	3	49135	52167	52664	61477	58129	53894	0.900277	0.955831	0.964937	1.12641	1.06507	0.987474	1.1269	0.0541445
O94776	Metastasis-associated protein MTA2 OS=Homo sapiens OX=9606 GN=MTA2 PE=1 SV=1	MTA2	75.022	58.2	145	29	25	23	24	23	27	24	24	25	27	24	28	27	27	22	23	22	24	23	23	303200	305780	305600	340460	349050	343600	0.93403	0.941977	0.941423	1.04881	1.07527	1.05848	1.1296	9.67367e-05
O94804	Serine/threonine-protein kinase 10 OS=Homo sapiens OX=9606 GN=STK10 PE=1 SV=1	STK10	112.13	32.4	132	25	24	19	20	23	25	23	22	21	20	21	22	23	22	20	19	20	21	22	21	295570	295730	294070	286440	286860	281770	1.01895	1.0195	1.01378	0.987474	0.988922	0.971375	0.9658	0.00440423
O94819	Kelch repeat and BTB domain-containing protein 11 OS=Homo sapiens OX=9606 GN=KBTBD11 PE=1 SV=1	KBTBD11	65.719	5.9	6	2	2	1	2	1	1	1	0	2	2	1	1	1	2	2	2	1	1	1	2	24369	29053	0	0	0	23825	0.946406	1.12832				0.925279	0.892
O94822	E3 ubiquitin-protein ligase listerin OS=Homo sapiens OX=9606 GN=LTN1 PE=1 SV=6	LTN1	200.55	29.8	129	36	36	20	23	23	20	23	20	26	29	30	28	31	27	26	29	30	28	31	27	95945	95533	101670	87085	86743	88210	1.0369	1.03244	1.09877	0.941144	0.937448	0.953302	0.8939	0.0056905
O94826	Mitochondrial import receptor subunit TOM70 OS=Homo sapiens OX=9606 GN=TOMM70 PE=1 SV=1	TOMM70	67.454	58.6	136	22	21	23	23	22	22	23	23	21	21	21	20	20	20	21	21	21	20	20	20	629980	621450	622910	524960	527320	554580	1.0858	1.0711	1.07361	0.904791	0.908859	0.955843	0.8573	0.00103813
O94829	Importin-13 OS=Homo sapiens OX=9606 GN=IPO13 PE=1 SV=3	IPO13	108.19	13.9	29	9	9	3	7	5	4	5	5	7	8	7	9	7	8	7	8	7	9	7	8	95442	97988	91674	102930	97951	112370	0.957044	0.982574	0.91926	1.03213	0.982203	1.12679	1.0987	0.105535
O94830	Phospholipase DDHD2 OS=Homo sapiens OX=9606 GN=DDHD2 PE=1 SV=2	DDHD2	81.031	17.7	18	7	7	2	2	2	5	4	3	5	4	3	6	6	4	5	4	3	6	6	4	21186	20724	16707	27999	21834	29922	0.918654	0.898621	0.724438	1.21408	0.946752	1.29746	1.3606	0.067334
O94842	TOX high mobility group box family member 4 OS=Homo sapiens OX=9606 GN=TOX4 PE=1 SV=1	TOX4	66.194	14	26	6	5	4	4	4	6	3	5	5	5	5	6	6	5	4	4	4	5	5	4	144380	151160	157910	164420	153450	150680	0.939566	0.983688	1.02761	1.06998	0.99859	0.980564	1.0333	0.4275
O94855	Protein transport protein Sec24D OS=Homo sapiens OX=9606 GN=SEC24D PE=1 SV=2	SEC24D	113.01	23.8	64	17	16	13	13	10	12	7	9	16	15	13	14	12	13	15	14	12	13	11	12	110790	122380	122550	120460	111330	110370	0.952513	1.05216	1.05362	1.03565	0.957156	0.948902	0.9619	0.425377
O94864	STAGA complex 65 subunit gamma OS=Homo sapiens OX=9606 GN=SUPT7L PE=1 SV=1	SUPT7L	46.192	6.8	6	2	2	0	1	1	2	1	1	2	1	1	2	1	2	2	1	1	2	1	2	0	0	0	30328	0	37610				0.892814		1.10719
O94868	F-BAR and double SH3 domains protein 2 OS=Homo sapiens OX=9606 GN=FCHSD2 PE=1 SV=3	FCHSD2	84.275	17.7	45	9	9	9	7	7	8	7	7	9	8	8	8	7	9	9	8	8	8	7	9	109150	120910	110380	137100	146090	141230	0.856235	0.948487	0.865884	1.07549	1.14601	1.10789	1.2467	0.00402632
O94874	E3 UFM1-protein ligase 1 OS=Homo sapiens OX=9606 GN=UFL1 PE=1 SV=2	UFL1	89.594	47.1	136	29	29	24	24	23	23	20	22	24	24	24	25	24	26	24	24	24	25	24	26	392950	407560	407000	360850	375980	352310	1.02658	1.06475	1.06329	0.942721	0.982248	0.92041	0.902	0.00996269
O94875	Sorbin and SH3 domain-containing protein 2 OS=Homo sapiens OX=9606 GN=SORBS2 PE=1 SV=3	SORBS2	124.11	1.9	5	1	1	1	0	1	1	1	1	1	0	1	1	1	1	1	0	1	1	1	1	0	0	0	0	0	0
O94880	PHD finger protein 14 OS=Homo sapiens OX=9606 GN=PHF14 PE=1 SV=2	PHF14	100.05	18.8	34	13	13	5	5	3	6	8	7	9	9	9	10	11	9	9	9	9	10	11	9	37633	46301	41332	55000	60211	62958	0.74414	0.915537	0.817282	1.08755	1.19059	1.24491	1.4223	0.00788947
Q9NSI8	SAM domain-containing protein SAMSN-1 OS=Homo sapiens OX=9606 GN=SAMSN1 PE=1 SV=1	SAMSN1	41.708	4.3	5	1	1	0	1	1	1	1	1	1	1	1	1	1	1	1	1	1	1	1	1	0	0	0	0	0	0
O94887	FERM, ARHGEF and pleckstrin domain-containing protein 2 OS=Homo sapiens OX=9606 GN=FARP2 PE=1 SV=3	FARP2	119.89	3.9	7	3	3	0	1	1	1	2	2	0	1	2	1	2	3	0	1	2	1	2	3	0	0	13033	0	13120	8226.8			1.13727		1.14486	0.717875	0.819
O94888	UBX domain-containing protein 7 OS=Homo sapiens OX=9606 GN=UBXN7 PE=1 SV=2	UBXN7	54.862	50.5	82	16	16	14	15	14	14	12	13	13	12	15	14	13	15	13	12	15	14	13	15	692480	677210	709390	862570	896930	881690	0.880221	0.860811	0.901715	1.09642	1.1401	1.12073	1.2704	0.000166802
O94889	Kelch-like protein 18 OS=Homo sapiens OX=9606 GN=KLHL18 PE=1 SV=3	KLHL18	63.638	7.3	9	3	3	2	2	1	1	1	2	3	3	2	1	1	2	3	3	2	1	1	2	56045	50400	51837	0	0	38639	1.13843	1.02376	1.05295			0.784863	0.7323
O94900	Thymocyte selection-associated high mobility group box protein TOX OS=Homo sapiens OX=9606 GN=TOX PE=1 SV=3	TOX	57.512	14.1	9	4	3	2	2	1	1	1	2	3	3	2	2	2	3	2	2	1	1	1	2	42170	48863	0	0	0	0	0.926477	1.07352
O94901	SUN domain-containing protein 1 OS=Homo sapiens OX=9606 GN=SUN1 PE=1 SV=3	SUN1	90.063	20.6	29	9	9	3	4	5	8	5	4	4	6	6	8	8	7	4	6	6	8	8	7	64517	76860	64773	86172	97025	104220	0.784295	0.934341	0.787407	1.04754	1.17948	1.26694	1.3942	0.0141808
O94903	Pyridoxal phosphate homeostasis protein OS=Homo sapiens OX=9606 GN=PLPBP PE=1 SV=1	PLPBP	30.344	48	59	10	10	9	6	12	11	11	10	8	8	10	10	10	10	8	8	10	10	10	10	330380	318310	318430	281480	289530	315600	1.06935	1.03028	1.03067	0.911071	0.937127	1.02151	0.9168	0.0738937
O94905	Erlin-2 OS=Homo sapiens OX=9606 GN=ERLIN2 PE=1 SV=1	ERLIN2	37.839	46.3	67	12	10	10	11	12	10	12	12	12	12	12	10	11	11	10	10	10	8	9	9	323270	324550	338240	284820	274040	275090	1.06572	1.06994	1.11507	0.938962	0.903424	0.906885	0.8457	0.000909959
O94906	Pre-mRNA-processing factor 6 OS=Homo sapiens OX=9606 GN=PRPF6 PE=1 SV=1	PRPF6	106.92	48.8	191	39	39	35	32	35	29	30	30	36	33	37	33	33	31	36	33	37	33	33	31	297700	301740	295120	276820	283810	277670	1.03078	1.04477	1.02185	0.958485	0.982688	0.961428	0.9371	0.00307311
O94913	Pre-mRNA cleavage complex 2 protein Pcf11 OS=Homo sapiens OX=9606 GN=PCF11 PE=1 SV=3	PCF11	173.05	27.8	139	30	30	18	21	25	27	21	27	24	25	25	25	25	27	24	25	25	25	25	27	106790	100280	97197	101850	100820	103340	1.04992	0.985913	0.955602	1.00135	0.991222	1.016	1.0057	0.833063
O94915	Protein furry homolog-like OS=Homo sapiens OX=9606 GN=FRYL PE=1 SV=2	FRYL	339.59	24.2	167	51	48	20	24	25	31	32	35	32	33	38	41	36	43	32	32	36	38	33	40	223760	207730	209630	248100	250900	262870	0.956928	0.888374	0.8965	1.06102	1.07299	1.12418	1.1883	0.00416118
O94919	Endonuclease domain-containing 1 protein OS=Homo sapiens OX=9606 GN=ENDOD1 PE=1 SV=2	ENDOD1	55.016	13.6	7	4	4	1	1	3	2	0	0	2	1	3	4	0	1	2	1	3	4	0	1	23203	0	32922	23843	0	0	0.870461		1.23507	0.89447			0.8496
O94921	Cyclin-dependent kinase 14 OS=Homo sapiens OX=9606 GN=CDK14 PE=1 SV=3	CDK14	53.056	23.9	41	9	7	4	5	5	10	8	9	6	7	8	9	8	9	4	5	6	7	6	7	79452	79648	81462	95335	99846	99554	0.890556	0.892753	0.913086	1.06858	1.11915	1.11587	1.2252	0.00027754
O94925	Glutaminase kidney isoform, mitochondrial OS=Homo sapiens OX=9606 GN=GLS PE=1 SV=1	GLS	73.46	51.7	140	24	23	18	23	23	25	25	26	18	20	19	21	20	22	18	19	18	20	19	21	334940	349200	347250	529790	547590	546070	0.756972	0.7892	0.784793	1.19734	1.23757	1.23413	1.574	1.12121e-05
O94927	HAUS augmin-like complex subunit 5 OS=Homo sapiens OX=9606 GN=HAUS5 PE=1 SV=2	HAUS5	71.682	36	70	17	17	11	11	11	11	12	14	12	13	12	13	14	14	12	13	12	13	14	14	192030	206690	198240	217000	218850	214390	0.923813	0.994339	0.953688	1.04394	1.05284	1.03138	1.0893	0.0177927
O94952	F-box only protein 21 OS=Homo sapiens OX=9606 GN=FBXO21 PE=2 SV=2	FBXO21	72.269	19.4	22	8	8	2	2	3	6	5	4	5	5	4	8	6	6	5	5	4	8	6	6	55231	60499	60450	146250	139520	156360	0.535954	0.587074	0.586599	1.41919	1.35388	1.5173	2.5095	3.32224e-05
O94953	Lysine-specific demethylase 4B OS=Homo sapiens OX=9606 GN=KDM4B PE=1 SV=4	KDM4B	121.9	21.8	32	14	14	6	3	3	6	7	7	9	4	7	10	11	10	9	4	7	10	11	10	53614	46636	43593	70930	77670	86576	0.848728	0.738264	0.690092	1.12285	1.22954	1.37053	1.6349	0.00421227
O94964	Protein SOGA1 OS=Homo sapiens OX=9606 GN=SOGA1 PE=1 SV=2	SOGA1	159.76	5.3	8	5	4	0	0	0	4	2	2	0	2	0	4	3	4	0	2	0	4	3	3	0	14677	0	35011	23118	17344		0.651226		1.55346	1.02576	0.769562	1.7141
O94966	Ubiquitin carboxyl-terminal hydrolase 19 OS=Homo sapiens OX=9606 GN=USP19 PE=1 SV=2	USP19	145.65	28.4	86	22	22	10	12	16	17	13	18	14	16	20	21	20	19	14	16	20	21	20	19	96838	98124	86685	96075	93707	100130	1.01657	1.03007	0.909985	1.00856	0.983699	1.05113	1.0293	0.530074
O94967	WD repeat-containing protein 47 OS=Homo sapiens OX=9606 GN=WDR47 PE=1 SV=1	WDR47	101.95	15	27	9	9	4	3	4	5	5	6	5	3	6	7	5	6	5	3	6	7	5	6	29075	30855	32190	35329	32211	39000	0.878133	0.931894	0.972214	1.06702	0.972848	1.17789	1.1565	0.0840663
O94973	AP-2 complex subunit alpha-2 OS=Homo sapiens OX=9606 GN=AP2A2 PE=1 SV=2	AP2A2	103.96	41.4	131	27	21	19	21	26	23	19	23	23	25	26	24	24	25	18	19	21	19	19	19	246010	246920	252160	227330	230680	228430	1.03111	1.03492	1.05688	0.952813	0.966854	0.957423	0.9213	0.000743916
O94979	Protein transport protein Sec31A OS=Homo sapiens OX=9606 GN=SEC31A PE=1 SV=3	SEC31A	133.01	43.7	206	38	38	30	39	34	35	36	32	33	38	34	37	36	32	33	38	34	37	36	32	507370	522170	525610	463100	466700	460070	1.03368	1.06384	1.07085	0.943491	0.950825	0.937318	0.8937	0.000639404
O94986	Centrosomal protein of 152 kDa OS=Homo sapiens OX=9606 GN=CEP152 PE=1 SV=4	CEP152	195.62	1.8	3	2	2	0	0	0	1	0	2	0	0	0	1	1	2	0	0	0	1	1	2	0	0	0	0	0	0
O94992	Protein HEXIM1 OS=Homo sapiens OX=9606 GN=HEXIM1 PE=1 SV=1	HEXIM1	40.623	11.7	12	3	3	3	2	2	2	2	1	3	3	3	3	3	3	3	3	3	3	3	3	88252	76976	81811	87582	70223	37485	1.1971	1.04415	1.10973	1.18801	0.952544	0.508468	0.7905	0.317854
O95059	Ribonuclease P protein subunit p14 OS=Homo sapiens OX=9606 GN=RPP14 PE=1 SV=3	RPP14	13.693	31.5	5	3	3	0	2	2	0	0	1	2	3	3	2	2	2	2	3	3	2	2	2	0	41353	33455	0	0	29709		1.18697	0.960274			0.852751	0.7943
O95067	G2/mitotic-specific cyclin-B2 OS=Homo sapiens OX=9606 GN=CCNB2 PE=1 SV=1	CCNB2	45.281	18.3	15	6	5	2	1	2	4	3	3	4	6	4	5	5	5	3	5	3	4	4	4	33238	37125	46492	56909	64076	66152	0.65603	0.73275	0.917629	1.12323	1.26469	1.30567	1.6014	0.0117022
O95071	E3 ubiquitin-protein ligase UBR5 OS=Homo sapiens OX=9606 GN=UBR5 PE=1 SV=2	UBR5	309.35	33	278	65	65	44	43	44	53	48	46	49	50	51	59	55	53	49	50	51	59	55	53	194710	196110	200360	224390	218640	218590	0.932519	0.939224	0.959579	1.07466	1.04713	1.04689	1.1192	0.000772227
O95081	Arf-GAP domain and FG repeat-containing protein 2 OS=Homo sapiens OX=9606 GN=AGFG2 PE=1 SV=2	AGFG2	48.962	5.6	7	2	2	2	1	0	1	2	1	2	2	1	2	2	1	2	2	1	2	2	1	24103	29539	0	32066	49203	0	0.714634	0.875807		0.95073	1.45883		1.515	0.235221
O95104	SR-related and CTD-associated factor 4 OS=Homo sapiens OX=9606 GN=SCAF4 PE=1 SV=3	SCAF4	125.87	21.8	72	18	15	11	11	10	12	14	14	16	17	16	15	17	16	13	14	13	13	14	14	284780	263960	257640	246300	252610	272010	1.08329	1.0041	0.980055	0.936918	0.960921	1.03472	0.956	0.348844
O95136	Sphingosine 1-phosphate receptor 2 OS=Homo sapiens OX=9606 GN=S1PR2 PE=1 SV=2	S1PR2	38.867	13.9	4	4	4	0	2	0	0	0	2	1	3	1	1	1	2	1	3	1	1	1	2	0	0	0	0	0	0
O95139	NADH dehydrogenase [ubiquinone] 1 beta subcomplex subunit 6 OS=Homo sapiens OX=9606 GN=NDUFB6 PE=1 SV=3	NDUFB6	15.489	29.7	25	3	3	4	4	4	3	5	5	3	3	3	3	3	3	3	3	3	3	3	3	995510	935950	887600	834390	824390	590280	1.17856	1.10804	1.0508	0.98781	0.975971	0.698815	0.7978	0.115204
O95140	Mitofusin-2 OS=Homo sapiens OX=9606 GN=MFN2 PE=1 SV=3	MFN2	86.401	25.6	59	15	15	11	10	7	7	11	13	12	13	10	12	13	14	12	13	10	12	13	14	77520	81933	81290	95324	90110	85493	0.909023	0.960772	0.953232	1.1178	1.05666	1.00252	1.1254	0.0306836
O95147	Dual specificity protein phosphatase 14 OS=Homo sapiens OX=9606 GN=DUSP14 PE=1 SV=1	DUSP14	22.255	10.6	4	1	1	0	1	0	1	1	1	1	1	1	1	1	1	1	1	1	1	1	1	0	0	0	0	0	0
O95149	Snurportin-1 OS=Homo sapiens OX=9606 GN=SNUPN PE=1 SV=1	SNUPN	41.142	17.2	17	5	5	2	2	3	2	4	4	4	4	4	4	5	5	4	4	4	4	5	5	60547	62774	61385	73024	74758	72396	0.89725	0.930252	0.909668	1.08215	1.10784	1.07284	1.192	0.000248034
O95155	Ubiquitin conjugation factor E4 B OS=Homo sapiens OX=9606 GN=UBE4B PE=1 SV=1	UBE4B	146.18	32.8	118	27	27	19	17	20	20	20	22	22	24	22	22	23	22	22	24	22	22	23	22	222960	232280	231110	246770	252620	261920	0.924084	0.962712	0.957863	1.02277	1.04701	1.08556	1.1092	0.00869458
O95159	Zinc finger protein-like 1 OS=Homo sapiens OX=9606 GN=ZFPL1 PE=1 SV=2	ZFPL1	34.114	25.8	39	7	7	8	8	6	6	5	6	6	6	5	6	5	6	6	6	5	6	5	6	45864	44884	47832	41927	41951	44335	1.03145	1.00941	1.07571	0.942911	0.943451	0.997065	0.9252	0.0417175
O95163	Elongator complex protein 1 OS=Homo sapiens OX=9606 GN=ELP1 PE=1 SV=3	ELP1	150.25	47.9	199	42	42	33	34	32	31	33	36	33	33	37	34	37	35	33	33	37	34	37	35	239350	242130	231060	221580	213590	220440	1.04967	1.06186	1.01331	0.971736	0.936696	0.966736	0.9201	0.0101749
O95166	Gamma-aminobutyric acid receptor-associated protein OS=Homo sapiens OX=9606 GN=GABARAP PE=1 SV=1	GABARAP	13.918	15.4	10	2	1	2	2	2	2	1	1	2	2	2	2	2	2	1	1	1	1	1	1	63632	73216	66395	77478	88740	90606
O95167	NADH dehydrogenase [ubiquinone] 1 alpha subcomplex subunit 3 OS=Homo sapiens OX=9606 GN=NDUFA3 PE=1 SV=1	NDUFA3	9.2787	50	16	3	3	4	2	2	3	2	3	3	1	2	2	3	3	3	1	2	2	3	3	289210	269420	265150	261720	241870	269780	1.08647	1.01213	0.996087	0.983201	0.908631	1.01348	0.9388	0.206012
O95168	NADH dehydrogenase [ubiquinone] 1 beta subcomplex subunit 4 OS=Homo sapiens OX=9606 GN=NDUFB4 PE=1 SV=3	NDUFB4	15.208	31	20	4	4	4	3	2	4	3	4	4	4	4	4	4	4	4	4	4	4	4	4	462370	418540	381190	355520	358060	331480	1.20244	1.08845	0.991323	0.924565	0.931171	0.862047	0.828	0.0378173
O95169	NADH dehydrogenase [ubiquinone] 1 beta subcomplex subunit 8, mitochondrial OS=Homo sapiens OX=9606 GN=NDUFB8 PE=1 SV=1	NDUFB8	21.766	36	24	5	5	4	5	4	3	3	5	4	5	4	4	4	5	4	5	4	4	4	5	458440	456070	433500	419690	380680	369670	1.09237	1.08672	1.03294	1.00004	0.907083	0.880848	0.868	0.0279273
O95182	NADH dehydrogenase [ubiquinone] 1 alpha subcomplex subunit 7 OS=Homo sapiens OX=9606 GN=NDUFA7 PE=1 SV=3	NDUFA7	12.551	40.7	27	6	6	6	4	6	4	5	2	5	6	5	6	6	6	5	6	5	6	6	6	151050	161820	172720	162750	179930	161150	0.915991	0.981302	1.0474	0.986942	1.09112	0.977239	1.0376	0.517273
O95183	Vesicle-associated membrane protein 5 OS=Homo sapiens OX=9606 GN=VAMP5 PE=1 SV=1	VAMP5	12.805	12.1	8	2	2	1	2	2	1	1	1	1	2	2	2	2	1	1	2	2	2	2	1	0	53261	51160	37737	43822	0		1.14552	1.10033	0.811636	0.94251		0.7811	0.0841555
O95197	Reticulon-3 OS=Homo sapiens OX=9606 GN=RTN3 PE=1 SV=2	RTN3	112.61	11.8	39	7	7	6	6	6	6	7	8	4	5	6	6	6	7	4	5	6	6	6	7	1016500	926320	900090	850600	752600	771350	1.16896	1.06525	1.03509	0.978177	0.865479	0.887041	0.8353	0.0263605
O95199	RCC1 and BTB domain-containing protein 2 OS=Homo sapiens OX=9606 GN=RCBTB2 PE=1 SV=1	RCBTB2	60.315	2.9	1	1	1	0	0	0	0	0	1	0	0	0	0	0	1	0	0	0	0	0	1	0	0	0	0	0	0
O95202	Mitochondrial proton/calcium exchanger protein OS=Homo sapiens OX=9606 GN=LETM1 PE=1 SV=1	LETM1	83.353	52.1	166	33	33	27	25	26	27	30	31	31	30	32	31	32	30	31	30	32	31	32	30	585590	603520	607060	554100	544200	563910	1.01595	1.04706	1.0532	0.961317	0.944141	0.978337	0.9254	0.00693383
O95218	Zinc finger Ran-binding domain-containing protein 2 OS=Homo sapiens OX=9606 GN=ZRANB2 PE=1 SV=2	ZRANB2	37.404	36.7	61	13	13	11	12	10	10	8	10	12	12	11	8	8	10	12	12	11	8	8	10	522130	512750	538460	406870	468130	426530	1.08971	1.07014	1.12379	0.849158	0.977011	0.89019	0.8272	0.01184
O95219	Sorting nexin-4 OS=Homo sapiens OX=9606 GN=SNX4 PE=1 SV=1	SNX4	51.908	36.4	42	13	13	5	5	9	7	7	9	11	8	11	10	11	11	11	8	11	10	11	11	45170	46899	43523	43726	43114	40224	1.03184	1.07134	0.994221	0.998858	0.984878	0.91886	0.9371	0.12472
O95229	ZW10 interactor OS=Homo sapiens OX=9606 GN=ZWINT PE=1 SV=2	ZWINT	31.293	33.2	16	6	6	1	1	1	4	3	6	1	2	1	5	6	6	1	2	1	5	6	6	0	24220	0	54743	45171	61585		0.521648		1.17905	0.972889	1.32641	2.2227
O95232	Luc7-like protein 3 OS=Homo sapiens OX=9606 GN=LUC7L3 PE=1 SV=2	LUC7L3	51.466	37.5	68	13	13	12	12	12	11	11	10	13	11	12	11	11	12	13	11	12	11	11	12	523670	524390	499640	417190	424110	410510	1.12235	1.12389	1.07085	0.894135	0.908966	0.879818	0.8088	0.000328632
O95235	Kinesin-like protein KIF20A OS=Homo sapiens OX=9606 GN=KIF20A PE=1 SV=1	KIF20A	100.28	31.1	38	19	19	1	1	2	9	11	14	4	6	5	16	14	15	4	6	5	16	14	15	17182	14673	12094	63541	106410	86623	0.343042	0.292949	0.241459	1.26861	2.1245	1.72944	5.838	0.000636738
O95239	Chromosome-associated kinesin KIF4A OS=Homo sapiens OX=9606 GN=KIF4A PE=1 SV=3	KIF4A	139.88	37.4	145	32	31	24	21	23	26	26	25	28	28	29	30	32	29	27	28	29	29	31	29	107110	106450	106250	127170	131810	136010	0.899077	0.893537	0.891858	1.06746	1.10641	1.14166	1.2351	0.000421199
O95243	Methyl-CpG-binding domain protein 4 OS=Homo sapiens OX=9606 GN=MBD4 PE=1 SV=1	MBD4	66.05	21.6	32	10	10	7	5	5	7	5	3	10	8	8	9	8	6	10	8	8	9	8	6	93452	104750	94600	96011	100780	113830	0.929219	1.04156	0.940634	0.954664	1.00208	1.13184	1.0609	0.405542
O95248	Myotubularin-related protein 5 OS=Homo sapiens OX=9606 GN=SBF1 PE=1 SV=4	SBF1	208.44	7.6	19	9	9	2	2	1	5	3	6	5	3	5	7	5	8	5	3	5	7	5	8	19232	12228	17790	32297	29798	34485	0.791278	0.503106	0.731948	1.32882	1.226	1.41884	1.961	0.00912115
O95249	Golgi SNAP receptor complex member 1 OS=Homo sapiens OX=9606 GN=GOSR1 PE=1 SV=1	GOSR1	28.612	34	46	9	9	7	8	8	8	8	7	8	9	8	9	8	7	8	9	8	9	8	7	109760	106770	108250	101400	101290	103710	1.04338	1.01496	1.02903	0.963909	0.962863	0.985868	0.9434	0.00626807
O95251	Histone acetyltransferase KAT7 OS=Homo sapiens OX=9606 GN=KAT7 PE=1 SV=1	KAT7	70.642	31.3	46	13	12	7	5	8	10	8	8	9	10	9	12	10	10	8	9	8	11	9	9	191330	215940	199540	232360	233410	250110	0.867913	0.979549	0.905155	1.05403	1.0588	1.13455	1.1797	0.0177663
O95260	Arginyl-tRNA--protein transferase 1 OS=Homo sapiens OX=9606 GN=ATE1 PE=1 SV=2	ATE1	59.09	23.9	28	9	9	3	4	4	4	6	7	3	4	5	5	8	7	3	4	5	5	8	7	92596	86444	85979	83459	92256	102000	1.02366	0.95565	0.95051	0.922651	1.0199	1.12762	1.0479	0.520978
O95267	RAS guanyl-releasing protein 1 OS=Homo sapiens OX=9606 GN=RASGRP1 PE=1 SV=2	RASGRP1	90.401	11.4	14	6	5	4	0	1	2	3	4	5	2	5	3	6	5	4	2	4	2	5	4	23587	0	15816	27068	19949	22274	1.08502		0.727547	1.24515	0.917668	1.02462	1.1723	0.431238
O95271	Poly [ADP-ribose] polymerase tankyrase-1 OS=Homo sapiens OX=9606 GN=TNKS PE=1 SV=2	TNKS	142.04	11.7	20	9	9	4	2	0	4	4	6	5	4	4	6	7	8	5	4	4	6	7	8	20917	21480	24206	29707	28103	31226	0.806366	0.82807	0.933159	1.14523	1.08339	1.20379	1.3368	0.00580193
O95278	Laforin OS=Homo sapiens OX=9606 GN=EPM2A PE=1 SV=2	EPM2A	37.157	9.4	2	2	2	0	0	0	1	0	1	0	0	0	1	1	2	0	0	0	1	1	2	0	0	0	0	0	0
O95292	Vesicle-associated membrane protein-associated protein B/C OS=Homo sapiens OX=9606 GN=VAPB PE=1 SV=3	VAPB	27.228	46.9	38	9	8	7	5	6	7	7	6	9	8	8	8	8	8	8	7	7	7	7	7	454520	476460	452660	380520	425400	362200	1.06872	1.12031	1.06435	0.894724	1.00025	0.851647	0.8442	0.0271732
O95294	RasGAP-activating-like protein 1 OS=Homo sapiens OX=9606 GN=RASAL1 PE=1 SV=3	RASAL1	90.015	31	74	17	17	11	11	9	14	15	14	13	14	13	14	15	17	13	14	13	14	15	17	71763	68973	71954	88229	90317	86413	0.901453	0.866406	0.903852	1.10829	1.13452	1.08548	1.2458	0.000300637
O95295	SNARE-associated protein Snapin OS=Homo sapiens OX=9606 GN=SNAPIN PE=1 SV=1	SNAPIN	14.874	61	33	6	6	5	5	6	5	5	7	4	4	5	6	5	6	4	4	5	6	5	6	246210	269770	253980	245570	230570	252030	0.986069	1.08043	1.01719	0.983506	0.923431	1.00938	0.9457	0.21266
O95297	Myelin protein zero-like protein 1 OS=Homo sapiens OX=9606 GN=MPZL1 PE=1 SV=1	MPZL1	29.082	27.5	19	5	5	2	4	2	4	3	4	5	5	5	5	5	4	5	5	5	5	5	4	160040	165020	172370	142400	148380	156650	1.01628	1.0479	1.09458	0.904261	0.942235	0.994751	0.8995	0.0386502
O95298	NADH dehydrogenase [ubiquinone] 1 subunit C2 OS=Homo sapiens OX=9606 GN=NDUFC2 PE=1 SV=1	NDUFC2	14.187	39.5	19	6	6	3	3	6	2	3	2	5	5	6	6	5	5	5	5	6	6	5	5	299770	292600	277630	220310	255900	233410	1.13864	1.11141	1.05455	0.836822	0.972006	0.88658	0.8157	0.0139678
O95299	NADH dehydrogenase [ubiquinone] 1 alpha subcomplex subunit 10, mitochondrial OS=Homo sapiens OX=9606 GN=NDUFA10 PE=1 SV=1	NDUFA10	40.75	47.3	50	13	13	8	8	9	7	8	10	9	8	12	10	11	12	9	8	12	10	11	12	269100	283230	300510	249880	254610	247670	1.00598	1.0588	1.1234	0.934131	0.951813	0.925869	0.8819	0.0193194
O95336	6-phosphogluconolactonase OS=Homo sapiens OX=9606 GN=PGLS PE=1 SV=2	PGLS	27.547	62	77	11	11	14	11	13	13	13	13	11	10	10	10	11	10	11	10	10	10	11	10	512260	499710	503020	445780	424710	420160	1.09549	1.06865	1.07573	0.953323	0.908263	0.898533	0.8519	0.00122334
O95342	Bile salt export pump OS=Homo sapiens OX=9606 GN=ABCB11 PE=1 SV=2	ABCB11	146.41	1.6	6	1	1	0	2	0	1	2	1	1	1	1	1	1	1	1	1	1	1	1	1	0	0	0	0	0	0
O95347	Structural maintenance of chromosomes protein 2 OS=Homo sapiens OX=9606 GN=SMC2 PE=1 SV=2	SMC2	135.65	43.4	272	51	51	43	49	45	50	43	42	47	48	50	48	49	46	47	48	50	48	49	46	505340	514630	513530	471620	483070	477010	1.02254	1.04134	1.03911	0.95431	0.977479	0.965217	0.9336	0.00158328
O95352	Ubiquitin-like modifier-activating enzyme ATG7 OS=Homo sapiens OX=9606 GN=ATG7 PE=1 SV=1	ATG7	77.959	32.7	54	16	16	9	9	10	9	10	7	12	14	14	12	14	14	12	14	14	12	14	14	116730	115380	129770	104790	101100	103310	1.04366	1.03159	1.16025	0.936908	0.903916	0.923675	0.8544	0.0158706
O95363	Phenylalanine--tRNA ligase, mitochondrial OS=Homo sapiens OX=9606 GN=FARS2 PE=1 SV=1	FARS2	52.356	8	5	3	3	0	1	1	0	1	2	2	3	3	1	2	2	2	3	3	1	2	2	10036	13178	15582	0	18986	33755	0.548194	0.719818	0.851131		1.03707	1.84379	2.0392	0.0847463
O95365	Zinc finger and BTB domain-containing protein 7A OS=Homo sapiens OX=9606 GN=ZBTB7A PE=1 SV=1	ZBTB7A	61.438	16.8	21	6	6	3	2	3	3	5	5	4	5	4	6	5	6	4	5	4	6	5	6	30401	25157	24147	25258	27645	28217	1.13419	0.938548	0.900867	0.942316	1.03137	1.05271	1.0178	0.797442
O95372	Acyl-protein thioesterase 2 OS=Homo sapiens OX=9606 GN=LYPLA2 PE=1 SV=1	LYPLA2	24.737	51.5	62	9	9	10	12	11	10	8	11	8	8	8	8	8	9	8	8	8	8	8	9	369970	393000	373100	381030	395800	418110	0.9523	1.01158	0.960356	0.980768	1.01879	1.07621	1.0518	0.202214
O95373	Importin-7 OS=Homo sapiens OX=9606 GN=IPO7 PE=1 SV=1	IPO7	119.52	38.9	214	34	33	36	36	35	37	33	37	31	32	31	32	30	32	30	31	30	31	29	31	1253700	1220300	1229800	1125000	1113000	1164800	1.05848	1.03028	1.0383	0.949821	0.93969	0.983424	0.9187	0.00593575
O95376	E3 ubiquitin-protein ligase ARIH2 OS=Homo sapiens OX=9606 GN=ARIH2 PE=1 SV=1	ARIH2	57.818	50.5	86	19	19	12	16	12	14	15	17	17	17	16	17	17	19	17	17	16	17	17	19	161780	170060	169890	164390	164400	169280	0.970874	1.02056	1.01954	0.986537	0.986597	1.01588	0.9927	0.727892
O95379	Tumor necrosis factor alpha-induced protein 8 OS=Homo sapiens OX=9606 GN=TNFAIP8 PE=1 SV=1	TNFAIP8	23.003	45.5	19	6	6	3	2	4	3	2	5	4	4	6	6	5	5	4	4	6	6	5	5	133750	133730	131050	137690	141400	167900	0.94912	0.948978	0.92996	0.977079	1.00341	1.19146	1.1216	0.150933
O95391	Pre-mRNA-splicing factor SLU7 OS=Homo sapiens OX=9606 GN=SLU7 PE=1 SV=2	SLU7	68.386	28.2	44	11	11	7	5	9	9	7	7	10	8	10	9	9	8	10	8	10	9	9	8	78731	81244	82504	81672	85419	82853	0.959309	0.989929	1.00528	0.995144	1.0408	1.00953	1.0308	0.187354
O95394	Phosphoacetylglucosamine mutase OS=Homo sapiens OX=9606 GN=PGM3 PE=1 SV=1	PGM3	59.851	30.6	42	10	10	6	9	8	7	6	6	7	8	8	9	8	8	7	8	8	9	8	8	112700	111170	112700	102550	106900	99890	1.04689	1.03268	1.04689	0.952609	0.993018	0.9279	0.9191	0.0138979
O95396	Adenylyltransferase and sulfurtransferase MOCS3 OS=Homo sapiens OX=9606 GN=MOCS3 PE=1 SV=1	MOCS3	49.669	7.6	7	2	2	1	1	1	1	1	2	2	2	2	2	2	2	2	2	2	2	2	2	28112	31231	33151	32431	34199	36626	0.86167	0.957272	1.01612	0.994054	1.04825	1.12264	1.1164	0.136114
O95399	Urotensin-2 OS=Homo sapiens OX=9606 GN=UTS2 PE=1 SV=1	UTS2	14.295	6.5	5	1	1	1	1	1	1	1	0	1	1	1	1	1	1	1	1	1	1	1	1	0	0	0	0	0	0
O95400	CD2 antigen cytoplasmic tail-binding protein 2 OS=Homo sapiens OX=9606 GN=CD2BP2 PE=1 SV=1	CD2BP2	37.646	49	36	10	10	5	5	5	6	8	7	8	8	9	8	9	9	8	8	9	8	9	9	197050	209550	216020	228790	219900	163650	0.957359	1.01809	1.04952	1.11157	1.06838	0.795086	0.9835	0.818757
O95402	Mediator of RNA polymerase II transcription subunit 26 OS=Homo sapiens OX=9606 GN=MED26 PE=1 SV=2	MED26	65.446	5.2	4	2	2	2	0	1	0	1	0	2	0	1	1	1	0	2	0	1	1	1	0	0	0	0	0	0	0
O95406	Protein cornichon homolog 1 OS=Homo sapiens OX=9606 GN=CNIH1 PE=1 SV=1	CNIH1	16.699	17.4	3	1	1	1	1	0	0	1	0	1	1	1	1	1	0	1	1	1	1	1	0	0	0	0	0	0	0
O95427	GPI ethanolamine phosphate transferase 1 OS=Homo sapiens OX=9606 GN=PIGN PE=1 SV=1	PIGN	105.81	13.7	30	8	8	5	5	6	4	5	5	6	6	7	8	6	7	6	6	7	8	6	7	135330	117410	126530	126570	120940	139230	1.06001	0.919649	0.991084	0.991397	0.947298	1.09056	1.0197	0.75563
O95429	BAG family molecular chaperone regulator 4 OS=Homo sapiens OX=9606 GN=BAG4 PE=1 SV=1	BAG4	49.593	11.6	13	3	3	1	2	2	3	3	2	1	2	3	3	3	3	1	2	3	3	3	3	0	27932	35631	49129	53762	53777		0.634152	0.808946	1.1154	1.22058	1.22092	1.6432	0.0145934
O95433	Activator of 90 kDa heat shock protein ATPase homolog 1 OS=Homo sapiens OX=9606 GN=AHSA1 PE=1 SV=1	AHSA1	38.274	74	133	19	19	25	24	22	21	20	21	19	19	19	19	19	18	19	19	19	19	19	18	1982600	2039100	2014700	1805400	1853700	1755700	1.03881	1.06841	1.05563	0.945962	0.971269	0.919921	0.897	0.00352288
O95453	Poly(A)-specific ribonuclease PARN OS=Homo sapiens OX=9606 GN=PARN PE=1 SV=1	PARN	73.45	40.5	100	23	23	17	12	17	19	17	18	17	18	18	20	18	20	17	18	18	20	18	20	295610	314100	313760	321620	332790	342890	0.923411	0.981169	0.980107	1.00466	1.03955	1.0711	1.0799	0.0477428
O95455	dTDP-D-glucose 4,6-dehydratase OS=Homo sapiens OX=9606 GN=TGDS PE=1 SV=1	TGDS	40.213	18.3	20	5	5	2	3	3	4	3	5	3	3	3	4	4	5	3	3	3	4	4	5	39137	38031	39273	37699	42355	43081	0.980157	0.952458	0.983563	0.944143	1.06075	1.07893	1.0575	0.277022
O95456	Proteasome assembly chaperone 1 OS=Homo sapiens OX=9606 GN=PSMG1 PE=1 SV=1	PSMG1	32.854	63.2	83	15	15	16	15	13	13	13	13	14	14	15	13	13	12	14	14	15	13	13	12	698170	703140	702100	666690	694150	703980	1.00499	1.01214	1.01065	0.959674	0.999201	1.01335	0.9817	0.317457
O95466	Formin-like protein 1 OS=Homo sapiens OX=9606 GN=FMNL1 PE=1 SV=3	FMNL1	121.85	23.9	95	19	16	15	16	16	15	15	18	14	16	16	15	16	17	13	14	15	14	13	15	166550	157370	173660	164630	164180	164550	1.00844	0.952853	1.05149	0.996811	0.994086	0.996327	0.9915	0.800631
O95470	Sphingosine-1-phosphate lyase 1 OS=Homo sapiens OX=9606 GN=SGPL1 PE=1 SV=3	SGPL1	63.523	29.2	46	11	11	8	8	8	7	8	7	10	10	9	9	9	9	10	10	9	9	9	9	99585	109880	112360	88617	86740	91464	1.01506	1.11999	1.14527	0.903263	0.884131	0.932282	0.8291	0.0097307
O95476	CTD nuclear envelope phosphatase 1 OS=Homo sapiens OX=9606 GN=CTDNEP1 PE=1 SV=2	CTDNEP1	28.377	4.5	4	1	1	0	1	0	1	1	1	0	1	1	1	1	1	0	1	1	1	1	1	0	0	0	0	0	0
O95478	Ribosome biogenesis protein NSA2 homolog OS=Homo sapiens OX=9606 GN=NSA2 PE=1 SV=1	NSA2	30.065	41.5	30	8	8	6	7	5	3	4	5	7	8	8	7	7	5	7	8	8	7	7	5	145990	142320	120040	83614	84660	103510	1.28789	1.25552	1.05897	0.737625	0.746853	0.913144	0.6656	0.0115707
O95479	GDH/6PGL endoplasmic bifunctional protein OS=Homo sapiens OX=9606 GN=H6PD PE=1 SV=2	H6PD	88.892	3.3	7	2	2	1	1	1	1	1	2	1	1	1	1	2	2	1	1	1	1	2	2	0	0	0	0	16039	18718					0.922922	1.07708
O95486	Protein transport protein Sec24A OS=Homo sapiens OX=9606 GN=SEC24A PE=1 SV=2	SEC24A	119.75	23.7	95	18	17	13	18	16	16	14	18	16	16	17	17	16	16	15	15	16	16	15	15	99676	96646	92146	91280	92137	88094	1.068	1.03553	0.987316	0.978037	0.987219	0.9439	0.9412	0.0864073
O95487	Protein transport protein Sec24B OS=Homo sapiens OX=9606 GN=SEC24B PE=1 SV=2	SEC24B	137.42	23.3	91	20	19	14	16	16	16	14	15	16	15	16	17	17	19	15	14	15	16	16	18	117250	129690	129780	130520	126140	120560	0.933098	1.0321	1.03281	1.0387	1.00385	0.95944	1.0013	0.964675
O95498	Vascular non-inflammatory molecule 2 OS=Homo sapiens OX=9606 GN=VNN2 PE=1 SV=3	VNN2	58.502	5	7	2	2	1	1	1	1	1	2	1	1	1	2	1	2	1	1	1	2	1	2	0	0	0	20149	0	19663				1.01221		0.987793
O95503	Chromobox protein homolog 6 OS=Homo sapiens OX=9606 GN=CBX6 PE=1 SV=1	CBX6	43.898	5.8	2	2	2	1	0	0	0	0	1	2	1	1	0	1	1	2	1	1	0	1	1	0	0	0	0	0	0
O95544	NAD kinase OS=Homo sapiens OX=9606 GN=NADK PE=1 SV=1	NADK	49.228	13.9	6	4	4	1	0	0	1	1	3	1	2	1	3	3	4	1	2	1	3	3	4	0	22457	0	38693	48810	47929		0.568931		0.980258	1.23656	1.21425	2.0102
O95551	Tyrosyl-DNA phosphodiesterase 2 OS=Homo sapiens OX=9606 GN=TDP2 PE=1 SV=1	TDP2	40.929	32	30	7	7	5	5	5	6	5	4	5	6	6	6	7	5	5	6	6	6	7	5	77371	97083	94413	90135	87940	86672	0.869966	1.09161	1.06159	1.01348	0.988805	0.974547	0.9847	0.890758
O95563	Mitochondrial pyruvate carrier 2 OS=Homo sapiens OX=9606 GN=MPC2 PE=1 SV=1	MPC2	14.279	57.5	43	7	7	8	8	7	6	8	6	7	7	6	6	7	7	7	7	6	6	7	7	206400	221420	227490	194360	198010	190240	1.00039	1.07319	1.10261	0.942032	0.959723	0.922063	0.8891	0.0200403
O95571	Persulfide dioxygenase ETHE1, mitochondrial OS=Homo sapiens OX=9606 GN=ETHE1 PE=1 SV=2	ETHE1	27.873	48.4	34	8	8	9	6	5	4	4	6	8	7	7	7	6	6	8	7	7	7	6	6	72656	74765	81440	75022	72597	77250	0.960783	0.988672	1.07694	0.99207	0.960003	1.02153	0.9826	0.68772
O95573	Long-chain-fatty-acid--CoA ligase 3 OS=Homo sapiens OX=9606 GN=ACSL3 PE=1 SV=3	ACSL3	80.419	49.9	121	26	24	20	18	20	21	21	21	22	23	24	24	23	23	20	21	22	22	22	21	342730	340390	326660	253230	253300	244500	1.16786	1.15989	1.1131	0.862887	0.863125	0.833139	0.7438	0.00010013
O95602	DNA-directed RNA polymerase I subunit RPA1 OS=Homo sapiens OX=9606 GN=POLR1A PE=1 SV=2	POLR1A	194.81	44.9	204	50	50	31	33	31	37	37	35	41	39	36	45	45	39	41	39	36	45	45	39	543030	573820	557460	599160	618190	646380	0.9209	0.973115	0.945371	1.01609	1.04836	1.09617	1.1131	0.0170116
O95613	Pericentrin OS=Homo sapiens OX=9606 GN=PCNT PE=1 SV=4	PCNT	378.03	2.2	9	5	5	1	1	1	3	1	2	3	3	3	5	3	5	3	3	3	5	3	5	540410	353660	434820	488420	489880	499260	1.15536	0.756101	0.929616	1.04421	1.04733	1.06738	1.1119	0.379706
O95619	YEATS domain-containing protein 4 OS=Homo sapiens OX=9606 GN=YEATS4 PE=1 SV=1	YEATS4	26.499	38.8	33	7	7	4	6	5	6	6	6	6	7	7	7	7	6	6	7	7	7	7	6	77797	83777	74048	84882	87048	82516	0.952484	1.0257	0.906584	1.03923	1.06575	1.01026	1.0799	0.116785
O95625	Zinc finger and BTB domain-containing protein 11 OS=Homo sapiens OX=9606 GN=ZBTB11 PE=1 SV=2	ZBTB11	119.38	0.9	2	1	1	0	0	0	1	0	1	0	0	0	1	0	1	0	0	0	1	0	1	0	0	0	0	0	0
O95628	CCR4-NOT transcription complex subunit 4 OS=Homo sapiens OX=9606 GN=CNOT4 PE=1 SV=3	CNOT4	63.509	20.5	27	8	8	3	4	4	3	7	6	7	7	8	6	7	8	7	7	8	6	7	8	27648	24213	30573	36997	34872	35102	0.875837	0.767023	0.968496	1.172	1.10468	1.11197	1.2977	0.0194795
O95630	STAM-binding protein OS=Homo sapiens OX=9606 GN=STAMBP PE=1 SV=1	STAMBP	48.076	38.7	52	12	11	9	9	8	9	8	9	11	11	11	10	10	10	10	11	10	10	9	10	111160	107940	102270	104020	102970	100840	1.06001	1.02931	0.975238	0.991926	0.981914	0.961602	0.9579	0.178019
O95639	Cleavage and polyadenylation specificity factor subunit 4 OS=Homo sapiens OX=9606 GN=CPSF4 PE=1 SV=1	CPSF4	30.255	55.8	51	11	11	7	9	8	11	8	8	10	10	10	11	10	9	10	10	10	11	10	9	349020	330920	353420	327430	340030	324670	1.03388	0.980267	1.04692	0.969928	1.00725	0.961752	0.9601	0.175859
O95644	Nuclear factor of activated T-cells, cytoplasmic 1 OS=Homo sapiens OX=9606 GN=NFATC1 PE=1 SV=3	NFATC1	101.24	14.1	21	8	8	2	4	4	2	5	4	5	6	7	6	7	5	5	6	7	6	7	5	47519	47488	44458	50445	46280	56397	0.974459	0.973823	0.911688	1.03446	0.949051	1.15652	1.0979	0.213668
O95670	V-type proton ATPase subunit G 2 OS=Homo sapiens OX=9606 GN=ATP6V1G2 PE=1 SV=1	ATP6V1G2	13.604	56.8	14	4	3	3	3	2	2	2	2	4	4	4	4	4	4	3	3	3	3	3	3	84533	92367	87376	106950	108080	96247	0.881236	0.962904	0.910874	1.11493	1.12671	1.00335	1.1778	0.0225654
O95671	Probable bifunctional dTTP/UTP pyrophosphatase/methyltransferase protein OS=Homo sapiens OX=9606 GN=ASMTL PE=1 SV=3	ASMTL	68.856	52.2	144	27	27	21	19	27	24	27	26	23	23	25	26	24	26	23	23	25	26	24	26	395290	388330	376980	360300	382780	389860	1.0341	1.01589	0.986196	0.94256	1.00137	1.01989	0.9762	0.424188
O95674	Phosphatidate cytidylyltransferase 2 OS=Homo sapiens OX=9606 GN=CDS2 PE=1 SV=1	CDS2	51.417	13.3	22	4	4	4	3	3	4	4	4	4	4	4	4	4	4	4	4	4	4	4	4	268290	260680	274120	284840	312220	311390	0.940521	0.913844	0.960959	0.998539	1.09452	1.09161	1.1312	0.0215772
O95684	Centrosomal protein 43 OS=Homo sapiens OX=9606 GN=CEP43 PE=1 SV=1	CEP43	43.064	14	16	4	4	2	3	3	3	2	3	2	3	3	3	3	3	2	3	3	3	3	3	41876	32649	32989	28002	25564	30956	1.30838	1.02009	1.03071	0.874898	0.798725	0.967194	0.7861	0.0735697
O95696	Bromodomain-containing protein 1 OS=Homo sapiens OX=9606 GN=BRD1 PE=1 SV=1	BRD1	119.52	8.3	23	7	7	3	3	4	3	4	6	4	4	4	5	6	6	4	4	4	5	6	6	20536	23842	23319	20761	21492	16495	0.974463	1.13134	1.10652	0.98514	1.01983	0.782712	0.8678	0.198926
O95707	Ribonuclease P protein subunit p29 OS=Homo sapiens OX=9606 GN=POP4 PE=1 SV=2	POP4	25.424	34.1	24	6	6	5	3	5	4	3	4	6	6	6	5	3	5	6	6	6	5	3	5	47198	46877	45631	39246	37649	41840	1.09576	1.0883	1.05937	0.91114	0.874064	0.971363	0.8499	0.00723792
O95714	E3 ubiquitin-protein ligase HERC2 OS=Homo sapiens OX=9606 GN=HERC2 PE=1 SV=2	HERC2	527.22	10.9	78	31	31	7	8	6	20	15	22	14	17	16	25	21	26	14	17	16	25	21	26	39824	49421	48269	67970	68628	71884	0.690598	0.857021	0.837044	1.17868	1.19009	1.24656	1.5161	0.003977
O95716	Ras-related protein Rab-3D OS=Homo sapiens OX=9606 GN=RAB3D PE=1 SV=1	RAB3D	24.267	38.4	20	7	3	3	4	5	2	3	3	4	6	6	5	5	4	2	3	3	2	2	2	84638	91187	82340	78468	74062	65893	1.06555	1.148	1.03662	0.987872	0.932403	0.829559	0.8461	0.0475151
O95721	Synaptosomal-associated protein 29 OS=Homo sapiens OX=9606 GN=SNAP29 PE=1 SV=1	SNAP29	28.97	39.9	24	9	9	1	2	3	5	7	6	3	5	5	6	8	8	3	5	5	6	8	8	47987	37495	50748	76963	72590	85585	0.775301	0.605787	0.819909	1.24345	1.1728	1.38275	1.726	0.00621357
O95747	Serine/threonine-protein kinase OSR1 OS=Homo sapiens OX=9606 GN=OXSR1 PE=1 SV=1	OXSR1	58.022	45.5	86	17	15	13	15	13	15	15	15	17	17	17	17	17	17	15	15	15	15	15	15	509220	497440	476270	465980	471650	461290	1.06019	1.03567	0.991592	0.970168	0.981973	0.960404	0.9433	0.0482567
O95749	Geranylgeranyl pyrophosphate synthase OS=Homo sapiens OX=9606 GN=GGPS1 PE=1 SV=1	GGPS1	34.87	7.3	3	2	2	0	1	1	1	0	0	1	1	1	1	0	1	1	1	1	1	0	1	0	0	0	0	0	0
O95757	Heat shock 70 kDa protein 4L OS=Homo sapiens OX=9606 GN=HSPA4L PE=1 SV=3	HSPA4L	94.511	45.2	100	27	24	13	18	18	15	20	16	22	23	25	23	24	20	19	20	22	20	21	17	126440	125260	132590	116670	121000	126450	1.01367	1.00421	1.06297	0.935343	0.970057	1.01375	0.9475	0.137107
O95758	Polypyrimidine tract-binding protein 3 OS=Homo sapiens OX=9606 GN=PTBP3 PE=1 SV=2	PTBP3	59.689	44	83	16	14	13	12	12	14	14	18	14	15	15	15	15	15	12	13	13	14	14	14	485170	507600	510180	449850	442410	439880	1.02678	1.07425	1.07971	0.952033	0.936288	0.930933	0.8863	0.00225414
O95777	U6 snRNA-associated Sm-like protein LSm8 OS=Homo sapiens OX=9606 GN=LSM8 PE=1 SV=3	LSM8	10.403	82.3	40	5	5	6	8	6	7	7	6	5	5	5	5	5	5	5	5	5	5	5	5	894600	902140	932490	772100	767280	765890	1.06616	1.07515	1.11132	0.920171	0.914426	0.91277	0.8447	0.000197337
O95782	AP-2 complex subunit alpha-1 OS=Homo sapiens OX=9606 GN=AP2A1 PE=1 SV=3	AP2A1	107.54	42.4	158	30	24	24	28	25	27	27	27	25	28	27	27	28	28	20	22	22	22	23	22	306180	310070	301550	293830	304080	303030	1.01008	1.02292	0.99481	0.969341	1.00316	0.999692	0.9816	0.241968
O95785	Protein Wiz OS=Homo sapiens OX=9606 GN=WIZ PE=1 SV=2	WIZ	178.67	9.9	28	9	9	5	3	6	6	5	3	5	5	6	9	7	4	5	5	6	9	7	4	37163	38406	41005	47446	60608	81599	0.728146	0.752501	0.803424	0.929624	1.18751	1.59879	1.6269	0.0439614
O95793	Double-stranded RNA-binding protein Staufen homolog 1 OS=Homo sapiens OX=9606 GN=STAU1 PE=1 SV=2	STAU1	63.182	39.2	84	19	19	15	14	12	15	12	16	17	17	19	17	16	15	17	17	19	17	16	15	123780	119870	121180	122060	124430	118960	1.01698	0.984855	0.995618	1.00285	1.02232	0.977379	1.0017	0.924691
O95801	Tetratricopeptide repeat protein 4 OS=Homo sapiens OX=9606 GN=TTC4 PE=1 SV=3	TTC4	44.678	58.9	70	16	16	11	9	10	12	13	15	13	13	13	14	13	14	13	13	13	14	13	14	126550	131660	137720	141410	151490	154300	0.900573	0.936937	0.980062	1.00632	1.07805	1.09805	1.1295	0.027995
O95816	BAG family molecular chaperone regulator 2 OS=Homo sapiens OX=9606 GN=BAG2 PE=1 SV=1	BAG2	23.772	54	84	11	11	15	13	15	13	14	14	11	11	11	11	11	11	11	11	11	11	11	11	520640	534540	517070	464980	467030	474130	1.04883	1.07684	1.04164	0.936707	0.940837	0.95514	0.8943	0.000679303
O95819	Mitogen-activated protein kinase kinase kinase kinase 4 OS=Homo sapiens OX=9606 GN=MAP4K4 PE=1 SV=2	MAP4K4	142.1	25.3	88	21	17	18	13	10	15	15	17	19	17	16	17	16	15	16	13	13	13	12	11	105830	102690	107770	110660	114450	124330	0.95381	0.92551	0.971295	0.997341	1.0315	1.12054	1.1048	0.0575323
O95822	Malonyl-CoA decarboxylase, mitochondrial OS=Homo sapiens OX=9606 GN=MLYCD PE=1 SV=3	MLYCD	55.003	25.8	41	9	9	7	5	7	7	8	7	7	6	8	8	8	7	7	6	8	8	8	7	60907	67780	67991	56672	52874	57299	1.00528	1.11872	1.1222	0.93538	0.872693	0.945728	0.8483	0.0204977
O95825	Quinone oxidoreductase-like protein 1 OS=Homo sapiens OX=9606 GN=CRYZL1 PE=1 SV=2	CRYZL1	38.696	21.5	25	5	5	4	3	4	4	5	5	4	3	4	5	5	4	4	3	4	5	5	4	49892	45372	43583	43179	46976	49363	1.07539	0.977968	0.939407	0.930699	1.01254	1.06399	1.0048	0.934138
O95831	Apoptosis-inducing factor 1, mitochondrial OS=Homo sapiens OX=9606 GN=AIFM1 PE=1 SV=1	AIFM1	66.9	57.6	176	27	27	29	35	27	28	28	29	25	27	27	27	27	25	25	27	27	27	27	25	803430	837020	806280	659370	656500	672340	1.08695	1.1324	1.09081	0.892057	0.888174	0.909604	0.8126	0.000159137
O95834	Echinoderm microtubule-associated protein-like 2 OS=Homo sapiens OX=9606 GN=EML2 PE=1 SV=1	EML2	70.678	21.9	38	10	10	5	6	7	4	9	7	7	9	8	8	8	9	7	9	8	8	8	9	94477	96037	96292	129770	128600	134140	0.83446	0.848239	0.850491	1.14618	1.13585	1.18478	1.3686	2.44105e-05
O95857	Tetraspanin-13 OS=Homo sapiens OX=9606 GN=TSPAN13 PE=2 SV=1	TSPAN13	22.147	3.9	5	1	1	1	0	1	1	1	1	1	1	1	1	1	1	1	1	1	1	1	1	0	0	0	0	0	0
O95861	3'(2'),5'-bisphosphate nucleotidase 1 OS=Homo sapiens OX=9606 GN=BPNT1 PE=1 SV=1	BPNT1	33.392	63.6	124	19	19	20	21	22	21	21	19	18	19	18	18	18	18	18	19	18	18	18	18	1703500	1644100	1707500	1560300	1570000	1502100	1.05507	1.01828	1.05755	0.966379	0.972387	0.930333	0.9164	0.00908943
O95864	Acyl-CoA 6-desaturase OS=Homo sapiens OX=9606 GN=FADS2 PE=1 SV=1	FADS2	52.259	23.9	33	9	8	3	3	2	9	9	7	6	5	6	8	7	8	6	5	6	7	7	8	62491	60950	61391	110440	106840	103620	0.741393	0.72311	0.728342	1.31026	1.26755	1.22935	1.7362	9.97983e-06
O95865	N(G),N(G)-dimethylarginine dimethylaminohydrolase 2 OS=Homo sapiens OX=9606 GN=DDAH2 PE=1 SV=1	DDAH2	29.644	40.7	36	7	7	4	4	6	8	9	5	6	6	6	7	7	6	6	6	6	7	7	6	614480	637290	585320	658530	707870	663190	0.9535	0.988895	0.908252	1.02185	1.09841	1.02908	1.1048	0.0416094
O95870	Phosphatidylserine lipase ABHD16A OS=Homo sapiens OX=9606 GN=ABHD16A PE=1 SV=3	ABHD16A	63.243	12.2	14	5	5	2	2	4	2	2	2	2	2	5	2	4	2	2	2	5	2	4	2	43819	46727	39556	40534	32514	39808	1.08214	1.15395	0.97686	1.00101	0.802954	0.983083	0.8674	0.166573
O95881	Thioredoxin domain-containing protein 12 OS=Homo sapiens OX=9606 GN=TXNDC12 PE=1 SV=1	TXNDC12	19.206	40.1	32	6	6	5	5	5	6	6	5	6	5	6	5	6	4	6	5	6	5	6	4	396020	432490	416810	370780	370790	365860	1.00993	1.10294	1.06295	0.945566	0.945591	0.933019	0.8893	0.0108074
O95900	Mitochondrial mRNA pseudouridine synthase TRUB2 OS=Homo sapiens OX=9606 GN=TRUB2 PE=1 SV=1	TRUB2	36.694	3.3	2	1	1	0	0	0	1	0	1	0	1	0	1	1	1	0	1	0	1	1	1	0	0	0	0	0	0
O95905	Protein ecdysoneless homolog OS=Homo sapiens OX=9606 GN=ECD PE=1 SV=1	ECD	72.757	14.6	22	6	6	3	2	2	5	6	4	4	3	4	5	6	6	4	3	4	5	6	6	32554	34210	32100	58200	48802	67730	0.713914	0.75023	0.703958	1.27633	1.07024	1.48533	1.7674	0.00438358
O95926	Pre-mRNA-splicing factor SYF2 OS=Homo sapiens OX=9606 GN=SYF2 PE=1 SV=1	SYF2	28.722	11.1	4	2	2	0	0	0	1	1	2	1	1	1	1	2	2	1	1	1	1	2	2	0	0	0	0	81697	86539					0.971219	1.02878
O95980	Reversion-inducing cysteine-rich protein with Kazal motifs OS=Homo sapiens OX=9606 GN=RECK PE=1 SV=1	RECK	106.46	1.2	5	1	1	0	1	1	1	1	1	1	1	1	1	1	1	1	1	1	1	1	1	0	0	0	0	0	0
O95983	Methyl-CpG-binding domain protein 3 OS=Homo sapiens OX=9606 GN=MBD3 PE=1 SV=1	MBD3	32.844	45.7	52	9	9	8	8	8	10	8	10	8	8	8	9	9	9	8	8	8	9	9	9	143570	163130	185150	211970	204890	232800	0.754632	0.857443	0.973185	1.11416	1.07694	1.22364	1.3208	0.0270348
O95985	DNA topoisomerase 3-beta-1 OS=Homo sapiens OX=9606 GN=TOP3B PE=1 SV=1	TOP3B	96.661	16.9	30	10	9	6	6	4	7	3	4	9	9	5	9	7	7	8	9	5	8	6	6	34838	29139	30813	29688	32186	32299	1.10618	0.925229	0.978382	0.942661	1.02198	1.02557	0.9935	0.943723
O95989	Diphosphoinositol polyphosphate phosphohydrolase 1 OS=Homo sapiens OX=9606 GN=NUDT3 PE=1 SV=1	NUDT3	19.471	35.5	26	5	5	5	4	5	4	5	3	5	4	5	4	5	4	5	4	5	4	5	4	384760	381630	380310	358860	396450	366480	1.01766	1.00938	1.00589	0.94916	1.04858	0.969314	0.9783	0.49508
O95999	B-cell lymphoma/leukemia 10 OS=Homo sapiens OX=9606 GN=BCL10 PE=1 SV=1	BCL10	26.251	24.9	14	5	5	3	2	3	2	2	2	4	3	3	3	4	4	4	3	3	3	4	4	42115	42843	41364	37795	42766	45966	0.999371	1.01665	0.98155	0.896859	1.01482	1.09075	1.0016	0.980471
O96000	NADH dehydrogenase [ubiquinone] 1 beta subcomplex subunit 10 OS=Homo sapiens OX=9606 GN=NDUFB10 PE=1 SV=3	NDUFB10	20.776	59.3	58	9	8	10	8	9	10	12	9	7	7	6	7	8	5	7	7	6	7	7	5	432930	459080	447100	449460	416300	445610	0.980041	1.03924	1.01212	1.01746	0.942395	1.00875	0.9793	0.512691
O96005	Cleft lip and palate transmembrane protein 1 OS=Homo sapiens OX=9606 GN=CLPTM1 PE=1 SV=1	CLPTM1	76.096	28.7	59	12	12	10	9	8	10	13	9	11	10	10	10	12	9	11	10	10	10	12	9	202480	208030	205300	231380	217010	224140	0.942981	0.968828	0.956114	1.07757	1.01065	1.04385	1.0921	0.0119497
O96006	E3 SUMO-protein ligase ZBED1 OS=Homo sapiens OX=9606 GN=ZBED1 PE=1 SV=1	ZBED1	78.155	5.2	10	3	3	0	2	2	3	1	2	1	3	2	2	3	3	1	3	2	2	3	3	0	12369	16758	24943	25037	26304		0.586703	0.794889	1.18313	1.18759	1.24769	1.746	0.0159961
O96007	Molybdopterin synthase catalytic subunit OS=Homo sapiens OX=9606 GN=MOCS2 PE=1 SV=1	MOCS2	20.944	41	24	5	5	3	4	4	4	5	4	4	4	3	5	5	4	4	4	3	5	5	4	426570	441400	454930	394120	399050	407250	1.01431	1.04957	1.08174	0.937146	0.948869	0.968367	0.9074	0.00976511
O96008	Mitochondrial import receptor subunit TOM40 homolog OS=Homo sapiens OX=9606 GN=TOMM40 PE=1 SV=1	TOMM40	37.893	64.5	112	14	14	19	19	19	20	19	16	14	14	12	14	14	12	14	14	12	14	14	12	1706600	1780500	1648100	1475500	1445800	1557300	1.06509	1.11122	1.02858	0.920864	0.902328	0.971915	0.8721	0.012187
O96011	Peroxisomal membrane protein 11B OS=Homo sapiens OX=9606 GN=PEX11B PE=1 SV=1	PEX11B	28.431	51.4	48	10	10	10	8	9	6	8	7	9	10	10	9	9	8	9	10	10	9	9	8	145120	148120	132420	101700	104650	97972	1.1928	1.21745	1.08841	0.835911	0.860158	0.805269	0.7149	0.00105087
O96013	Serine/threonine-protein kinase PAK 4 OS=Homo sapiens OX=9606 GN=PAK4 PE=1 SV=1	PAK4	64.071	19.8	26	7	7	5	5	3	4	5	4	5	6	6	6	7	7	5	6	6	6	7	7	70360	65071	62746	65620	64574	69806	1.06023	0.980534	0.945499	0.988806	0.973045	1.05188	1.0092	0.825174
O96017	Serine/threonine-protein kinase Chk2 OS=Homo sapiens OX=9606 GN=CHEK2 PE=1 SV=1	CHEK2	60.914	28.9	45	10	10	5	8	7	9	7	9	5	7	8	9	8	9	5	7	8	9	8	9	54003	63669	74061	86274	95423	95218	0.691389	0.815141	0.948187	1.10455	1.22168	1.21906	1.4443	0.0181335
O96019	Actin-like protein 6A OS=Homo sapiens OX=9606 GN=ACTL6A PE=1 SV=1	ACTL6A	47.46	57.8	110	16	16	19	16	20	16	20	19	14	15	16	15	14	14	14	15	16	15	14	14	1245700	1222800	1214600	1350900	1333700	1274600	0.978004	0.960025	0.953587	1.0606	1.04709	1.00069	1.075	0.0198752
O96028	Histone-lysine N-methyltransferase NSD2 OS=Homo sapiens OX=9606 GN=NSD2 PE=1 SV=1	NSD2	152.26	14	32	13	13	3	2	2	8	5	12	6	5	5	10	6	12	6	5	5	10	6	12	8044.7	18960	13592	31890	33870	29795	0.354518	0.835539	0.598979	1.40534	1.4926	1.31302	2.3538	0.0222872
O96033	Molybdopterin synthase sulfur carrier subunit OS=Homo sapiens OX=9606 GN=MOCS2 PE=1 SV=1	MOCS2	9.7552	28.4	7	2	2	0	1	1	1	2	2	1	2	2	2	2	2	1	2	2	2	2	2	0	39402	43327	40384	53898	71176		0.793797	0.87287	0.81358	1.08583	1.43392	1.3333	0.308112
P00156	Cytochrome b OS=Homo sapiens OX=9606 GN=MT-CYB PE=1 SV=2	MT-CYB	42.717	6.8	8	3	3	1	1	2	1	1	2	1	2	2	2	3	3	1	2	2	2	3	3	0	63610	89839	54494	50129	66513		0.979867	1.38391	0.839441	0.772201	1.02459	0.7435	0.184548
P00167	Cytochrome b5 OS=Homo sapiens OX=9606 GN=CYB5A PE=1 SV=2	CYB5A	15.33	49.3	41	5	5	6	6	6	7	8	8	3	3	4	4	4	5	3	3	4	4	4	5	371460	385880	352920	388620	391460	413390	0.967457	1.00501	0.91917	1.01215	1.01955	1.07666	1.0749	0.0886255
P00338	L-lactate dehydrogenase A chain OS=Homo sapiens OX=9606 GN=LDHA PE=1 SV=2	LDHA	36.688	81.9	313	27	26	46	53	50	50	56	58	25	25	26	26	26	26	24	24	25	25	25	25	9313400	9490700	9497700	9573100	10081000	10494000	0.956039	0.974239	0.974958	0.982698	1.03483	1.07723	1.0652	0.0841608
P00367	Glutamate dehydrogenase 1, mitochondrial OS=Homo sapiens OX=9606 GN=GLUD1 PE=1 SV=2	GLUD1	61.397	55.7	208	28	28	34	36	35	36	33	34	26	27	26	26	27	25	26	27	26	26	27	25	1739100	1847700	1799500	1566000	1511500	1533700	1.04372	1.1089	1.07997	0.939835	0.907127	0.92045	0.8561	0.00158071
P00374	Dihydrofolate reductase OS=Homo sapiens OX=9606 GN=DHFR PE=1 SV=2	DHFR	21.452	64.7	46	10	10	6	6	6	10	8	10	7	9	9	10	10	10	7	9	9	10	10	10	377160	399840	426060	670650	674410	635290	0.71086	0.753607	0.803026	1.26402	1.27111	1.19738	1.6461	0.000237634
P00387	NADH-cytochrome b5 reductase 3 OS=Homo sapiens OX=9606 GN=CYB5R3 PE=1 SV=3	CYB5R3	34.234	73.8	127	18	18	20	22	18	20	22	25	17	17	17	18	16	17	17	17	17	18	16	17	959660	1000900	980750	994540	1050300	1083300	0.948679	0.989447	0.969528	0.98316	1.03828	1.0709	1.0635	0.0927293
P00390	Glutathione reductase, mitochondrial OS=Homo sapiens OX=9606 GN=GSR PE=1 SV=2	GSR	56.256	56.7	149	20	20	24	25	25	27	23	25	19	19	20	20	20	20	19	19	20	20	20	20	1158000	1173700	1203000	1089900	1059600	1086400	1.0262	1.04011	1.06608	0.965852	0.939001	0.962751	0.9155	0.00348166
P00395	Cytochrome c oxidase subunit 1 OS=Homo sapiens OX=9606 GN=MT-CO1 PE=1 SV=1	MT-CO1	57.041	13.6	17	4	4	3	3	3	3	3	2	3	3	3	3	3	2	3	3	3	3	3	2	157380	156250	149610	149070	140980	175100	1.01712	1.00981	0.9669	0.96341	0.911126	1.13164	1.0041	0.99911
P00403	Cytochrome c oxidase subunit 2 OS=Homo sapiens OX=9606 GN=MT-CO2 PE=1 SV=1	MT-CO2	25.565	44.9	42	7	7	10	5	8	6	5	8	6	3	5	5	4	6	6	3	5	5	4	6	879720	881800	838790	807890	782160	935370	1.02977	1.0322	0.981858	0.945688	0.915569	1.09491	0.9712	0.606502
P00414	Cytochrome c oxidase subunit 3 OS=Homo sapiens OX=9606 GN=MT-CO3 PE=1 SV=2	MT-CO3	29.95	13	10	3	3	2	2	2	2	1	1	2	2	2	3	2	1	2	2	2	3	2	1	56908	46884	42279	23107	41013	0	1.35372	1.11527	1.00573	0.549667	0.975613		0.6584	0.158886
P00441	Superoxide dismutase [Cu-Zn] OS=Homo sapiens OX=9606 GN=SOD1 PE=1 SV=2	SOD1	15.936	92.2	106	15	15	18	17	20	17	16	18	12	13	14	14	14	13	12	13	14	14	14	13	5623200	5829200	6021500	4447100	3836900	3588400	1.14969	1.19181	1.23113	0.909232	0.784474	0.733667	0.6794	0.00418751
P00488	Coagulation factor XIII A chain OS=Homo sapiens OX=9606 GN=F13A1 PE=1 SV=4	F13A1	83.266	5.2	10	3	3	1	1	1	3	2	2	2	2	2	3	2	3	2	2	2	3	2	3	163300	130590	174070	218960	268470	169840	0.870755	0.696338	0.928184	1.16755	1.43155	0.905628	1.4045	0.105989
P00491	Purine nucleoside phosphorylase OS=Homo sapiens OX=9606 GN=PNP PE=1 SV=2	PNP	32.118	81.3	170	19	19	29	25	32	29	27	28	19	19	19	19	19	18	19	19	19	19	19	18	2713200	2582400	2594000	2265200	2360200	2282600	1.10012	1.04709	1.05179	0.918473	0.956993	0.925528	0.8756	0.00277199
P00492	Hypoxanthine-guanine phosphoribosyltransferase OS=Homo sapiens OX=9606 GN=HPRT1 PE=1 SV=2	HPRT1	24.579	76.1	100	13	13	17	17	15	16	17	18	13	13	12	13	13	13	13	13	12	13	13	13	1790600	1760700	1811700	1579600	1606900	1706600	1.04753	1.03004	1.05988	0.924094	0.940065	0.998391	0.9124	0.0207164
P00505	Aspartate aminotransferase, mitochondrial OS=Homo sapiens OX=9606 GN=GOT2 PE=1 SV=3	GOT2	47.517	63.7	221	25	25	38	36	40	35	37	35	23	24	24	25	25	24	23	24	24	25	25	24	5785100	5676000	5522300	4926000	4877800	4941100	1.094	1.07336	1.0443	0.931534	0.922419	0.93439	0.8682	0.000550692
P00519	Tyrosine-protein kinase ABL1 OS=Homo sapiens OX=9606 GN=ABL1 PE=1 SV=4	ABL1	122.87	3.9	4	3	1	1	0	0	1	1	1	3	2	2	3	3	3	1	0	0	1	1	1	0	0	0	0	0	0
P00558	Phosphoglycerate kinase 1 OS=Homo sapiens OX=9606 GN=PGK1 PE=1 SV=3	PGK1	44.614	74.1	315	29	29	51	55	55	51	54	49	29	28	27	29	29	26	29	28	27	29	29	26	5396900	5292600	5195100	5553100	5575100	5389000	0.99937	0.980057	0.962002	1.02829	1.03237	0.997908	1.0398	0.0637856
P00742	Coagulation factor X OS=Homo sapiens OX=9606 GN=F10 PE=1 SV=2	F10	54.731	9.8	9	4	4	0	0	0	3	4	2	0	0	0	3	4	3	0	0	0	3	4	3	0	0	0	266900	296820	339860				0.886142	0.98548	1.12838
P00846	ATP synthase subunit a OS=Homo sapiens OX=9606 GN=MT-ATP6 PE=1 SV=1	MT-ATP6	24.817	8.4	8	2	2	1	1	1	2	1	2	2	2	2	2	2	2	2	2	2	2	2	2	836980	996790	887440	780350	892350	721970	0.981626	1.16905	1.04081	0.915209	1.04656	0.84674	0.88	0.183839
P00973	2'-5'-oligoadenylate synthase 1 OS=Homo sapiens OX=9606 GN=OAS1 PE=1 SV=4	OAS1	46.028	13.5	10	4	4	1	2	1	1	2	3	2	3	2	3	3	3	2	3	2	3	3	3	22736	25521	0	42021	14855	47620	0.744208	0.835368		1.37546	0.486242	1.55873	1.4436	0.635582
P01008	Antithrombin-III OS=Homo sapiens OX=9606 GN=SERPINC1 PE=1 SV=1	SERPINC1	52.602	15.9	2	7	1	0	0	0	0	1	1	5	5	5	6	7	6	0	0	0	0	1	1	0	0	0	0	0	0
P01024	Complement C3 OS=Homo sapiens OX=9606 GN=C3 PE=1 SV=2	C3	187.15	2.5	2	3	2	0	2	0	0	0	0	2	3	2	1	2	2	1	2	1	1	1	1	0	0	0	0	0	0
P01111	GTPase NRas OS=Homo sapiens OX=9606 GN=NRAS PE=1 SV=1	NRAS	21.229	44.4	15	7	1	3	3	3	2	3	1	7	7	7	7	7	6	1	1	1	1	1	1	86669	89993	87283	75567	83191	75167
P01116	GTPase KRas OS=Homo sapiens OX=9606 GN=KRAS PE=1 SV=1	KRAS	21.656	46	33	7	3	4	7	5	7	5	5	6	7	7	7	7	7	2	3	3	3	3	3	203690	197870	196960	185350	180540	185040	1.06324	1.03286	1.02811	0.967506	0.942399	0.965888	0.9205	0.00359996
P01137	Transforming growth factor beta-1 proprotein OS=Homo sapiens OX=9606 GN=TGFB1 PE=1 SV=2	TGFB1	44.341	19.5	13	4	4	3	2	1	1	2	4	3	2	2	1	4	4	3	2	2	1	4	4	48354	48732	58990	0	63584	64394	0.851141	0.857795	1.03836		1.11922	1.13348	1.23	0.0866923
P01591	Immunoglobulin J chain OS=Homo sapiens OX=9606 GN=JCHAIN PE=1 SV=4	JCHAIN	18.098	64.2	33	7	7	7	5	4	5	6	6	6	5	5	5	7	6	6	5	5	5	7	6	546810	518300	508040	498570	481670	511880	1.07033	1.01453	0.994444	0.975908	0.942827	1.00196	0.9485	0.134418
P01834	Immunoglobulin kappa constant OS=Homo sapiens OX=9606 GN=IGKC PE=1 SV=2	IGKC	11.765	79.4	44	5	5	8	6	8	7	8	7	5	5	5	5	5	4	5	5	5	5	5	4	1998400	2055900	1992900	2805200	2743400	2752800	0.835649	0.859694	0.83335	1.17302	1.14718	1.15111	1.3728	1.27196e-05
P01860	Immunoglobulin heavy constant gamma 3 OS=Homo sapiens OX=9606 GN=IGHG3 PE=1 SV=2	IGHG3	41.287	13.3	6	4	1	1	0	2	1	1	1	4	4	4	4	4	4	1	1	1	1	1	1	0	0	0	0	0	0
P01861	Immunoglobulin heavy constant gamma 4 OS=Homo sapiens OX=9606 GN=IGHG4 PE=1 SV=1	IGHG4	35.94	52.3	78	11	8	13	12	12	14	13	14	9	10	10	11	10	11	6	7	7	8	7	8	1658900	1595400	1659600	2120100	2020100	2351100	0.872707	0.839301	0.873075	1.11533	1.06273	1.23686	1.321	0.00405056
P01889	HLA class I histocompatibility antigen, B alpha chain OS=Homo sapiens OX=9606 GN=HLA-B PE=1 SV=3	HLA-B	40.46	26.5	19	8	2	3	1	3	4	4	4	7	6	6	7	8	7	2	2	1	2	2	2	153070	154350	172760	323140	312510	319710	0.639773	0.645123	0.72207	1.3506	1.30617	1.33626	1.9896	6.81696e-05
P01903	HLA class II histocompatibility antigen, DR alpha chain OS=Homo sapiens OX=9606 GN=HLA-DRA PE=1 SV=1	HLA-DRA	28.607	32.7	72	8	7	13	13	11	12	12	11	8	8	8	8	8	8	7	7	7	7	7	7	2406400	2397900	2323300	1812100	1817400	1819000	1.14808	1.14403	1.10844	0.864545	0.867073	0.867837	0.7644	1.81471e-05
P01906	HLA class II histocompatibility antigen, DQ alpha 2 chain OS=Homo sapiens OX=9606 GN=HLA-DQA2 PE=1 SV=2	HLA-DQA2	28.033	14.1	14	3	2	2	3	3	2	2	2	3	3	3	3	3	3	2	2	2	2	2	2	1164700	1134700	1135300	772490	821380	681950	1.22374	1.19222	1.19285	0.811649	0.863018	0.71652	0.6626	0.00170688
P01911	HLA class II histocompatibility antigen, DRB1 beta chain OS=Homo sapiens OX=9606 GN=HLA-DRB1 PE=1 SV=2	HLA-DRB1	29.966	50	73	11	4	15	12	14	13	10	9	11	10	11	10	10	9	4	3	4	3	3	2	3221700	2938100	2918400	2400100	2459800	2401000	1.18306	1.07892	1.07169	0.881358	0.903281	0.881689	0.7998	0.00250161
P01920	HLA class II histocompatibility antigen, DQ beta 1 chain OS=Homo sapiens OX=9606 GN=HLA-DQB1 PE=1 SV=2	HLA-DQB1	29.991	7.7	12	3	3	3	2	2	2	2	1	3	3	3	3	3	3	3	3	3	3	3	3	1086800	1142900	1006800	677590	775140	615180	1.22932	1.29277	1.13883	0.766445	0.876787	0.695851	0.6389	0.00413402
P02545	Prelamin-A/C OS=Homo sapiens OX=9606 GN=LMNA PE=1 SV=1	LMNA	74.139	24.5	33	13	11	3	7	4	6	6	7	9	11	11	12	12	12	7	9	9	10	10	10	38550	38908	38145	49289	50186	56967	0.850227	0.858123	0.841295	1.08708	1.10686	1.25642	1.3533	0.00281735
P02656	Apolipoprotein C-III OS=Homo sapiens OX=9606 GN=APOC3 PE=1 SV=1	APOC3	10.852	16.2	6	1	1	1	1	1	1	1	1	1	1	1	1	1	1	1	1	1	1	1	1	0	0	0	0	0	0
P02679	Fibrinogen gamma chain OS=Homo sapiens OX=9606 GN=FGG PE=1 SV=3	FGG	51.511	2	5	1	1	1	1	1	1	1	0	1	1	1	1	1	1	1	1	1	1	1	1	0	0	0	0	0	0
P02751	Fibronectin OS=Homo sapiens OX=9606 GN=FN1 PE=1 SV=5	FN1	272.32	14.6	107	25	25	19	23	19	13	16	17	23	24	24	20	23	20	23	24	24	20	23	20	505390	451230	490590	431000	429580	446340	1.10102	0.983025	1.06877	0.938953	0.93586	0.972372	0.9031	0.0488632
P02786	Transferrin receptor protein 1 OS=Homo sapiens OX=9606 GN=TFRC PE=1 SV=2	TFRC	84.87	41.7	130	26	26	21	21	22	23	18	25	23	25	23	23	21	22	23	25	23	23	21	22	363140	365770	359920	291540	300980	297320	1.10116	1.10914	1.0914	0.884048	0.912674	0.901575	0.8172	4.1313e-05
P02792	Ferritin light chain OS=Homo sapiens OX=9606 GN=FTL PE=1 SV=2	FTL	20.019	47.4	57	8	8	9	10	9	9	10	10	6	7	6	7	8	7	6	7	6	7	8	7	671990	625830	613380	887690	904330	844680	0.88655	0.825651	0.809226	1.17112	1.19307	1.11438	1.3796	0.000721746
P02794	Ferritin heavy chain OS=Homo sapiens OX=9606 GN=FTH1 PE=1 SV=2	FTH1	21.225	61.2	56	9	9	9	10	10	10	10	7	8	8	9	9	9	9	8	8	9	9	9	9	249890	231450	237350	311820	306080	305740	0.912935	0.845567	0.867122	1.13919	1.11822	1.11697	1.2852	0.000428989
P03886	NADH-ubiquinone oxidoreductase chain 1 OS=Homo sapiens OX=9606 GN=MT-ND1 PE=1 SV=1	MT-ND1	35.66	8.8	8	2	2	2	1	1	1	2	1	2	2	2	1	2	1	2	2	2	1	2	1	166620	166460	157510	0	134670	0	1.06593	1.0649	1.00764		0.86153		0.8235
P03891	NADH-ubiquinone oxidoreductase chain 2 OS=Homo sapiens OX=9606 GN=MT-ND2 PE=1 SV=2	MT-ND2	38.96	2.6	5	1	1	0	1	1	1	1	1	1	1	1	1	1	1	1	1	1	1	1	1	0	0	0	0	0	0
P03897	NADH-ubiquinone oxidoreductase chain 3 OS=Homo sapiens OX=9606 GN=MT-ND3 PE=1 SV=1	MT-ND3	13.186	13	6	1	1	1	1	1	1	1	1	1	1	1	1	1	1	1	1	1	1	1	1	0	0	0	0	0	0
P03905	NADH-ubiquinone oxidoreductase chain 4 OS=Homo sapiens OX=9606 GN=MT-ND4 PE=1 SV=1	MT-ND4	51.58	8.9	22	3	3	4	4	4	3	3	4	3	3	3	3	3	3	3	3	3	3	3	3	176660	178110	158160	89620	75183	84616	1.39039	1.4018	1.24478	0.705346	0.591721	0.665963	0.4863	0.000359024
P03915	NADH-ubiquinone oxidoreductase chain 5 OS=Homo sapiens OX=9606 GN=MT-ND5 PE=1 SV=2	MT-ND5	67.026	18.6	43	7	7	6	8	7	7	9	6	4	6	6	6	7	6	4	6	6	6	7	6	470140	455770	459940	425460	389860	455140	1.06194	1.02948	1.0389	0.961017	0.880605	1.02806	0.9167	0.124095
P03923	NADH-ubiquinone oxidoreductase chain 6 OS=Homo sapiens OX=9606 GN=MT-ND6 PE=1 SV=2	MT-ND6	18.622	8	5	1	1	1	0	1	1	1	1	1	1	1	1	1	1	1	1	1	1	1	1	0	0	0	0	0	0
P03928	ATP synthase protein 8 OS=Homo sapiens OX=9606 GN=MT-ATP8 PE=1 SV=1	MT-ATP8	7.9916	48.5	43	3	3	4	9	9	6	8	7	3	3	3	3	3	3	3	3	3	3	3	3	805590	769110	657510	586090	604880	657240	1.18457	1.13093	0.966827	0.861808	0.889438	0.96643	0.828	0.0570642
P04035	3-hydroxy-3-methylglutaryl-coenzyme A reductase OS=Homo sapiens OX=9606 GN=HMGCR PE=1 SV=1	HMGCR	97.475	4.3	2	2	2	0	0	0	0	1	1	0	0	0	0	1	1	0	0	0	0	1	1	0	0	0	0	0	0
P04040	Catalase OS=Homo sapiens OX=9606 GN=CAT PE=1 SV=3	CAT	59.755	49.9	118	21	21	18	19	20	19	21	21	18	18	18	19	20	21	18	18	18	19	20	21	720510	739930	727770	659580	674380	669870	1.03125	1.05905	1.04165	0.944046	0.965229	0.958774	0.9157	0.000978827
P04049	RAF proto-oncogene serine/threonine-protein kinase OS=Homo sapiens OX=9606 GN=RAF1 PE=1 SV=1	RAF1	73.051	23	48	12	8	9	6	9	7	8	9	10	7	11	11	10	10	7	4	7	7	6	6	98736	96776	92652	95799	106210	92663	1.01644	0.99626	0.953805	0.986202	1.09338	0.953918	1.0226	0.666413
P04062	Lysosomal acid glucosylceramidase OS=Homo sapiens OX=9606 GN=GBA PE=1 SV=3	GBA	59.716	3	2	1	1	0	0	0	1	1	0	0	0	1	1	1	0	0	0	1	1	1	0	0	0	0	0	0	0
P04066	Tissue alpha-L-fucosidase OS=Homo sapiens OX=9606 GN=FUCA1 PE=1 SV=4	FUCA1	53.688	16.5	19	6	6	4	4	2	3	2	4	4	5	4	4	2	2	4	5	4	4	2	2	49102	56310	52847	41858	41787	41042	1.04123	1.19408	1.12064	0.887618	0.886113	0.870314	0.7879	0.00409924
P04075	Fructose-bisphosphate aldolase A OS=Homo sapiens OX=9606 GN=ALDOA PE=1 SV=2	ALDOA	39.42	85.7	359	30	24	53	59	60	58	61	68	29	30	30	30	29	27	23	24	24	24	24	22	7200500	7061100	7133100	6924700	7019600	6932200	1.02204	1.00226	1.01248	0.982896	0.996366	0.983961	0.9758	0.0264483
P04080	Cystatin-B OS=Homo sapiens OX=9606 GN=CSTB PE=1 SV=2	CSTB	11.139	70.4	48	6	6	8	7	10	9	8	6	6	6	5	5	4	4	6	6	5	5	4	4	3046000	2899800	2866200	2805900	2983700	3138900	1.03018	0.980739	0.969375	0.948981	1.00911	1.0616	1.0132	0.756239
P04150	Glucocorticoid receptor OS=Homo sapiens OX=9606 GN=NR3C1 PE=1 SV=1	NR3C1	85.658	22.8	49	12	12	8	9	7	9	8	8	9	9	10	11	9	11	9	9	10	11	9	11	111880	98956	97359	119320	120800	121600	1.00204	0.886286	0.871982	1.06867	1.08193	1.08909	1.1737	0.0215052
P04156	Major prion protein OS=Homo sapiens OX=9606 GN=PRNP PE=1 SV=1	PRNP	27.661	4.7	4	1	1	0	0	0	2	1	1	1	0	1	1	1	1	1	0	1	1	1	1	0	0	0	0	0	0
P04179	Superoxide dismutase [Mn], mitochondrial OS=Homo sapiens OX=9606 GN=SOD2 PE=1 SV=3	SOD2	24.75	48.2	40	7	7	5	9	7	6	6	7	6	6	6	6	5	7	6	6	6	6	5	7	358260	390030	360760	307980	324040	308070	1.04901	1.14203	1.05633	0.901783	0.948808	0.902047	0.8477	0.00677986
P04181	Ornithine aminotransferase, mitochondrial OS=Homo sapiens OX=9606 GN=OAT PE=1 SV=1	OAT	48.534	52.4	140	17	17	21	22	21	24	26	26	16	16	17	17	17	17	16	16	17	17	17	17	576570	615500	601100	650790	670740	697760	0.907398	0.968666	0.946003	1.02421	1.0556	1.09813	1.1261	0.0129181
P04183	Thymidine kinase, cytosolic OS=Homo sapiens OX=9606 GN=TK1 PE=1 SV=2	TK1	25.468	67.5	83	15	15	12	12	15	16	15	13	14	12	14	13	14	13	14	12	14	13	14	13	230000	222380	220560	376930	370610	384940	0.764365	0.739041	0.732993	1.25266	1.23166	1.27928	1.6829	6.58154e-06
P04216	Thy-1 membrane glycoprotein OS=Homo sapiens OX=9606 GN=THY1 PE=1 SV=2	THY1	17.935	18	18	2	2	3	3	4	2	2	4	2	2	2	2	2	2	2	2	2	2	2	2	88671	83484	86305	82676	86806	88651	1.02988	0.96963	1.00239	0.960245	1.00821	1.02964	0.9987	0.961507
P04233	HLA class II histocompatibility antigen gamma chain OS=Homo sapiens OX=9606 GN=CD74 PE=1 SV=3	CD74	33.515	40.5	71	10	10	10	12	12	11	13	13	9	10	9	10	10	10	9	10	9	10	10	10	1552400	1486300	1496500	2592900	2458500	2477900	0.77205	0.739177	0.74425	1.28952	1.22268	1.23233	1.6602	1.88192e-05
P04350	Tubulin beta-4A chain OS=Homo sapiens OX=9606 GN=TUBB4A PE=1 SV=2	TUBB4A	49.585	66.7	43	24	3	7	7	8	6	8	7	23	23	23	23	23	24	3	3	3	3	3	3	605500	617570	604560	619880	636980	595130	0.98733	1.00701	0.985797	1.01078	1.03866	0.970421	1.0133	0.570566
P04406	Glyceraldehyde-3-phosphate dehydrogenase OS=Homo sapiens OX=9606 GN=GAPDH PE=1 SV=3	GAPDH	36.053	80	525	23	23	86	87	91	85	83	93	22	21	21	21	19	20	22	21	21	21	19	20	41179000	40738000	39616000	36640000	36142000	36556000	1.07018	1.05872	1.02956	0.95222	0.939278	0.950037	0.8997	0.00100469
P04424	Argininosuccinate lyase OS=Homo sapiens OX=9606 GN=ASL PE=1 SV=4	ASL	51.657	28.4	30	10	10	3	5	5	6	5	6	7	8	8	9	8	8	7	8	8	9	8	8	93888	96944	94032	102860	100590	111110	0.939782	0.970372	0.941224	1.02959	1.00687	1.11217	1.1042	0.036771
P04439	HLA class I histocompatibility antigen, A alpha chain OS=Homo sapiens OX=9606 GN=HLA-A PE=1 SV=2	HLA-A	40.84	21.9	8	8	3	1	1	2	1	2	1	4	7	7	7	7	6	1	2	2	3	2	2	0	190000	248130	341120	365290	301280		0.657067	0.858094	1.17968	1.26326	1.0419	1.5333	0.039083
P04440	HLA class II histocompatibility antigen, DP beta 1 chain OS=Homo sapiens OX=9606 GN=HLA-DPB1 PE=1 SV=1	HLA-DPB1	29.159	24.4	43	5	4	7	8	7	6	7	8	5	5	5	5	5	5	4	4	4	4	4	4	1422800	1380300	1301600	1216800	1235500	1200700	1.10043	1.06756	1.00669	0.941104	0.955567	0.928652	0.89	0.013352
P04632	Calpain small subunit 1 OS=Homo sapiens OX=9606 GN=CAPNS1 PE=1 SV=1	CAPNS1	28.315	52.6	44	8	8	8	8	7	8	7	6	7	7	7	7	7	5	7	7	7	7	7	5	450760	468730	491710	516700	553470	503190	0.906184	0.94231	0.988508	1.03875	1.11267	1.01159	1.1149	0.0457436
P04637	Cellular tumor antigen p53 OS=Homo sapiens OX=9606 GN=TP53 PE=1 SV=4	TP53	43.653	56	100	17	17	19	20	14	15	15	17	13	14	14	12	13	17	13	14	14	12	13	17	1712500	1664700	1609800	1674200	1628700	1510600	1.04842	1.01915	0.985542	1.02497	0.997112	0.92481	0.9652	0.368174
P04792	Heat shock protein beta-1 OS=Homo sapiens OX=9606 GN=HSPB1 PE=1 SV=2	HSPB1	22.782	4.9	6	1	1	1	1	1	1	1	1	1	1	1	1	1	1	1	1	1	1	1	1	0	0	0	0	0	0
P04818	Thymidylate synthase OS=Homo sapiens OX=9606 GN=TYMS PE=1 SV=3	TYMS	35.716	34.5	28	8	8	3	4	4	5	5	7	6	5	6	7	5	7	6	5	6	7	5	7	106380	91812	112580	234600	237840	201910	0.64792	0.559192	0.685682	1.42886	1.44859	1.22976	2.1699	0.000642097
P04839	Cytochrome b-245 heavy chain OS=Homo sapiens OX=9606 GN=CYBB PE=1 SV=2	CYBB	65.335	19.8	58	12	12	10	9	9	9	12	9	11	11	11	11	12	10	11	11	11	11	12	10	262740	251010	246750	216390	217490	200180	1.13042	1.07995	1.06163	0.931003	0.935736	0.861261	0.8337	0.0051043
P04843	Dolichyl-diphosphooligosaccharide--protein glycosyltransferase subunit 1 OS=Homo sapiens OX=9606 GN=RPN1 PE=1 SV=1	RPN1	68.569	59.1	217	30	30	35	35	35	37	38	37	30	28	29	30	29	29	30	28	29	30	29	29	1433700	1455000	1423500	1238400	1233900	1264800	1.06869	1.08457	1.06109	0.923111	0.919757	0.94279	0.8666	0.000140985
P04844	Dolichyl-diphosphooligosaccharide--protein glycosyltransferase subunit 2 OS=Homo sapiens OX=9606 GN=RPN2 PE=1 SV=3	RPN2	69.283	52.1	130	22	22	21	19	23	25	22	20	18	17	18	19	19	20	18	17	18	19	19	20	1173600	1140300	1136100	990730	1025700	1046100	1.08124	1.05056	1.04669	0.91276	0.944978	0.963773	0.8877	0.00323805
P04899	Guanine nucleotide-binding protein G(i) subunit alpha-2 OS=Homo sapiens OX=9606 GN=GNAI2 PE=1 SV=3	GNAI2	40.45	60.8	111	16	10	18	19	17	18	20	19	15	16	16	15	15	15	9	10	10	9	9	9	674650	671510	663480	688080	693820	689040	0.991991	0.987374	0.975567	1.01174	1.02018	1.01315	1.0305	0.00580231
P04920	Anion exchange protein 2 OS=Homo sapiens OX=9606 GN=SLC4A2 PE=1 SV=4	SLC4A2	137.01	19.3	52	14	14	8	10	5	8	10	11	10	11	11	11	11	12	10	11	11	11	11	12	107920	109800	112830	102020	94566	108760	1.01828	1.03602	1.06461	0.96261	0.892278	1.02621	0.9238	0.12977
P04921	Glycophorin-C OS=Homo sapiens OX=9606 GN=GYPC PE=1 SV=1	GYPC	13.81	20.3	6	1	1	1	1	1	1	1	1	1	1	1	1	1	1	1	1	1	1	1	1	0	0	0	0	0	0
P05023	Sodium/potassium-transporting ATPase subunit alpha-1 OS=Homo sapiens OX=9606 GN=ATP1A1 PE=1 SV=1	ATP1A1	112.89	46.6	306	45	28	46	51	52	50	53	54	41	44	43	43	44	44	25	28	27	27	28	27	2214200	2219900	2153200	1974900	1996000	1935500	1.06335	1.06609	1.03406	0.94843	0.958563	0.929508	0.8966	0.0012038
P05026	Sodium/potassium-transporting ATPase subunit beta-1 OS=Homo sapiens OX=9606 GN=ATP1B1 PE=1 SV=1	ATP1B1	35.061	23.1	17	6	6	4	3	4	3	2	1	5	5	5	5	5	5	5	5	5	5	5	5	128920	129120	117470	114580	99483	99624	1.12235	1.12409	1.02267	0.997509	0.866077	0.867305	0.8354	0.0324131
P05107	Integrin beta-2 OS=Homo sapiens OX=9606 GN=ITGB2 PE=1 SV=2	ITGB2	84.781	16	24	8	8	1	5	2	7	4	5	2	7	4	7	7	6	2	7	4	7	7	6	25724	36929	33723	63167	50332	48001	0.59852	0.859227	0.784633	1.46971	1.17107	1.11684	1.6757	0.019475
P05141	ADP/ATP translocase 2 OS=Homo sapiens OX=9606 GN=SLC25A5 PE=1 SV=7	SLC25A5	32.852	46.3	77	17	8	15	15	11	13	10	13	17	15	15	15	15	15	8	7	7	7	7	7	3659300	3621400	3338300	2849800	2654900	2540200	1.17638	1.16419	1.07318	0.916143	0.853487	0.816614	0.7576	0.00330201
P05161	Ubiquitin-like protein ISG15 OS=Homo sapiens OX=9606 GN=ISG15 PE=1 SV=5	ISG15	17.887	51.5	44	7	7	6	8	7	8	7	8	6	7	7	7	7	7	6	7	7	7	7	7	689650	713670	670150	629510	641250	622550	1.04314	1.07947	1.01364	0.952173	0.96993	0.941645	0.9131	0.0108016
P05166	Propionyl-CoA carboxylase beta chain, mitochondrial OS=Homo sapiens OX=9606 GN=PCCB PE=1 SV=3	PCCB	58.215	7.6	6	3	3	0	0	0	1	3	2	0	0	1	3	3	2	0	0	1	3	3	2	0	0	0	72959	61502	82493				1.00886	0.850438	1.1407
P05198	Eukaryotic translation initiation factor 2 subunit 1 OS=Homo sapiens OX=9606 GN=EIF2S1 PE=1 SV=3	EIF2S1	36.112	69.2	133	22	22	24	22	22	20	23	22	20	21	21	19	20	20	20	21	21	19	20	20	1356900	1317100	1313000	1086800	1174100	1153700	1.09995	1.06769	1.06436	0.880999	0.951767	0.93523	0.8564	0.00373437
P05362	Intercellular adhesion molecule 1 OS=Homo sapiens OX=9606 GN=ICAM1 PE=1 SV=2	ICAM1	57.825	31.4	55	13	13	6	9	11	10	9	10	10	10	11	10	10	12	10	10	11	10	10	12	184120	188570	183920	186960	182630	189840	0.989857	1.01378	0.988782	1.00513	0.981847	1.02061	1.0051	0.737534
P05386	60S acidic ribosomal protein P1 OS=Homo sapiens OX=9606 GN=RPLP1 PE=1 SV=1	RPLP1	11.514	66.7	20	3	2	4	3	4	3	3	3	3	3	3	3	3	3	2	2	2	2	2	2	11109000	10739000	11232000	8508000	6541300	9399400	1.15862	1.12003	1.17145	0.887348	0.68223	0.980318	0.7391	0.0451315
P05387	60S acidic ribosomal protein P2 OS=Homo sapiens OX=9606 GN=RPLP2 PE=1 SV=1	RPLP2	11.665	92.2	76	8	7	15	13	12	11	13	12	7	7	7	7	7	7	6	6	6	6	6	6	10155000	10626000	10280000	7704200	7358900	7407200	1.13821	1.191	1.15222	0.863517	0.824815	0.830228	0.7234	8.03789e-05
P05388	60S acidic ribosomal protein P0 OS=Homo sapiens OX=9606 GN=RPLP0 PE=1 SV=1	RPLP0	34.273	62.1	89	14	4	15	18	16	14	13	13	13	12	14	13	11	12	4	3	4	4	4	4	4633900	4667400	4330200	3662100	3886000	3677900	1.11851	1.1266	1.04521	0.883942	0.937987	0.887756	0.8235	0.00316745
P05423	DNA-directed RNA polymerase III subunit RPC4 OS=Homo sapiens OX=9606 GN=POLR3D PE=1 SV=2	POLR3D	44.395	27.1	25	7	7	4	4	4	4	4	5	5	6	6	6	6	5	5	6	6	6	6	5	70761	70422	72418	78053	74303	74288	0.964386	0.959766	0.986969	1.06377	1.01266	1.01245	1.0611	0.0335109
P05455	Lupus La protein OS=Homo sapiens OX=9606 GN=SSB PE=1 SV=2	SSB	46.836	60.5	240	33	33	37	38	42	39	40	44	33	33	33	33	33	33	33	33	33	33	33	33	1528300	1569700	1565800	1400000	1455500	1486500	1.01821	1.04579	1.04319	0.932732	0.969708	0.990362	0.931	0.0213009
P05556	Integrin beta-1 OS=Homo sapiens OX=9606 GN=ITGB1 PE=1 SV=2	ITGB1	88.414	38.6	118	21	21	20	17	23	20	21	17	20	20	20	18	19	18	20	20	20	18	19	18	413800	412980	415960	360620	362200	381530	1.05782	1.05572	1.06334	0.921873	0.925913	0.975327	0.8886	0.00289995
P05976	Myosin light chain 1/3, skeletal muscle isoform OS=Homo sapiens OX=9606 GN=MYL1 PE=1 SV=3	MYL1	21.145	8.2	5	2	2	0	1	1	1	1	1	1	1	1	1	2	1	1	1	1	1	2	1	0	0	0	0	0	0
P06132	Uroporphyrinogen decarboxylase OS=Homo sapiens OX=9606 GN=UROD PE=1 SV=2	UROD	40.786	39.2	62	11	11	11	10	11	11	8	11	11	11	11	11	11	10	11	11	11	11	11	10	229370	212680	234730	270320	266300	290460	0.915125	0.848536	0.93651	1.07851	1.06247	1.15886	1.2221	0.0074434
P06239	Tyrosine-protein kinase Lck OS=Homo sapiens OX=9606 GN=LCK PE=1 SV=6	LCK	58	45	83	16	15	13	15	13	16	14	12	14	14	14	15	14	14	13	13	13	14	13	13	228940	233330	228010	209390	203930	207290	1.04787	1.06796	1.04361	0.958387	0.933396	0.948775	0.8991	0.000529438
P06280	Alpha-galactosidase A OS=Homo sapiens OX=9606 GN=GLA PE=1 SV=1	GLA	48.766	29.4	47	10	10	8	7	10	8	8	6	8	9	9	9	8	7	8	9	9	9	8	7	293680	297290	289540	241750	235310	234580	1.10673	1.12033	1.09113	0.911032	0.886763	0.884012	0.8082	6.39142e-05
P06340	HLA class II histocompatibility antigen, DO alpha chain OS=Homo sapiens OX=9606 GN=HLA-DOA PE=1 SV=1	HLA-DOA	27.598	12.8	16	3	3	3	2	3	2	3	3	3	3	3	2	3	3	3	3	3	2	3	3	101140	92950	87263	80218	75995	76162	1.18125	1.08559	1.01917	0.936893	0.887571	0.889521	0.8259	0.0148328
P06400	Retinoblastoma-associated protein OS=Homo sapiens OX=9606 GN=RB1 PE=1 SV=2	RB1	106.16	32.5	114	26	26	18	16	22	21	15	22	23	19	23	21	22	22	23	19	23	21	22	22	194620	203250	204700	215000	228140	229310	0.915844	0.956456	0.963279	1.01175	1.07358	1.07909	1.116	0.0135729
P06454	Prothymosin alpha OS=Homo sapiens OX=9606 GN=PTMA PE=1 SV=2	PTMA	12.203	36	28	6	6	5	3	4	5	5	6	5	5	5	4	4	5	5	5	5	4	4	5	977230	913700	1069100	1366600	1281400	1443100	0.831552	0.777492	0.909727	1.16288	1.09038	1.22797	1.3821	0.00470418
P06493	Cyclin-dependent kinase 1 OS=Homo sapiens OX=9606 GN=CDK1 PE=1 SV=3	CDK1	34.095	67	86	15	13	13	14	13	16	13	17	14	13	13	14	13	14	12	11	11	12	11	12	577950	572210	540570	762180	763930	836200	0.85558	0.847083	0.800244	1.12831	1.1309	1.23789	1.3972	0.000829929
P06576	ATP synthase subunit beta, mitochondrial OS=Homo sapiens OX=9606 GN=ATP5F1B PE=1 SV=3	ATP5F1B	56.559	67.7	361	23	23	58	66	61	57	57	62	23	23	23	23	23	23	23	23	23	23	23	23	8521100	8439100	8345100	7051700	6947500	6895700	1.10663	1.09598	1.08377	0.915801	0.902269	0.895542	0.8257	2.78466e-05
P06730	Eukaryotic translation initiation factor 4E OS=Homo sapiens OX=9606 GN=EIF4E PE=1 SV=2	EIF4E	25.097	46.1	39	10	9	5	5	6	8	7	8	7	8	9	9	8	8	7	8	8	9	8	8	899270	910260	895630	787660	804950	849140	1.04832	1.06113	1.04408	0.918213	0.938369	0.989883	0.9026	0.0107961
P06733	Alpha-enolase OS=Homo sapiens OX=9606 GN=ENO1 PE=1 SV=2	ENO1	47.168	68.9	292	22	19	43	53	45	48	47	56	22	22	21	22	22	20	19	19	18	19	19	17	10118000	10227000	10262000	10029000	10226000	10151000	0.995001	1.00572	1.00916	0.986249	1.00562	0.998246	0.9934	0.404469
P06737	Glycogen phosphorylase, liver form OS=Homo sapiens OX=9606 GN=PYGL PE=1 SV=4	PYGL	97.147	16.1	11	10	4	1	2	2	2	1	3	7	7	6	8	5	8	3	2	1	3	1	3	93177	94057	0	82679	0	106020	0.991421	1.00079		0.879721		1.12807	1.0078	0.999455
P06744	Glucose-6-phosphate isomerase OS=Homo sapiens OX=9606 GN=GPI PE=1 SV=4	GPI	63.146	58.1	204	23	16	37	33	35	34	35	30	23	22	23	22	23	23	16	15	16	16	16	16	3218000	3318500	3322000	3386700	3409100	3456400	0.960086	0.99007	0.991114	1.01042	1.0171	1.03121	1.0399	0.0310845
P06746	DNA polymerase beta OS=Homo sapiens OX=9606 GN=POLB PE=1 SV=3	POLB	38.177	33.7	35	10	10	3	5	6	7	6	8	7	7	9	9	9	9	7	7	9	9	9	9	71326	71256	74737	71645	72966	83160	0.961504	0.960561	1.00749	0.965805	0.983612	1.12103	1.0481	0.414837
P06748	Nucleophosmin OS=Homo sapiens OX=9606 GN=NPM1 PE=1 SV=2	NPM1	32.575	55.8	184	13	13	30	32	29	33	29	31	12	12	11	12	12	13	12	12	11	12	12	13	8627000	8498900	8469900	7270900	7117300	6988600	1.10196	1.0856	1.0819	0.928741	0.909121	0.892682	0.8352	0.000145818
P06753	Tropomyosin alpha-3 chain OS=Homo sapiens OX=9606 GN=TPM3 PE=1 SV=2	TPM3	32.95	32.3	33	12	6	5	7	4	6	5	6	11	11	11	9	10	10	5	6	6	6	6	5	1500600	1359600	1322300	1201200	1206900	1154400	1.1625	1.05327	1.02438	0.930562	0.934977	0.894306	0.8518	0.0176507
P06858	Lipoprotein lipase OS=Homo sapiens OX=9606 GN=LPL PE=1 SV=1	LPL	53.162	7.6	3	2	2	0	0	0	1	1	1	0	1	0	2	1	1	0	1	0	2	1	1	0	0	0	0	0	0
P06865	Beta-hexosaminidase subunit alpha OS=Homo sapiens OX=9606 GN=HEXA PE=1 SV=2	HEXA	60.702	20.6	24	8	8	5	4	3	4	2	6	7	7	7	8	7	7	7	7	7	8	7	7	64694	56563	58273	55421	53970	66836	1.09109	0.95396	0.9828	0.9347	0.910228	1.12722	0.9816	0.798011
Q16778	Histone H2B type 2-E OS=Homo sapiens OX=9606 GN=H2BC21 PE=1 SV=3	H2BC21	13.92	61.1	19	11	2	3	4	3	3	3	3	8	10	10	11	11	11	2	2	2	2	2	2	7039100	7728200	7440800	6160400	6615900	6138900	1.02702	1.12756	1.08563	0.898819	0.965278	0.895682	0.8517	0.0117174
P07108	Acyl-CoA-binding protein OS=Homo sapiens OX=9606 GN=DBI PE=1 SV=2	DBI	10.044	50.6	56	6	6	10	9	10	9	8	10	5	5	5	6	6	6	5	5	5	6	6	6	5354900	5103500	4975200	4444500	4107900	4009600	1.14766	1.09378	1.06628	0.952543	0.880403	0.859335	0.8139	0.00548797
P07148	Fatty acid-binding protein, liver OS=Homo sapiens OX=9606 GN=FABP1 PE=1 SV=1	FABP1	14.208	11	5	1	1	2	2	1	0	0	0	1	1	1	1	1	1	1	1	1	1	1	1	2234700	2382100	0	0	273840	285280
P07195	L-lactate dehydrogenase B chain OS=Homo sapiens OX=9606 GN=LDHB PE=1 SV=2	LDHB	36.638	54.8	327	19	18	58	56	54	48	56	55	19	18	18	18	18	17	18	17	17	17	17	16	13802000	13172000	13245000	11697000	12021000	12264000	1.08676	1.03715	1.0429	0.921012	0.946523	0.965657	0.8947	0.00523442
P07199	Major centromere autoantigen B OS=Homo sapiens OX=9606 GN=CENPB PE=1 SV=2	CENPB	65.171	10.9	7	4	4	1	3	1	1	0	1	1	3	3	1	1	2	1	3	3	1	1	2	0	45358	45124	0	0	0		1.00259	0.997414
P07203	Glutathione peroxidase 1 OS=Homo sapiens OX=9606 GN=GPX1 PE=1 SV=4	GPX1	22.088	51.2	37	8	8	7	7	7	4	4	8	5	7	6	7	6	8	5	7	6	7	6	8	138820	135050	129360	124140	103530	113440	1.11901	1.08862	1.04275	1.00067	0.834538	0.914421	0.8459	0.0394166
P07237	Protein disulfide-isomerase OS=Homo sapiens OX=9606 GN=P4HB PE=1 SV=3	P4HB	57.116	62.6	188	29	29	29	30	31	34	32	32	28	27	28	28	28	27	28	27	28	28	28	27	1397500	1352000	1299000	1176400	1217500	1130500	1.10724	1.07119	1.0292	0.93206	0.964624	0.895694	0.8705	0.00997178
P07311	Acylphosphatase-1 OS=Homo sapiens OX=9606 GN=ACYP1 PE=1 SV=2	ACYP1	11.261	67.7	30	6	6	4	4	5	6	5	6	6	5	6	6	5	6	6	5	6	6	5	6	161130	157230	179340	197710	213970	219140	0.85668	0.835944	0.953497	1.05116	1.13761	1.1651	1.2675	0.00956972
P07339	Cathepsin D OS=Homo sapiens OX=9606 GN=CTSD PE=1 SV=1	CTSD	44.552	34	63	9	9	8	10	10	11	11	13	9	9	9	9	9	9	9	9	9	9	9	9	169540	166760	153920	178230	177490	196390	0.975929	0.959926	0.886015	1.02595	1.02169	1.13049	1.1262	0.0561284
P07384	Calpain-1 catalytic subunit OS=Homo sapiens OX=9606 GN=CAPN1 PE=1 SV=1	CAPN1	81.889	52.5	170	33	33	26	26	26	28	30	34	28	30	28	32	32	32	28	30	28	32	32	32	773940	760670	750850	751170	761790	750730	1.02077	1.00327	0.990317	0.990739	1.00475	0.990159	0.9905	0.394744
P07437	Tubulin beta chain OS=Homo sapiens OX=9606 GN=TUBB PE=1 SV=2	TUBB	49.67	62.8	68	25	5	10	11	13	13	11	10	23	23	24	24	23	25	5	5	5	5	5	5	13999000	14716000	14110000	11919000	12017000	11231000	1.07696	1.13212	1.0855	0.91694	0.924479	0.864012	0.8212	0.0017053
P07602	Prosaposin OS=Homo sapiens OX=9606 GN=PSAP PE=1 SV=2	PSAP	58.112	7.8	4	3	3	1	0	0	2	0	1	1	1	1	2	0	3	1	1	1	2	0	3	0	0	0	8231.1	0	7194.4				1.06721		0.932793
P07737	Profilin-1 OS=Homo sapiens OX=9606 GN=PFN1 PE=1 SV=2	PFN1	15.054	90	143	12	7	21	23	22	28	25	24	12	12	12	12	12	11	7	7	7	7	7	6	12642000	12762000	12501000	11894000	12067000	11438000	1.03476	1.04458	1.02322	0.973535	0.987695	0.936211	0.9339	0.0158653
P07738	Bisphosphoglycerate mutase OS=Homo sapiens OX=9606 GN=BPGM PE=1 SV=2	BPGM	30.005	28.6	24	5	5	4	3	3	3	6	5	5	5	5	5	5	4	5	5	5	5	5	4	95917	98610	100410	93992	83101	96741	1.01183	1.04024	1.05923	0.991527	0.876638	1.02053	0.9284	0.190994
P07741	Adenine phosphoribosyltransferase OS=Homo sapiens OX=9606 GN=APRT PE=1 SV=2	APRT	19.608	78.3	65	11	11	8	11	10	12	11	13	9	9	9	10	11	10	9	9	9	10	11	10	948880	932360	872870	743360	767340	685170	1.15016	1.13014	1.05803	0.901046	0.930113	0.830512	0.7973	0.00578874
P07814	Bifunctional glutamate/proline--tRNA ligase OS=Homo sapiens OX=9606 GN=EPRS1 PE=1 SV=5	EPRS1	170.59	65.1	577	81	81	94	95	93	95	101	99	71	74	78	76	76	72	71	74	78	76	76	72	1374700	1345800	1358600	1252100	1275800	1254900	1.04914	1.02708	1.03685	0.955571	0.973658	0.957707	0.9274	0.000903265
P07900	Heat shock protein HSP 90-alpha OS=Homo sapiens OX=9606 GN=HSP90AA1 PE=1 SV=5	HSP90AA1	84.659	59.7	338	47	34	56	61	57	58	52	54	46	47	47	47	46	45	33	34	34	34	33	32	12445000	12041000	12048000	11050000	11098000	11064000	1.0706	1.03584	1.03645	0.950592	0.954721	0.951797	0.9091	0.000973363
P07910	Heterogeneous nuclear ribonucleoproteins C1/C2 OS=Homo sapiens OX=9606 GN=HNRNPC PE=1 SV=4	HNRNPC	33.67	53.9	117	18	16	17	20	20	20	18	22	16	18	17	17	17	16	14	16	15	15	15	14	6753500	6682800	6639800	5789700	6024700	5759800	1.07625	1.06498	1.05813	0.922654	0.960104	0.917889	0.8754	0.000895957
P07919	Cytochrome b-c1 complex subunit 6, mitochondrial OS=Homo sapiens OX=9606 GN=UQCRH PE=1 SV=2	UQCRH	10.739	46.2	22	5	5	4	4	4	3	4	3	4	4	3	3	3	4	4	4	3	3	3	4	444560	419430	422420	390620	413820	359560	1.08854	1.027	1.03432	0.95646	1.01327	0.880408	0.9048	0.0861457
P07948	Tyrosine-protein kinase Lyn OS=Homo sapiens OX=9606 GN=LYN PE=1 SV=3	LYN	58.573	25.2	34	10	10	4	6	9	6	4	5	9	9	10	9	7	7	9	9	10	9	7	7	164190	164530	159140	139510	118950	134290	1.1187	1.12102	1.08429	0.950546	0.810461	0.914979	0.805	0.011279
P07954	Fumarate hydratase, mitochondrial OS=Homo sapiens OX=9606 GN=FH PE=1 SV=3	FH	54.636	49.4	108	16	16	19	18	19	19	19	14	14	14	14	15	15	15	14	14	14	15	15	15	621880	630890	640460	518010	501800	486270	1.09766	1.11356	1.13045	0.914321	0.885709	0.858298	0.7955	0.000340635
P07992	DNA excision repair protein ERCC-1 OS=Homo sapiens OX=9606 GN=ERCC1 PE=1 SV=1	ERCC1	32.562	19.2	15	4	4	3	2	1	3	3	3	4	2	1	4	4	3	4	2	1	4	4	3	19338	24839	0	35249	33053	36356	0.649646	0.834448		1.18416	1.11039	1.22135	1.5794	0.0189003
P07996	Thrombospondin-1 OS=Homo sapiens OX=9606 GN=THBS1 PE=1 SV=2	THBS1	129.38	11.1	2	10	1	0	0	0	1	0	1	5	5	6	7	6	8	0	1	0	1	0	1	0	0	0	0	0	0
P08047	Transcription factor Sp1 OS=Homo sapiens OX=9606 GN=SP1 PE=1 SV=3	SP1	80.692	8	21	4	4	6	2	3	4	2	4	4	4	4	4	3	3	4	4	4	4	3	3	121820	106730	115090	151020	136290	137530	0.951124	0.833307	0.898579	1.17911	1.0641	1.07378	1.2363	0.0135453
P08048	Zinc finger Y-chromosomal protein OS=Homo sapiens OX=9606 GN=ZFY PE=1 SV=3	ZFY	90.504	6.9	7	4	4	2	2	0	2	0	1	2	3	2	2	1	2	2	3	2	2	1	2	0	11343	0	21684	0	15798		0.696959		1.33235		0.970691	1.6522
P08133	Annexin A6 OS=Homo sapiens OX=9606 GN=ANXA6 PE=1 SV=3	ANXA6	75.872	63.6	294	37	37	51	49	50	48	48	48	35	36	35	35	35	35	35	36	35	35	35	35	2284600	2283500	2236600	2078300	2126000	2203200	1.0375	1.037	1.0157	0.94381	0.965471	1.00053	0.9416	0.0303018
P08195	4F2 cell-surface antigen heavy chain OS=Homo sapiens OX=9606 GN=SLC3A2 PE=1 SV=3	SLC3A2	67.993	48.7	175	27	27	28	26	29	29	30	33	24	24	26	24	26	27	24	24	26	24	26	27	2249300	2216400	2176400	1903400	1903000	1774500	1.10413	1.08798	1.06835	0.934337	0.934141	0.871063	0.8402	0.00228474
P08236	Beta-glucuronidase OS=Homo sapiens OX=9606 GN=GUSB PE=1 SV=2	GUSB	74.731	20.3	23	8	8	4	3	3	5	4	4	5	5	6	5	5	5	5	5	6	5	5	5	85758	92161	85388	106680	98229	98596	0.907793	0.975572	0.903876	1.12926	1.03981	1.04369	1.1527	0.0178026
P08237	ATP-dependent 6-phosphofructokinase, muscle type OS=Homo sapiens OX=9606 GN=PFKM PE=1 SV=2	PFKM	85.182	59.6	291	34	31	49	50	48	48	47	49	32	34	34	33	33	33	29	31	31	31	31	31	2658900	2636400	2698400	2614100	2625700	2567600	1.00964	1.0011	1.02464	0.992627	0.997032	0.97497	0.9767	0.0707085
P08238	Heat shock protein HSP 90-beta OS=Homo sapiens OX=9606 GN=HSP90AB1 PE=1 SV=4	HSP90AB1	83.263	64.1	564	48	28	94	88	92	100	96	94	47	46	46	47	46	47	28	27	27	27	27	27	12997000	13148000	12864000	12646000	12752000	12661000	1.01186	1.02362	1.00151	0.984533	0.992786	0.985701	0.9756	0.022607
P08240	Signal recognition particle receptor subunit alpha OS=Homo sapiens OX=9606 GN=SRPRA PE=1 SV=2	SRPRA	69.81	47	111	24	24	15	19	19	20	21	17	22	22	23	23	23	22	22	22	23	23	23	22	358190	355470	350780	359000	361490	357960	1.00292	0.995301	0.982169	1.00518	1.01216	1.00227	1.0132	0.124824
P08243	Asparagine synthetase [glutamine-hydrolyzing] OS=Homo sapiens OX=9606 GN=ASNS PE=1 SV=4	ASNS	64.369	62.2	197	30	30	28	33	34	33	33	36	26	26	25	27	28	27	26	26	25	27	28	27	887170	939900	930560	855710	877300	902450	0.987007	1.04567	1.03528	0.952007	0.976027	1.00401	0.9557	0.126859
P08397	Porphobilinogen deaminase OS=Homo sapiens OX=9606 GN=HMBS PE=1 SV=2	HMBS	39.33	41	61	11	11	10	11	11	13	9	7	9	10	9	10	10	10	9	10	9	10	10	10	128340	140450	145720	155920	157010	184190	0.844685	0.924388	0.959073	1.02621	1.03338	1.21227	1.1993	0.0529637
P08473	Neprilysin OS=Homo sapiens OX=9606 GN=MME PE=1 SV=2	MME	85.513	42	97	25	25	18	15	16	14	16	18	22	21	20	21	18	21	22	21	20	21	18	21	465440	461090	453350	417430	425060	436430	1.05034	1.04052	1.02306	0.941996	0.959215	0.984873	0.9268	0.00719133
P08559	Pyruvate dehydrogenase E1 component subunit alpha, somatic form, mitochondrial OS=Homo sapiens OX=9606 GN=PDHA1 PE=1 SV=3	PDHA1	43.295	59.2	126	19	19	16	20	21	24	23	22	16	18	19	19	18	19	16	18	19	19	18	19	1069200	1083600	1064700	985180	1027500	1001200	1.0295	1.04336	1.02517	0.948599	0.989347	0.964024	0.9367	0.00800708
P08567	Pleckstrin OS=Homo sapiens OX=9606 GN=PLEK PE=1 SV=3	PLEK	40.124	28.9	25	5	5	3	4	4	4	5	5	4	4	4	5	5	5	4	4	4	5	5	5	33962	36240	36411	63368	61148	80268	0.65438	0.698273	0.701567	1.22097	1.1782	1.5466	1.9208	0.00185756
P08574	Cytochrome c1, heme protein, mitochondrial OS=Homo sapiens OX=9606 GN=CYC1 PE=1 SV=3	CYC1	35.422	39.7	65	11	11	10	10	12	10	10	13	11	11	11	11	11	11	11	11	11	11	11	11	715990	788570	816960	730620	656580	782620	0.956494	1.05345	1.09138	0.976038	0.877128	1.0455	0.9347	0.347486
P08575	Receptor-type tyrosine-protein phosphatase C OS=Homo sapiens OX=9606 GN=PTPRC PE=1 SV=3	PTPRC	147.48	1.3	4	1	1	0	1	1	0	1	1	1	1	1	1	1	1	1	1	1	1	1	1	0	0	0	0	0	0
P08579	U2 small nuclear ribonucleoprotein B'' OS=Homo sapiens OX=9606 GN=SNRPB2 PE=1 SV=1	SNRPB2	25.486	31.6	52	7	6	10	9	9	8	8	8	7	7	7	7	7	7	6	6	6	6	6	6	664890	701400	675780	606610	636530	612320	1.02356	1.07976	1.04032	0.933838	0.979898	0.942628	0.9086	0.011418
P08582	Melanotransferrin OS=Homo sapiens OX=9606 GN=MELTF PE=1 SV=2	MELTF	80.214	37.7	72	18	18	11	12	13	11	12	13	14	15	15	16	14	16	14	15	15	16	14	16	116750	108660	103240	100150	88027	99978	1.13569	1.05699	1.00427	0.974214	0.856287	0.972541	0.8768	0.0766513
P08621	U1 small nuclear ribonucleoprotein 70 kDa OS=Homo sapiens OX=9606 GN=SNRNP70 PE=1 SV=2	SNRNP70	51.556	47.1	110	19	19	20	21	20	17	16	16	18	18	18	16	17	18	18	18	18	16	17	18	1460000	1382800	1368000	1185100	1218300	1155500	1.12746	1.06784	1.05641	0.91517	0.940809	0.892312	0.8452	0.00266195
P08670	Vimentin OS=Homo sapiens OX=9606 GN=VIM PE=1 SV=4	VIM	53.651	6.2	3	2	2	0	1	2	0	0	0	0	1	2	0	0	0	0	1	2	0	0	0	0	0	0	0	0	0
P08708	40S ribosomal protein S17 OS=Homo sapiens OX=9606 GN=RPS17 PE=1 SV=2	RPS17	15.55	63	73	10	10	10	14	13	12	13	11	10	10	10	10	10	9	10	10	10	10	10	9	3115100	3292000	3422100	3071200	3095600	3355800	0.965833	1.02068	1.06102	0.952221	0.959787	1.04046	0.9688	0.464493
P08754	Guanine nucleotide-binding protein G(i) subunit alpha OS=Homo sapiens OX=9606 GN=GNAI3 PE=1 SV=3	GNAI3	40.532	48	41	13	7	7	7	7	7	6	7	13	13	13	12	12	12	7	7	7	6	6	6	311420	303380	299160	257760	270020	260660	1.09758	1.06924	1.05437	0.908459	0.951668	0.91868	0.8627	0.00127495
P08842	Steryl-sulfatase OS=Homo sapiens OX=9606 GN=STS PE=1 SV=2	STS	65.492	25	38	10	10	5	7	6	7	6	7	9	9	8	8	9	9	9	9	8	8	9	9	109900	98303	101600	111790	108050	118290	1.0177	0.910307	0.940838	1.0352	1.00057	1.09539	1.0914	0.106407
P08865	40S ribosomal protein SA OS=Homo sapiens OX=9606 GN=RPSA PE=1 SV=4	RPSA	32.854	62.4	173	16	16	32	27	31	27	27	29	16	15	16	16	16	16	16	15	16	16	16	16	5730100	5397500	5581100	4975300	5075800	5188300	1.07614	1.01368	1.04816	0.934384	0.953259	0.974387	0.9121	0.012142
P08962	CD63 antigen OS=Homo sapiens OX=9606 GN=CD63 PE=1 SV=2	CD63	25.636	7.6	8	2	2	2	0	2	1	2	1	2	2	2	2	2	2	2	2	2	2	2	2	134120	105280	109600	109970	123600	101120	1.17702	0.923928	0.961839	0.965087	1.0847	0.88742	0.959	0.698195
P09001	39S ribosomal protein L3, mitochondrial OS=Homo sapiens OX=9606 GN=MRPL3 PE=1 SV=1	MRPL3	38.632	26.7	36	6	6	6	7	6	6	5	6	6	6	6	6	6	6	6	6	6	6	6	6	110470	109880	100860	111110	111970	108180	1.01586	1.01044	0.927491	1.02175	1.02966	0.994804	1.0313	0.370018
P09012	U1 small nuclear ribonucleoprotein A OS=Homo sapiens OX=9606 GN=SNRPA PE=1 SV=3	SNRPA	31.279	34.8	91	9	8	16	14	17	13	14	17	9	9	9	9	9	9	8	8	8	8	8	8	867600	899360	969480	884180	873450	887330	0.967332	1.00274	1.08092	0.985818	0.973854	0.98933	0.9666	0.375278
P09017	Homeobox protein Hox-C4 OS=Homo sapiens OX=9606 GN=HOXC4 PE=1 SV=2	HOXC4	29.811	52.3	22	7	7	3	4	3	5	3	4	4	5	4	5	4	5	4	5	4	5	4	5	179030	193020	186150	210180	230960	229060	0.874455	0.942787	0.909232	1.0266	1.1281	1.11882	1.2006	0.00798801
P09086	POU domain, class 2, transcription factor 2 OS=Homo sapiens OX=9606 GN=POU2F2 PE=1 SV=3	POU2F2	51.208	25.1	17	8	5	4	3	4	2	2	2	8	8	8	8	8	8	5	5	5	5	5	5	148130	142880	153170	179310	161440	176320	0.924609	0.891839	0.956068	1.11923	1.00769	1.10057	1.1641	0.0167394
P09104	Gamma-enolase OS=Homo sapiens OX=9606 GN=ENO2 PE=1 SV=3	ENO2	47.268	72.6	77	19	15	13	11	11	14	14	14	16	15	15	17	17	16	12	11	11	13	13	12	284570	251700	258390	305590	313570	302370	0.99489	0.879972	0.903362	1.06838	1.09628	1.05712	1.1597	0.0183674
P09110	3-ketoacyl-CoA thiolase, peroxisomal OS=Homo sapiens OX=9606 GN=ACAA1 PE=1 SV=2	ACAA1	44.292	62	106	16	16	16	20	18	19	16	17	15	15	16	15	16	15	15	15	16	15	16	15	767520	762060	744430	630810	628050	631350	1.10588	1.09801	1.07261	0.9089	0.904923	0.909678	0.8312	3.89542e-05
P09132	Signal recognition particle 19 kDa protein OS=Homo sapiens OX=9606 GN=SRP19 PE=1 SV=3	SRP19	16.156	44.4	29	4	4	5	6	5	5	4	4	4	4	4	4	4	4	4	4	4	4	4	4	219080	220200	216090	196290	175740	170210	1.09759	1.1032	1.08261	0.983409	0.880454	0.852748	0.8274	0.0117526
P09211	Glutathione S-transferase P OS=Homo sapiens OX=9606 GN=GSTP1 PE=1 SV=2	GSTP1	23.356	66.2	160	13	13	25	28	28	27	27	25	12	12	12	12	13	13	12	12	12	12	13	13	7686500	7622900	7521400	6690400	6623100	6778800	1.07446	1.06557	1.05138	0.935217	0.925809	0.947574	0.8801	0.000158058
P09234	U1 small nuclear ribonucleoprotein C OS=Homo sapiens OX=9606 GN=SNRPC PE=1 SV=1	SNRPC	17.394	18.9	22	2	2	3	4	4	4	3	4	2	2	2	2	2	2	2	2	2	2	2	2	1194600	1180500	1179800	1128300	1176500	1121400	1.02672	1.0146	1.01399	0.969733	1.01116	0.963802	0.9638	0.0763105
P09326	CD48 antigen OS=Homo sapiens OX=9606 GN=CD48 PE=1 SV=2	CD48	27.683	23	25	5	5	4	5	5	4	3	4	5	5	5	5	5	5	5	5	5	5	5	5	352910	340300	346030	331310	333520	328970	1.04152	1.00431	1.02122	0.977777	0.984299	0.970871	0.9563	0.0165414
P09382	Galectin-1 OS=Homo sapiens OX=9606 GN=LGALS1 PE=1 SV=2	LGALS1	14.716	51.1	28	5	5	4	5	5	5	5	4	5	5	4	5	5	5	5	5	4	5	5	5	283050	359890	422710	469840	443070	397490	0.714758	0.908794	1.06743	1.18644	1.11884	1.00374	1.2297	0.16009
P09417	Dihydropteridine reductase OS=Homo sapiens OX=9606 GN=QDPR PE=1 SV=2	QDPR	25.789	52	46	8	8	9	8	8	7	8	6	8	7	8	8	7	6	8	7	8	8	7	6	495110	503730	521540	479540	469020	481510	1.00685	1.02438	1.0606	0.975187	0.953793	0.979193	0.9406	0.0243898
P09429	High mobility group protein B1 OS=Homo sapiens OX=9606 GN=HMGB1 PE=1 SV=3	HMGB1	24.893	49.8	135	17	12	22	26	21	23	20	23	16	17	16	16	17	16	11	12	11	11	12	11	6366100	6132100	6068100	5072200	5132700	5155800	1.12585	1.08446	1.07315	0.89702	0.90772	0.911805	0.8273	0.000247928
P09496	Clathrin light chain A OS=Homo sapiens OX=9606 GN=CLTA PE=1 SV=1	CLTA	27.076	15.7	29	5	5	4	6	5	4	4	6	5	5	4	4	4	5	5	5	4	4	4	5	608840	558630	491890	453740	478280	409210	1.21744	1.11704	0.983587	0.907302	0.956372	0.818259	0.8083	0.0519078
P09497	Clathrin light chain B OS=Homo sapiens OX=9606 GN=CLTB PE=1 SV=1	CLTB	25.19	24.5	20	6	6	4	2	4	3	4	3	5	4	5	5	5	5	5	4	5	5	5	5	273310	280800	291630	253050	278540	202140	1.03823	1.06669	1.10783	0.961272	1.0581	0.767878	0.8676	0.19505
P09543	2',3'-cyclic-nucleotide 3'-phosphodiesterase OS=Homo sapiens OX=9606 GN=CNP PE=1 SV=2	CNP	47.578	40.1	61	15	15	12	10	12	10	9	8	13	12	12	11	11	11	13	12	12	11	11	11	795650	741200	697050	668130	673210	582390	1.14823	1.06965	1.00593	0.964198	0.971529	0.840464	0.8612	0.0684779
P09622	Dihydrolipoyl dehydrogenase, mitochondrial OS=Homo sapiens OX=9606 GN=DLD PE=1 SV=2	DLD	54.177	46.6	144	17	17	27	26	23	24	23	21	16	17	16	17	17	16	16	17	16	17	17	16	2099400	2076500	2058300	1832400	1874400	1817900	1.07122	1.05954	1.05025	0.934985	0.956416	0.927587	0.8862	0.000363772
P09651	Heterogeneous nuclear ribonucleoprotein A1 OS=Homo sapiens OX=9606 GN=HNRNPA1 PE=1 SV=5	HNRNPA1	38.746	50.5	275	19	17	38	44	45	45	47	56	17	19	19	19	18	19	15	17	17	17	16	17	9160600	9035000	8896600	9059100	9084300	9072600	1.01207	0.998192	0.982901	1.00085	1.00364	1.00235	1.0046	0.614283
P09661	U2 small nuclear ribonucleoprotein A' OS=Homo sapiens OX=9606 GN=SNRPA1 PE=1 SV=2	SNRPA1	28.415	44.7	64	12	12	11	9	12	10	11	11	11	10	11	11	12	11	11	10	11	11	12	11	667750	687060	670460	633910	636460	607900	1.02638	1.05606	1.03054	0.974362	0.978281	0.934383	0.9274	0.0117233
P09874	Poly [ADP-ribose] polymerase 1 OS=Homo sapiens OX=9606 GN=PARP1 PE=1 SV=4	PARP1	113.08	60.7	513	59	59	87	83	88	84	82	89	56	57	56	54	55	58	56	57	56	54	55	58	2948900	2982100	2935700	2876900	2999900	3009900	0.99662	1.00784	0.992159	0.972287	1.01386	1.01724	1.0023	0.898984
P09884	DNA polymerase alpha catalytic subunit OS=Homo sapiens OX=9606 GN=POLA1 PE=1 SV=2	POLA1	165.91	24.1	102	25	25	12	16	13	18	24	19	15	18	18	21	25	21	15	18	18	21	25	21	67068	63891	62966	76546	83250	85105	0.91701	0.873572	0.860924	1.0466	1.13826	1.16363	1.2629	0.00343182
P09917	Polyunsaturated fatty acid 5-lipoxygenase OS=Homo sapiens OX=9606 GN=ALOX5 PE=1 SV=2	ALOX5	77.982	39.5	77	19	19	12	12	10	14	12	17	17	15	14	15	13	17	17	15	14	15	13	17	167690	176300	177010	240220	243330	246520	0.804224	0.845516	0.848921	1.15207	1.16698	1.18228	1.4013	5.81309e-05
P09960	Leukotriene A-4 hydrolase OS=Homo sapiens OX=9606 GN=LTA4H PE=1 SV=2	LTA4H	69.284	55.6	193	27	27	31	31	32	36	31	32	24	27	26	27	27	27	24	27	26	27	27	27	2080300	2022000	2082000	1893800	1920800	1876300	1.05108	1.02163	1.05194	0.956851	0.970493	0.948009	0.9202	0.00213255
P09972	Fructose-bisphosphate aldolase C OS=Homo sapiens OX=9606 GN=ALDOC PE=1 SV=2	ALDOC	39.455	57.7	86	18	12	11	16	13	13	17	16	14	17	15	15	15	16	8	11	9	9	10	11	3551300	3301600	3099800	7053100	7143200	7286400	0.677828	0.630169	0.591651	1.34621	1.36341	1.39074	2.1585	4.45035e-05
P0C024	Peroxisomal coenzyme A diphosphatase NUDT7 OS=Homo sapiens OX=9606 GN=NUDT7 PE=1 SV=1	NUDT7	26.942	8.4	4	1	1	1	1	1	0	0	1	1	1	1	0	1	1	1	1	1	0	1	1	0	0	0	0	0	0
P0C0L5	Complement C4-B OS=Homo sapiens OX=9606 GN=C4B PE=1 SV=2	C4B	192.75	4.2	6	6	1	1	1	1	1	1	1	5	5	6	6	6	5	1	1	1	1	1	1	0	0	0	0	0	0
Q71UI9	Histone H2A.V OS=Homo sapiens OX=9606 GN=H2AZ2 PE=1 SV=3	H2AZ2	13.509	31.2	20	4	2	3	4	4	3	3	3	4	4	4	4	4	4	2	2	2	2	2	2	3471600	3545400	3475600	2836000	3100600	2856200	1.08007	1.10303	1.08132	0.882325	0.964647	0.88861	0.838	0.0038067
Q99878	Histone H2A type 1-J OS=Homo sapiens OX=9606 GN=H2AC14 PE=1 SV=3	H2AC14	13.936	41.4	2	7	0	0	0	1	0	0	1	6	6	7	6	7	6	0	0	0	0	0	0	0	0	0	0	0	0
P0C2W1	F-box/SPRY domain-containing protein 1 OS=Homo sapiens OX=9606 GN=FBXO45 PE=1 SV=1	FBXO45	30.632	20.3	9	3	3	1	0	3	1	3	1	1	0	3	2	3	2	1	0	3	2	3	2	0	0	56563	15183	52736	19437			1.57208	0.421987	1.46571	0.540221	0.5148
P0C7P0	CDGSH iron-sulfur domain-containing protein 3, mitochondrial OS=Homo sapiens OX=9606 GN=CISD3 PE=1 SV=1	CISD3	14.215	9.4	4	1	1	1	0	1	0	1	1	1	1	1	0	1	1	1	1	1	0	1	1	0	0	0	0	0	0
P0CAP2	DNA-directed RNA polymerase II subunit GRINL1A OS=Homo sapiens OX=9606 GN=POLR2M PE=1 SV=1	POLR2M	41.739	37	18	8	8	3	2	2	4	4	3	4	3	3	5	6	4	4	3	3	5	6	4	34472	30444	35274	40937	43031	42441	0.912767	0.806111	0.934002	1.08395	1.1394	1.12377	1.2617	0.00821019
P0CG12	Decreased expression in renal and prostate cancer protein OS=Homo sapiens OX=9606 GN=DERPC PE=1 SV=1	DERPC	51.391	4.4	5	1	1	1	1	1	1	0	1	1	1	1	1	1	1	1	1	1	1	1	1	0	0	0	0	0	0
P0CG13	Chromosome transmission fidelity protein 8 homolog OS=Homo sapiens OX=9606 GN=CHTF8 PE=1 SV=1	CHTF8	13.313	24	6	3	3	0	1	1	1	2	1	1	3	2	2	2	2	1	3	2	2	2	2	0	32544	31949	32711	32977	32795		0.998429	0.980175	1.00355	1.01171	1.00613	1.018	0.0980706
P0CG40	Transcription factor Sp9 OS=Homo sapiens OX=9606 GN=SP9 PE=3 SV=1	SP9	48.914	4.3	6	1	1	1	1	1	1	1	1	1	1	1	1	1	1	1	1	1	1	1	1	0	0	0	0	0	0
P0DI82	Trafficking protein particle complex subunit 2B OS=Homo sapiens OX=9606 GN=TRAPPC2B PE=1 SV=1	TRAPPC2B	16.445	20.7	4	3	3	0	0	0	0	2	2	0	1	2	2	3	3	0	1	2	2	3	3	0	0	0	0	34678	39697					0.932518	1.06748
P0DJD1	RANBP2-like and GRIP domain-containing protein 2 OS=Homo sapiens OX=9606 GN=RGPD2 PE=2 SV=1	RGPD2	197.31	28.2	32	36	8	2	5	6	6	7	6	30	29	32	33	32	29	4	5	6	7	7	6	34590	44314	33534	39343	44886	48059	0.84805	1.08646	0.82216	0.964581	1.10048	1.17827	1.1765	0.189837
P0DMV9	Heat shock 70 kDa protein 1B OS=Homo sapiens OX=9606 GN=HSPA1B PE=1 SV=1	HSPA1B	70.051	49.9	149	25	14	24	23	25	24	26	27	23	23	25	25	23	24	13	13	14	14	13	14	656640	674720	649780	642530	641020	620160	1.01415	1.04208	1.00356	0.992363	0.990031	0.957813	0.9609	0.0676229
P0DN76	Splicing factor U2AF 35 kDa subunit-like protein OS=Homo sapiens OX=9606 GN=U2AF1L5 PE=1 SV=1	U2AF1L5	27.872	45	70	10	10	12	12	12	11	11	12	10	10	10	9	10	9	10	10	10	9	10	9	2322500	2323900	2325600	2011300	1962400	1904200	1.08444	1.0851	1.08589	0.939136	0.916303	0.889128	0.8431	0.000416731
P0DN79	Cystathionine beta-synthase-like protein OS=Homo sapiens OX=9606 GN=CBSL PE=1 SV=1	CBSL	60.586	49.5	113	18	18	21	20	21	14	19	18	18	16	18	16	17	16	18	16	18	16	17	16	223890	235690	236960	207470	207120	210600	1.01635	1.06992	1.07568	0.941811	0.940222	0.95602	0.8976	0.00462348
P0DP25	Calmodulin-3 OS=Homo sapiens OX=9606 GN=CALM3 PE=1 SV=1	CALM3	16.837	57.7	118	9	9	17	19	21	17	20	24	9	8	9	8	9	8	9	8	9	8	9	8	4566900	4442600	4552600	4243700	4516300	4608700	1.01747	0.989781	1.01429	0.945468	1.0062	1.02679	0.9857	0.601508
P0DP91	Chimeric ERCC6-PGBD3 protein OS=Homo sapiens OX=9606 GN=ERCC6 PE=1 SV=1	ERCC6	119.49	1.8	1	1	1	0	0	0	1	0	0	0	0	0	1	1	0	0	0	0	1	1	0	0	0	0	0	0	0
P0DPB6	DNA-directed RNA polymerases I and III subunit RPAC2 OS=Homo sapiens OX=9606 GN=POLR1D PE=1 SV=1	POLR1D	15.237	69.2	45	8	8	10	6	6	8	8	7	8	8	8	7	8	6	8	8	8	7	8	6	289930	292200	310520	285450	290120	318930	0.973382	0.981003	1.04251	0.958341	0.97402	1.07074	1.0021	0.975466
P0DPD7	EEF1A lysine methyltransferase 4 OS=Homo sapiens OX=9606 GN=EEF1AKMT4 PE=1 SV=1	EEF1AKMT4	28.306	18	9	4	1	1	1	1	3	1	2	4	3	3	4	4	3	1	1	1	1	1	0	33339	37169	27176	33316	22669	32384
P10114	Ras-related protein Rap-2a OS=Homo sapiens OX=9606 GN=RAP2A PE=1 SV=1	RAP2A	20.615	48.6	13	6	3	2	3	2	2	2	2	5	6	5	5	5	5	3	3	2	2	2	2	47543	50956	52527	49948	51144	57792	0.920454	0.986532	1.01695	0.967016	0.990171	1.11888	1.052	0.410832
P10155	60 kDa SS-A/Ro ribonucleoprotein OS=Homo sapiens OX=9606 GN=RO60 PE=1 SV=2	RO60	60.67	61	172	25	25	28	28	30	29	29	28	22	21	22	23	24	23	22	21	22	23	24	23	940420	957580	967530	907370	928260	987800	0.991837	1.00994	1.02043	0.95698	0.979012	1.04181	0.9853	0.595528
P10244	Myb-related protein B OS=Homo sapiens OX=9606 GN=MYBL2 PE=1 SV=1	MYBL2	78.763	7.6	16	4	4	3	2	3	2	2	4	4	4	4	4	4	4	4	4	4	4	4	4	16379	16367	18124	30025	23857	28723	0.736273	0.735733	0.814714	1.34969	1.07243	1.29116	1.6238	0.00353367
P10253	Lysosomal alpha-glucosidase OS=Homo sapiens OX=9606 GN=GAA PE=1 SV=4	GAA	105.32	9.5	17	5	5	3	2	1	3	4	4	4	3	2	3	4	5	4	3	2	3	4	5	27335	24834	29159	38780	34254	40269	0.842672	0.765572	0.898901	1.19549	1.05597	1.2414	1.3932	0.00801364
P10301	Ras-related protein R-Ras OS=Homo sapiens OX=9606 GN=RRAS PE=1 SV=1	RRAS	23.48	22	7	3	2	1	1	1	2	1	1	2	2	2	3	2	2	1	1	1	2	1	1	0	0	0	0	0	0
P10321	HLA class I histocompatibility antigen, C alpha chain OS=Homo sapiens OX=9606 GN=HLA-C PE=1 SV=3	HLA-C	40.648	31.7	52	10	4	10	5	8	11	9	9	9	8	9	10	10	8	4	4	4	4	4	4	109230	97995	97012	169080	153630	159990	0.832824	0.747163	0.739668	1.28915	1.17135	1.21984	1.5866	0.000601349
P10398	Serine/threonine-protein kinase A-Raf OS=Homo sapiens OX=9606 GN=ARAF PE=1 SV=2	ARAF	67.585	21.5	23	11	7	3	2	4	3	5	6	8	9	10	9	9	10	5	6	6	5	5	6	49355	42099	46736	41039	45099	41473	1.1141	0.950312	1.05499	0.926385	1.01803	0.936182	0.9234	0.229908
P10412	Histone H1.4 OS=Homo sapiens OX=9606 GN=H1-4 PE=1 SV=2	H1-4	21.865	35.6	42	9	2	7	8	6	5	9	7	6	8	7	8	8	7	1	2	2	2	2	1	13069000	12030000	11309000	8064500	7847700	9317200	1.27218	1.17104	1.10086	0.785027	0.763923	0.906969	0.693	0.00558332
P10415	Apoptosis regulator Bcl-2 OS=Homo sapiens OX=9606 GN=BCL2 PE=1 SV=2	BCL2	26.266	21.3	19	3	3	3	4	4	3	2	3	3	3	3	2	2	2	3	3	3	2	2	2	744020	738730	711850	683360	682300	671010	1.05503	1.04753	1.00941	0.969014	0.967511	0.951502	0.928	0.0074654
P10515	Dihydrolipoyllysine-residue acetyltransferase component of pyruvate dehydrogenase complex, mitochondrial OS=Homo sapiens OX=9606 GN=DLAT PE=1 SV=3	DLAT	68.996	45.6	134	21	21	22	24	23	20	23	22	21	21	21	20	20	18	21	21	21	20	20	18	1512700	1615800	1643600	1411000	1392100	1440800	1.00668	1.07529	1.09379	0.938997	0.92642	0.958829	0.8893	0.0127327
P10599	Thioredoxin OS=Homo sapiens OX=9606 GN=TXN PE=1 SV=3	TXN	11.737	65.7	57	8	8	9	8	9	11	11	9	7	7	7	7	8	8	7	7	7	7	8	8	5099500	5014400	5339200	4565900	4738500	4812100	1.03475	1.01748	1.08338	0.926472	0.961494	0.976428	0.9135	0.0207428
P10606	Cytochrome c oxidase subunit 5B, mitochondrial OS=Homo sapiens OX=9606 GN=COX5B PE=1 SV=2	COX5B	13.696	55.8	31	6	6	5	6	6	5	5	4	5	6	6	6	6	6	5	6	6	6	6	6	276080	257220	254250	336180	343330	317780	0.928083	0.864683	0.854698	1.13012	1.15415	1.06826	1.2663	0.0023995
P10619	Lysosomal protective protein OS=Homo sapiens OX=9606 GN=CTSA PE=1 SV=2	CTSA	54.465	7.9	12	3	3	1	3	2	3	2	1	2	2	2	3	2	1	2	2	2	3	2	1	40056	45007	42733	41723	46882	36572	0.950046	1.06747	1.01354	0.989584	1.11194	0.867413	0.9795	0.7709
P10644	cAMP-dependent protein kinase type I-alpha regulatory subunit OS=Homo sapiens OX=9606 GN=PRKAR1A PE=1 SV=1	PRKAR1A	42.981	42.3	70	17	14	11	10	10	13	13	13	15	12	15	15	16	15	13	11	13	13	13	12	562320	586600	552870	647490	629960	605150	0.941282	0.981924	0.925463	1.08385	1.05451	1.01298	1.1062	0.0186904
P10768	S-formylglutathione hydrolase OS=Homo sapiens OX=9606 GN=ESD PE=1 SV=2	ESD	31.462	61.7	76	12	12	10	14	12	14	14	12	11	11	11	12	11	11	11	11	11	12	11	11	1030900	973610	1023700	954410	986530	974970	1.04059	0.982763	1.03332	0.963382	0.995804	0.984136	0.9629	0.140054
P10809	60 kDa heat shock protein, mitochondrial OS=Homo sapiens OX=9606 GN=HSPD1 PE=1 SV=2	HSPD1	61.054	77	641	43	43	108	102	116	102	100	113	40	42	41	40	40	42	40	42	41	40	40	42	13289000	13090000	13094000	11284000	11275000	11147000	1.08957	1.07326	1.07359	0.925183	0.924446	0.913951	0.8539	1.55406e-05
P11021	Endoplasmic reticulum chaperone BiP OS=Homo sapiens OX=9606 GN=HSPA5 PE=1 SV=2	HSPA5	72.332	52.4	259	34	33	43	43	42	41	45	45	32	34	33	33	33	33	31	33	32	32	32	32	7726400	7794400	7528000	5995700	6125300	5882000	1.12927	1.13921	1.10027	0.876312	0.895254	0.859694	0.7811	9.48934e-05
P11049	Leukocyte antigen CD37 OS=Homo sapiens OX=9606 GN=CD37 PE=1 SV=2	CD37	31.703	19.2	29	4	4	4	5	5	5	5	5	4	4	4	4	4	4	4	4	4	4	4	4	735150	704930	682270	760700	777660	962080	0.954164	0.914941	0.88553	0.987326	1.00934	1.2487	1.1781	0.111453
P11117	Lysosomal acid phosphatase OS=Homo sapiens OX=9606 GN=ACP2 PE=1 SV=3	ACP2	48.344	7.1	13	3	3	2	3	2	2	2	2	2	3	2	3	2	2	2	3	2	3	2	2	34161	40313	34568	29704	28690	31560	1.03	1.21549	1.04227	0.895616	0.865043	0.951577	0.8249	0.0340834
P11137	Microtubule-associated protein 2 OS=Homo sapiens OX=9606 GN=MAP2 PE=1 SV=4	MAP2	199.52	8	41	9	9	8	7	6	8	7	5	7	7	6	7	8	7	7	7	6	7	8	7	58106	54524	58273	47381	49573	45548	1.11241	1.04384	1.11561	0.907088	0.949053	0.871996	0.8338	0.00511924
P11142	Heat shock cognate 71 kDa protein OS=Homo sapiens OX=9606 GN=HSPA8 PE=1 SV=1	HSPA8	70.897	58.5	404	32	28	64	64	68	67	67	74	32	32	32	32	32	32	28	28	28	28	28	28	12253000	12360000	12479000	10968000	11361000	10675000	1.04882	1.05798	1.06816	0.938827	0.972466	0.913747	0.8898	0.00337796
P11166	Solute carrier family 2, facilitated glucose transporter member 1 OS=Homo sapiens OX=9606 GN=SLC2A1 PE=1 SV=2	SLC2A1	54.083	12.2	33	7	7	5	5	6	6	5	6	7	7	7	7	7	6	7	7	7	7	7	6	263370	262340	251190	271190	274020	276350	0.988589	0.984723	0.94287	1.01794	1.02856	1.03731	1.0575	0.0253687
P11171	Protein 4.1 OS=Homo sapiens OX=9606 GN=EPB41 PE=1 SV=4	EPB41	97.016	47.5	134	28	28	20	20	23	22	24	25	22	24	24	25	25	27	22	24	24	25	25	27	260680	241680	242570	252520	256530	272770	1.02445	0.949782	0.95328	0.992383	1.00814	1.07196	1.0495	0.228538
P11172	Uridine 5'-monophosphate synthase OS=Homo sapiens OX=9606 GN=UMPS PE=1 SV=1	UMPS	52.221	53.3	101	19	19	14	17	18	17	16	19	16	17	17	15	17	18	16	17	17	15	17	18	401230	386360	384300	334160	348920	355810	1.08893	1.04857	1.04298	0.906902	0.94696	0.965659	0.8865	0.00630066
P11177	Pyruvate dehydrogenase E1 component subunit beta, mitochondrial OS=Homo sapiens OX=9606 GN=PDHB PE=1 SV=3	PDHB	39.233	58.5	109	16	16	21	19	17	17	18	17	15	15	15	15	16	15	15	15	15	15	16	15	1140700	1122300	1104300	958570	961710	959770	1.09554	1.07787	1.06058	0.920618	0.923633	0.92177	0.8553	7.71276e-05
P11182	Lipoamide acyltransferase component of branched-chain alpha-keto acid dehydrogenase complex, mitochondrial OS=Homo sapiens OX=9606 GN=DBT PE=1 SV=3	DBT	53.486	42.9	84	14	14	14	14	14	12	15	15	13	13	11	12	12	11	13	13	11	12	12	11	271000	282240	298260	246180	214360	230520	1.05409	1.09781	1.16012	0.957551	0.833783	0.896639	0.8116	0.0125846
P11216	Glycogen phosphorylase, brain form OS=Homo sapiens OX=9606 GN=PYGB PE=1 SV=5	PYGB	96.695	54.2	217	38	32	36	40	36	33	34	38	32	34	35	34	33	34	28	29	30	29	29	29	396730	390550	383010	314110	319160	315230	1.12346	1.10596	1.08461	0.889498	0.903799	0.89267	0.8105	4.87674e-05
P11233	Ras-related protein Ral-A OS=Homo sapiens OX=9606 GN=RALA PE=1 SV=1	RALA	23.567	36.9	25	6	3	5	4	3	4	5	4	5	5	6	5	5	5	3	3	3	3	3	3	374670	370970	337990	298900	301330	269850	1.15064	1.13928	1.03799	0.917946	0.925409	0.828731	0.8029	0.0104699
P11234	Ras-related protein Ral-B OS=Homo sapiens OX=9606 GN=RALB PE=1 SV=1	RALB	23.408	42.2	37	9	6	5	7	7	7	5	6	7	7	8	8	8	8	5	5	5	6	6	6	133910	145460	134130	130240	131410	123070	1.00656	1.09338	1.00822	0.978978	0.987773	0.925083	0.9304	0.103435
P11274	Breakpoint cluster region protein OS=Homo sapiens OX=9606 GN=BCR PE=1 SV=2	BCR	142.82	22.2	65	22	18	13	10	8	12	11	11	17	15	17	17	17	18	14	12	14	14	15	15	97824	84141	88915	87828	85160	89802	1.09983	0.945989	0.999663	0.987442	0.957446	1.00964	0.9701	0.572664
P11279	Lysosome-associated membrane glycoprotein 1 OS=Homo sapiens OX=9606 GN=LAMP1 PE=1 SV=3	LAMP1	44.882	11.8	20	4	4	4	4	4	2	2	4	4	4	4	4	3	4	4	4	4	4	3	4	121850	137350	132260	104470	135970	134550	0.953878	1.07522	1.03537	0.817822	1.06441	1.0533	0.9579	0.626964
P11310	Medium-chain specific acyl-CoA dehydrogenase, mitochondrial OS=Homo sapiens OX=9606 GN=ACADM PE=1 SV=1	ACADM	46.588	48	123	19	19	20	19	22	19	21	22	18	19	19	19	18	18	18	19	19	19	18	18	2732000	2636100	2508200	2232700	2189400	2099500	1.1385	1.09854	1.04524	0.930427	0.912383	0.874919	0.828	0.00357637
P11387	DNA topoisomerase 1 OS=Homo sapiens OX=9606 GN=TOP1 PE=1 SV=2	TOP1	90.725	46.1	216	35	35	33	38	41	34	35	35	34	35	34	34	33	32	34	35	34	34	33	32	1849100	1882500	1787800	1465600	1508000	1457700	1.11496	1.1351	1.078	0.883717	0.909283	0.878953	0.8029	0.000284952
P11388	DNA topoisomerase 2-alpha OS=Homo sapiens OX=9606 GN=TOP2A PE=1 SV=3	TOP2A	174.38	46.3	288	65	51	43	42	44	52	53	54	57	57	58	60	61	59	43	43	44	47	47	47	457500	464800	464590	665760	719180	723410	0.785354	0.797885	0.797525	1.14286	1.23456	1.24182	1.5202	0.000105357
P11413	Glucose-6-phosphate 1-dehydrogenase OS=Homo sapiens OX=9606 GN=G6PD PE=1 SV=4	G6PD	59.256	72.6	212	33	33	36	34	37	33	38	34	29	30	30	30	31	30	29	30	30	30	31	30	792770	772660	782580	769330	789280	823070	1.00569	0.980183	0.992767	0.975958	1.00127	1.04413	1.0143	0.544684
P11441	Ubiquitin-like protein 4A OS=Homo sapiens OX=9606 GN=UBL4A PE=1 SV=1	UBL4A	17.776	62.4	37	9	9	7	3	7	8	7	5	8	6	8	9	8	8	8	6	8	9	8	8	151110	147380	138770	143960	146650	119880	1.06949	1.04309	0.982153	1.01889	1.03792	0.848458	0.9388	0.38987
P11474	Steroid hormone receptor ERR1 OS=Homo sapiens OX=9606 GN=ESRRA PE=1 SV=3	ESRRA	45.509	5.9	5	2	2	0	1	0	1	2	1	0	1	0	1	2	2	0	1	0	1	2	2	0	0	0	0	7421.9	5393.2					1.1583	0.841695
P11586	C-1-tetrahydrofolate synthase, cytoplasmic OS=Homo sapiens OX=9606 GN=MTHFD1 PE=1 SV=3	MTHFD1	101.56	63.9	284	44	44	44	51	46	46	45	52	36	40	41	40	38	40	36	40	41	40	38	40	977340	984930	998940	913040	911350	881470	1.03476	1.04279	1.05763	0.966679	0.96489	0.933255	0.9138	0.00232679
P11717	Cation-independent mannose-6-phosphate receptor OS=Homo sapiens OX=9606 GN=IGF2R PE=1 SV=3	IGF2R	274.37	6.9	25	12	12	5	5	4	3	3	5	9	6	6	6	5	5	9	6	6	6	5	5	37636	36416	32544	38527	36744	27819	1.07692	1.04201	0.931221	1.10242	1.0514	0.796019	0.9671	0.72675
P11766	Alcohol dehydrogenase class-3 OS=Homo sapiens OX=9606 GN=ADH5 PE=1 SV=4	ADH5	39.724	50	100	15	15	18	15	16	18	17	16	14	13	13	13	13	13	14	13	13	13	13	13	2433900	2473500	2489700	2256600	2135200	2141700	1.0483	1.06535	1.07233	0.971932	0.919645	0.922444	0.8833	0.00290579
P11802	Cyclin-dependent kinase 4 OS=Homo sapiens OX=9606 GN=CDK4 PE=1 SV=2	CDK4	33.729	47.9	41	12	11	7	5	4	9	8	8	9	9	7	9	10	12	8	8	6	8	9	11	43126	43622	45070	79589	77676	67408	0.725842	0.73419	0.758561	1.33954	1.30734	1.13453	1.7044	0.000577585
P11836	B-lymphocyte antigen CD20 OS=Homo sapiens OX=9606 GN=MS4A1 PE=1 SV=1	MS4A1	33.077	32.7	68	10	10	12	12	11	12	10	11	10	10	10	10	9	9	10	10	10	10	9	9	2750900	2692900	2557700	2356400	2379900	2301700	1.09747	1.07433	1.02039	0.940084	0.94946	0.918262	0.8796	0.00576603
P11908	Ribose-phosphate pyrophosphokinase 2 OS=Homo sapiens OX=9606 GN=PRPS2 PE=1 SV=2	PRPS2	34.769	56.6	41	14	5	7	8	8	7	7	4	12	13	11	13	12	12	4	5	5	5	5	3	604800	554250	525380	528060	542430	524460	1.10655	1.01406	0.961243	0.966146	0.992438	0.959559	0.9469	0.27843
P11912	B-cell antigen receptor complex-associated protein alpha chain OS=Homo sapiens OX=9606 GN=CD79A PE=1 SV=2	CD79A	25.038	27.9	28	5	5	6	4	4	4	5	5	4	4	5	5	5	5	4	4	5	5	5	5	1015400	1021700	1004700	1282900	1220600	1141600	0.911095	0.916748	0.901494	1.15112	1.09522	1.02433	1.1983	0.00623751
P11940	Polyadenylate-binding protein 1 OS=Homo sapiens OX=9606 GN=PABPC1 PE=1 SV=2	PABPC1	70.67	62.7	224	32	24	35	37	44	37	37	34	28	29	30	29	30	27	20	21	22	21	22	19	3019100	3148200	3024900	2497400	2480700	2434600	1.09092	1.13757	1.09302	0.902408	0.896374	0.879716	0.8064	0.000161842
P12004	Proliferating cell nuclear antigen OS=Homo sapiens OX=9606 GN=PCNA PE=1 SV=1	PCNA	28.768	75.5	121	15	15	21	18	21	20	21	20	15	15	15	15	15	15	15	15	15	15	15	15	3676900	3540000	3572400	3506900	3590300	3561500	1.0286	0.990302	0.999366	0.981043	1.00437	0.996317	0.9879	0.41632
P12074	Cytochrome c oxidase subunit 6A1, mitochondrial OS=Homo sapiens OX=9606 GN=COX6A1 PE=1 SV=4	COX6A1	12.155	43.1	15	2	2	3	3	4	3	1	1	2	2	2	2	2	2	2	2	2	2	2	2	171810	149680	155970	222520	205780	211410	0.922742	0.803888	0.83767	1.19509	1.10519	1.13542	1.3398	0.0033083
P12081	Histidine--tRNA ligase, cytoplasmic OS=Homo sapiens OX=9606 GN=HARS1 PE=1 SV=2	HARS1	57.41	54.6	123	24	19	18	20	21	22	19	23	20	22	21	21	19	21	15	17	16	16	15	17	508900	501510	484940	447000	455650	457910	1.06915	1.05363	1.01881	0.939105	0.957278	0.962026	0.9099	0.00419825
P12235	ADP/ATP translocase 1 OS=Homo sapiens OX=9606 GN=SLC25A4 PE=1 SV=4	SLC25A4	33.064	49.3	20	14	3	3	4	3	3	3	4	14	13	13	13	12	13	3	3	3	3	3	3	637600	645620	621830	538860	513290	519300	1.10042	1.11426	1.0732	0.930004	0.885874	0.896246	0.8249	0.000465504
P12236	ADP/ATP translocase 3 OS=Homo sapiens OX=9606 GN=SLC25A6 PE=1 SV=4	SLC25A6	32.866	57	139	19	6	25	21	24	24	22	23	18	17	18	17	16	17	5	4	5	4	4	4	8010900	7759700	7439200	6528500	6285400	6457700	1.13145	1.09597	1.0507	0.922074	0.887739	0.912074	0.8303	0.00156048
P12268	Inosine-5'-monophosphate dehydrogenase 2 OS=Homo sapiens OX=9606 GN=IMPDH2 PE=1 SV=2	IMPDH2	55.804	62.1	227	31	30	34	38	37	37	40	41	27	29	30	29	30	31	27	28	29	28	29	30	1401500	1403300	1368800	1304300	1274200	1271000	1.0481	1.04944	1.02364	0.975409	0.952899	0.950505	0.9223	0.00218958
P12270	Nucleoprotein TPR OS=Homo sapiens OX=9606 GN=TPR PE=1 SV=3	TPR	267.29	42.2	423	79	79	64	69	75	71	72	72	67	70	76	74	73	72	67	70	76	74	73	72	1084500	1075200	1078400	984200	965440	964100	1.05773	1.04866	1.05178	0.959908	0.941611	0.940304	0.8998	0.000120486
P12532	Creatine kinase U-type, mitochondrial OS=Homo sapiens OX=9606 GN=CKMT1A PE=1 SV=1	CKMT1A	47.036	39.3	63	11	11	10	11	10	12	11	9	11	11	11	11	11	11	11	11	11	11	11	11	278950	276400	269870	261640	271080	283530	1.01964	1.01031	0.986445	0.956362	0.990868	1.03638	0.9891	0.675775
P12694	2-oxoisovalerate dehydrogenase subunit alpha, mitochondrial OS=Homo sapiens OX=9606 GN=BCKDHA PE=1 SV=2	BCKDHA	50.47	46.5	110	16	16	18	16	16	20	19	21	15	15	15	15	14	14	15	15	15	15	14	14	160600	157670	165280	193110	192620	194980	0.905418	0.888899	0.931802	1.0887	1.08594	1.09924	1.2009	0.000208301
P12814	Alpha-actinin-1 OS=Homo sapiens OX=9606 GN=ACTN1 PE=1 SV=2	ACTN1	103.06	56.8	91	42	21	13	14	16	14	15	19	36	34	37	34	36	38	16	15	17	15	16	18	142230	129390	136900	110210	116780	116770	1.13439	1.03198	1.09188	0.879008	0.931409	0.931329	0.8415	0.00684137
P12931	Proto-oncogene tyrosine-protein kinase Src OS=Homo sapiens OX=9606 GN=SRC PE=1 SV=3	SRC	59.834	5.6	1	2	1	0	0	0	0	0	1	1	1	1	1	1	2	0	0	0	0	0	1	0	0	0	0	0	0
P12955	Xaa-Pro dipeptidase OS=Homo sapiens OX=9606 GN=PEPD PE=1 SV=3	PEPD	54.548	37.7	59	14	14	11	8	12	11	11	6	11	10	12	12	11	10	11	10	12	12	11	10	247690	248170	244630	247370	237270	238620	1.0153	1.01726	1.00275	1.01398	0.972584	0.978118	0.9767	0.1613
P12956	X-ray repair cross-complementing protein 6 OS=Homo sapiens OX=9606 GN=XRCC6 PE=1 SV=2	XRCC6	69.842	66	323	41	41	53	55	50	58	54	53	39	39	37	39	40	38	39	39	37	39	40	38	4432900	4495700	4399900	4082900	4189300	4270300	1.02808	1.04264	1.02042	0.946906	0.971582	0.990368	0.941	0.0135396
P13010	X-ray repair cross-complementing protein 5 OS=Homo sapiens OX=9606 GN=XRCC5 PE=1 SV=3	XRCC5	82.704	60.1	247	38	38	39	41	44	42	40	41	36	35	34	34	35	36	36	35	34	34	35	36	2765100	2776400	2890800	2729000	2842700	2926400	0.97993	0.983934	1.02448	0.967136	1.00743	1.03709	1.0078	0.774932
P13051	Uracil-DNA glycosylase OS=Homo sapiens OX=9606 GN=UNG PE=1 SV=2	UNG	34.645	54.6	43	10	10	5	6	4	9	10	9	5	5	5	9	9	10	5	5	5	9	9	10	69590	68481	59920	108860	107050	107160	0.801327	0.788556	0.689977	1.25352	1.23268	1.23394	1.6317	0.000500316
P13056	Nuclear receptor subfamily 2 group C member 1 OS=Homo sapiens OX=9606 GN=NR2C1 PE=1 SV=2	NR2C1	67.314	12.6	9	4	4	0	0	0	3	2	4	2	2	1	4	3	4	2	2	1	4	3	4	10407	8857.5	0	20021	18463	18983	0.678144	0.577175		1.30461	1.20309	1.23698	1.9887	0.00199105
P13073	Cytochrome c oxidase subunit 4 isoform 1, mitochondrial OS=Homo sapiens OX=9606 GN=COX4I1 PE=1 SV=1	COX4I1	19.576	37.3	48	7	7	9	8	7	8	7	9	7	6	6	6	6	7	7	6	6	6	6	7	930430	970440	961710	1074000	1133800	1141500	0.898694	0.937339	0.928907	1.03737	1.09513	1.10257	1.17	0.00247728
P13196	5-aminolevulinate synthase, nonspecific, mitochondrial OS=Homo sapiens OX=9606 GN=ALAS1 PE=1 SV=2	ALAS1	70.58	34.8	54	15	15	7	4	6	11	13	13	7	6	9	13	13	14	7	6	9	13	13	14	65460	69112	80410	154370	147260	155580	0.584297	0.616895	0.717741	1.37791	1.31445	1.38871	2.1267	0.00028892
P13284	Gamma-interferon-inducible lysosomal thiol reductase OS=Homo sapiens OX=9606 GN=IFI30 PE=1 SV=3	IFI30	27.963	23.2	31	4	4	5	4	5	5	6	6	3	3	3	3	3	4	3	3	3	3	3	4	445640	444660	468540	490430	450610	558500	0.935439	0.933382	0.983508	1.02946	0.945871	1.17234	1.1035	0.216442
P13473	Lysosome-associated membrane glycoprotein 2 OS=Homo sapiens OX=9606 GN=LAMP2 PE=1 SV=2	LAMP2	44.96	13.2	28	5	5	5	4	3	5	5	6	4	5	4	5	5	5	4	5	4	5	5	5	109660	116190	111780	79213	92018	90404	1.09794	1.16332	1.11917	0.793102	0.921309	0.905149	0.7749	0.00691815
P13489	Ribonuclease inhibitor OS=Homo sapiens OX=9606 GN=RNH1 PE=1 SV=2	RNH1	49.973	76.1	148	23	23	25	23	22	26	28	24	20	21	20	21	22	21	20	21	20	21	22	21	557080	559410	550530	544230	545280	539790	1.014	1.01825	1.00208	0.990614	0.992525	0.982532	0.9774	0.0160381
P13498	Cytochrome b-245 light chain OS=Homo sapiens OX=9606 GN=CYBA PE=1 SV=3	CYBA	21.012	5.1	5	1	1	0	1	1	1	1	1	1	1	1	1	1	1	1	1	1	1	1	1	0	0	0	0	0	0
P13598	Intercellular adhesion molecule 2 OS=Homo sapiens OX=9606 GN=ICAM2 PE=1 SV=2	ICAM2	30.654	17.5	16	4	4	2	1	1	4	4	4	2	4	3	4	4	4	2	4	3	4	4	4	70399	68509	68117	78932	82002	78338	0.946441	0.921032	0.915762	1.06116	1.10243	1.05317	1.1558	0.00114812
P13612	Integrin alpha-4 OS=Homo sapiens OX=9606 GN=ITGA4 PE=1 SV=3	ITGA4	114.9	16.3	58	11	11	9	11	12	8	9	9	8	10	11	11	9	9	8	10	11	11	9	9	55260	52895	53789	47334	45349	47029	1.09913	1.05209	1.06987	0.941483	0.902001	0.935417	0.8627	0.00131919
P13637	Sodium/potassium-transporting ATPase subunit alpha-3 OS=Homo sapiens OX=9606 GN=ATP1A3 PE=1 SV=3	ATP1A3	111.75	41.5	117	33	16	21	17	21	20	17	21	32	32	32	30	30	32	16	16	16	14	14	15	583840	614220	611340	546780	520810	583210	1.01238	1.06506	1.06007	0.948119	0.903087	1.01129	0.9123	0.0645181
P13639	Elongation factor 2 OS=Homo sapiens OX=9606 GN=EEF2 PE=1 SV=4	EEF2	95.337	69.5	543	57	56	93	95	90	86	79	100	54	56	57	56	56	55	53	55	56	55	55	54	5222300	5215300	5148800	4912700	4927300	4857200	1.03468	1.03329	1.02012	0.973339	0.976231	0.962343	0.943	0.000728964
P13667	Protein disulfide-isomerase A4 OS=Homo sapiens OX=9606 GN=PDIA4 PE=1 SV=2	PDIA4	72.932	56.7	237	37	36	39	41	40	41	40	36	34	36	35	37	37	35	34	36	35	36	36	34	1828200	1851000	1828700	1489100	1516400	1455700	1.10032	1.11404	1.10062	0.896229	0.91266	0.876127	0.81	7.24404e-05
P13674	Prolyl 4-hydroxylase subunit alpha-1 OS=Homo sapiens OX=9606 GN=P4HA1 PE=1 SV=2	P4HA1	61.049	24.9	36	10	10	3	4	3	8	8	10	7	9	6	10	10	10	7	9	6	10	10	10	103010	117990	104160	186030	189250	193950	0.691041	0.791534	0.698756	1.24798	1.26958	1.30111	1.7506	0.000240509
P13693	Translationally-controlled tumor protein OS=Homo sapiens OX=9606 GN=TPT1 PE=1 SV=1	TPT1	19.595	32	39	5	5	7	5	7	6	7	7	5	4	5	5	5	5	5	4	5	5	5	5	1397000	1414400	1329900	1228300	1209900	1139600	1.08588	1.0994	1.03372	0.954749	0.940446	0.885803	0.8639	0.00780334
P13716	Delta-aminolevulinic acid dehydratase OS=Homo sapiens OX=9606 GN=ALAD PE=1 SV=1	ALAD	36.294	33.9	43	9	9	6	6	8	6	9	8	7	7	8	8	9	9	7	7	8	8	9	9	210830	210630	191010	198160	194510	175610	1.07134	1.07032	0.97062	1.00695	0.988406	0.892365	0.9278	0.205688
P13747	HLA class I histocompatibility antigen, alpha chain E OS=Homo sapiens OX=9606 GN=HLA-E PE=1 SV=4	HLA-E	40.057	18.4	7	5	2	2	1	1	1	1	1	3	3	4	4	4	4	2	1	1	2	1	1	18310	0	0	21282	0	0	0.924934			1.07507			1.1623
P13765	HLA class II histocompatibility antigen, DO beta chain OS=Homo sapiens OX=9606 GN=HLA-DOB PE=1 SV=1	HLA-DOB	30.822	25.6	29	5	5	5	6	4	5	5	4	5	5	4	5	5	4	5	5	4	5	5	4	92502	87728	105640	87551	92864	87981	1.00135	0.949667	1.14357	0.947751	1.00527	0.952406	0.9389	0.359811
P13796	Plastin-2 OS=Homo sapiens OX=9606 GN=LCP1 PE=1 SV=6	LCP1	70.288	86.1	435	44	42	76	71	77	71	66	74	42	41	43	43	42	42	40	39	41	41	40	40	7405300	7153000	7266500	6390000	6301700	6323600	1.08794	1.05088	1.06755	0.938783	0.925811	0.929028	0.8713	0.000222527
P13798	Acylamino-acid-releasing enzyme OS=Homo sapiens OX=9606 GN=APEH PE=1 SV=4	APEH	81.224	47.1	108	20	20	16	15	17	19	19	22	15	17	17	18	19	18	15	17	17	18	19	18	318470	294410	303140	362480	343760	360090	0.963917	0.891094	0.917517	1.09712	1.04046	1.08989	1.1641	0.00581485
P13804	Electron transfer flavoprotein subunit alpha, mitochondrial OS=Homo sapiens OX=9606 GN=ETFA PE=1 SV=1	ETFA	35.079	68.2	107	16	16	17	15	16	19	19	21	13	14	14	15	14	16	13	14	14	15	14	16	2029100	2011600	2029600	1836300	1824300	1833500	1.05276	1.04369	1.05303	0.952734	0.946508	0.951282	0.9051	9.40371e-06
P13807	Glycogen [starch] synthase, muscle OS=Homo sapiens OX=9606 GN=GYS1 PE=1 SV=2	GYS1	83.785	41	107	22	21	19	18	15	19	18	18	18	17	17	19	20	19	17	16	16	18	19	18	286500	289600	295520	306820	296380	297260	0.970046	0.980543	1.00059	1.03885	1.0035	1.00648	1.0331	0.0858188
P13861	cAMP-dependent protein kinase type II-alpha regulatory subunit OS=Homo sapiens OX=9606 GN=PRKAR2A PE=1 SV=2	PRKAR2A	45.518	59.7	98	17	15	19	15	17	16	16	15	15	14	16	15	15	14	14	13	14	13	13	12	565020	572080	562640	477540	480980	514640	1.06846	1.08181	1.06396	0.903035	0.90954	0.973192	0.8667	0.00413531
P13929	Beta-enolase OS=Homo sapiens OX=9606 GN=ENO3 PE=1 SV=5	ENO3	46.986	20.7	4	6	2	0	0	0	1	1	2	5	5	5	5	5	6	1	1	1	1	1	2	0	0	0	0	0	0
P13984	General transcription factor IIF subunit 2 OS=Homo sapiens OX=9606 GN=GTF2F2 PE=1 SV=2	GTF2F2	28.38	55	61	12	12	7	9	11	11	13	10	8	10	10	12	11	10	8	10	10	12	11	10	177700	188430	192440	205740	216300	210190	0.895364	0.949429	0.969634	1.03665	1.08986	1.05907	1.1319	0.0112296
P13987	CD59 glycoprotein OS=Homo sapiens OX=9606 GN=CD59 PE=1 SV=1	CD59	14.177	25.8	24	5	5	4	6	3	5	3	3	5	5	5	5	5	5	5	5	5	5	5	5	417370	426320	421210	418070	449630	436150	0.974879	0.995784	0.983848	0.976514	1.05023	1.01875	1.0308	0.245018
P13995	Bifunctional methylenetetrahydrofolate dehydrogenase/cyclohydrolase, mitochondrial OS=Homo sapiens OX=9606 GN=MTHFD2 PE=1 SV=2	MTHFD2	37.895	52	98	15	15	16	17	17	17	14	17	13	14	14	15	14	14	13	14	14	15	14	14	502310	520340	498870	505890	515850	494400	0.992165	1.02778	0.98537	0.999236	1.01891	0.976541	0.9965	0.853747
P14174	Macrophage migration inhibitory factor OS=Homo sapiens OX=9606 GN=MIF PE=1 SV=4	MIF	12.476	84.3	62	6	6	9	9	13	11	8	12	5	5	6	6	6	5	5	5	6	6	6	5	10564000	9375000	10190000	8562700	9735000	9210900	1.0997	0.975925	1.06077	0.891366	1.0134	0.958843	0.913	0.150287
P14209	CD99 antigen OS=Homo sapiens OX=9606 GN=CD99 PE=1 SV=1	CD99	18.848	24.3	12	2	2	2	2	2	2	2	2	2	2	2	2	2	2	2	2	2	2	2	2	340110	302820	333260	340030	357990	342080	1.01209	0.90112	0.991703	1.01185	1.06529	1.01795	1.0655	0.176694
P14314	Glucosidase 2 subunit beta OS=Homo sapiens OX=9606 GN=PRKCSH PE=1 SV=2	PRKCSH	59.425	48.7	96	18	18	17	15	19	17	14	14	18	18	18	18	18	18	18	18	18	18	18	18	1085900	1044800	1095100	934810	922920	911370	1.08682	1.04569	1.09603	0.935605	0.923705	0.912145	0.8584	0.000713861
P14317	Hematopoietic lineage cell-specific protein OS=Homo sapiens OX=9606 GN=HCLS1 PE=1 SV=3	HCLS1	54.013	39.3	116	16	16	16	19	20	21	20	20	15	15	15	15	14	15	15	15	15	15	14	15	1500900	1446000	1481900	1793500	1836000	1737600	0.919303	0.885677	0.907665	1.09852	1.12455	1.06428	1.2119	0.000578588
P14324	Farnesyl pyrophosphate synthase OS=Homo sapiens OX=9606 GN=FDPS PE=1 SV=4	FDPS	48.275	35.3	91	13	13	14	17	14	16	15	15	11	12	12	12	12	12	11	12	12	12	12	12	1296300	1280100	1268500	1187000	1246700	1209000	1.03876	1.02578	1.01648	0.951173	0.999012	0.968802	0.9474	0.0256711
P14373	Zinc finger protein RFP OS=Homo sapiens OX=9606 GN=TRIM27 PE=1 SV=1	TRIM27	58.489	11.9	8	5	5	0	0	0	3	2	3	0	0	0	4	4	3	0	0	0	4	4	3	0	0	0	20387	32556	53665				0.5737	0.916141	1.51016
P14406	Cytochrome c oxidase subunit 7A2, mitochondrial OS=Homo sapiens OX=9606 GN=COX7A2 PE=1 SV=1	COX7A2	9.3959	27.7	7	2	2	1	1	1	1	2	1	1	1	1	1	2	1	1	1	1	1	2	1	0	0	0	0	0	0
P14550	Aldo-keto reductase family 1 member A1 OS=Homo sapiens OX=9606 GN=AKR1A1 PE=1 SV=3	AKR1A1	36.573	69.8	127	20	20	20	19	22	22	20	24	19	18	19	19	18	19	19	18	19	19	18	19	1138500	1158700	1181600	1227900	1214600	1194900	0.959922	0.976954	0.996262	1.0353	1.02409	1.00748	1.0456	0.0286502
P14598	Neutrophil cytosol factor 1 OS=Homo sapiens OX=9606 GN=NCF1 PE=1 SV=4	NCF1	44.681	61.5	129	22	22	21	20	18	22	25	23	21	21	21	22	22	21	21	21	21	22	22	21	374760	372600	360280	507730	488930	474750	0.871856	0.866831	0.838169	1.1812	1.13746	1.10448	1.3284	0.000247761
P14618	Pyruvate kinase PKM OS=Homo sapiens OX=9606 GN=PKM PE=1 SV=4	PKM	57.936	78.7	513	42	41	86	80	85	88	86	88	42	42	42	41	42	42	41	41	41	40	41	41	11494000	11419000	11476000	11004000	10865000	11087000	1.02404	1.01736	1.02244	0.980385	0.968001	0.987779	0.9583	0.00238545
P14621	Acylphosphatase-2 OS=Homo sapiens OX=9606 GN=ACYP2 PE=1 SV=2	ACYP2	11.139	38.4	11	4	4	1	1	1	2	3	3	3	4	4	4	4	4	3	4	4	4	4	4	147500	111940	103410	85279	100780	66400	1.4383	1.09155	1.00837	0.831572	0.982726	0.64748	0.6958	0.0873247
P14625	Endoplasmin OS=Homo sapiens OX=9606 GN=HSP90B1 PE=1 SV=1	HSP90B1	92.468	51.6	229	40	39	35	40	37	38	37	42	34	38	38	34	33	35	33	37	37	33	32	34	1554700	1587800	1527500	1135000	1117800	1076800	1.16608	1.19091	1.14568	0.851293	0.838392	0.80764	0.713	6.12025e-05
P14635	G2/mitotic-specific cyclin-B1 OS=Homo sapiens OX=9606 GN=CCNB1 PE=1 SV=1	CCNB1	48.337	34.2	37	10	9	5	6	5	6	7	8	6	7	7	8	8	10	5	6	6	7	7	9	77272	71465	68464	126960	132500	136030	0.756714	0.699847	0.670459	1.2433	1.29756	1.33212	1.8208	0.00012351
P14649	Myosin light chain 6B OS=Homo sapiens OX=9606 GN=MYL6B PE=1 SV=1	MYL6B	22.764	40.4	29	8	6	4	5	4	4	5	7	8	8	7	7	8	7	6	6	5	6	6	6	114750	93707	88122	75039	73637	95010	1.27438	1.04068	0.978653	0.833358	0.817788	1.05515	0.8217	0.160393
P14678	Small nuclear ribonucleoprotein-associated proteins B and B' OS=Homo sapiens OX=9606 GN=SNRPB PE=1 SV=2	SNRPB	24.61	33.3	83	9	9	14	13	13	15	16	12	9	9	9	9	9	9	9	9	9	9	9	9	1875700	1858400	1775800	1623400	1639800	1605000	1.08442	1.07442	1.02666	0.938553	0.948035	0.927916	0.8835	0.00236307
P14735	Insulin-degrading enzyme OS=Homo sapiens OX=9606 GN=IDE PE=1 SV=4	IDE	117.97	40.4	195	36	36	35	27	32	30	33	38	35	32	34	34	33	33	35	32	34	34	33	33	413570	399090	425360	387940	392890	401630	1.02518	0.989283	1.0544	0.961644	0.973914	0.995579	0.9551	0.0957453
P14854	Cytochrome c oxidase subunit 6B1 OS=Homo sapiens OX=9606 GN=COX6B1 PE=1 SV=2	COX6B1	10.192	47.7	23	3	3	4	4	3	4	4	4	3	3	3	3	3	3	3	3	3	3	3	3	262430	292670	280740	379690	323710	362340	0.828038	0.923453	0.885811	1.19802	1.02139	1.14328	1.2751	0.0132581
P14859	POU domain, class 2, transcription factor 1 OS=Homo sapiens OX=9606 GN=POU2F1 PE=1 SV=2	POU2F1	76.471	23.1	46	9	6	6	8	8	8	8	8	9	8	8	8	8	8	6	5	5	5	5	5	217940	214740	192900	184440	194440	209770	1.07693	1.06112	0.953197	0.911392	0.960806	1.03656	0.941	0.320165
P14866	Heterogeneous nuclear ribonucleoprotein L OS=Homo sapiens OX=9606 GN=HNRNPL PE=1 SV=2	HNRNPL	64.132	65	218	26	25	35	34	36	38	36	39	23	25	23	24	23	24	22	24	22	23	22	23	3699800	3632800	3569100	3234300	3328500	3101200	1.07941	1.05986	1.04128	0.9436	0.971083	0.904769	0.8865	0.00629721
P14868	Aspartate--tRNA ligase, cytoplasmic OS=Homo sapiens OX=9606 GN=DARS1 PE=1 SV=2	DARS1	57.136	71.7	227	34	34	39	38	37	37	36	40	32	31	31	31	31	32	32	31	31	31	31	32	1403500	1334300	1281800	1152300	1154800	1074000	1.13786	1.08176	1.0392	0.934209	0.936236	0.870728	0.8412	0.00817949
P14921	Protein C-ets-1 OS=Homo sapiens OX=9606 GN=ETS1 PE=1 SV=1	ETS1	50.407	19.3	20	6	6	1	3	3	4	5	4	4	3	4	5	5	5	4	3	4	5	5	5	48928	53264	53875	76746	75692	73596	0.768299	0.836386	0.845981	1.20512	1.18857	1.15565	1.4483	0.000347216
P14927	Cytochrome b-c1 complex subunit 7 OS=Homo sapiens OX=9606 GN=UQCRB PE=1 SV=2	UQCRB	13.53	49.5	23	7	7	4	4	4	4	5	2	6	7	7	6	7	5	6	7	7	6	7	5	455420	423100	373870	357060	374770	369050	1.16116	1.07875	0.953235	0.910376	0.95553	0.940946	0.879	0.101111
P15056	Serine/threonine-protein kinase B-raf OS=Homo sapiens OX=9606 GN=BRAF PE=1 SV=4	BRAF	84.436	16.2	29	10	7	7	6	5	4	4	3	9	10	9	9	8	7	6	7	6	6	5	4	221070	243520	232460	167820	160130	183260	1.09779	1.20928	1.15435	0.833364	0.795177	0.910036	0.7334	0.00302365
P15121	Aldo-keto reductase family 1 member B1 OS=Homo sapiens OX=9606 GN=AKR1B1 PE=1 SV=3	AKR1B1	35.853	62.3	195	21	20	31	33	35	30	34	32	18	20	21	20	21	20	17	19	20	19	20	19	1462800	1476100	1472600	1296700	1356200	1338100	1.04455	1.05404	1.05154	0.925939	0.968426	0.955501	0.9047	0.00178236
P15153	Ras-related C3 botulinum toxin substrate 2 OS=Homo sapiens OX=9606 GN=RAC2 PE=1 SV=1	RAC2	21.429	50	28	10	4	5	5	4	5	5	4	10	10	10	10	10	9	4	4	4	4	4	4	2921400	2895200	2958400	2677500	2681900	2742400	1.03861	1.0293	1.05176	0.951898	0.953463	0.974972	0.9233	0.00130567
P15170	Eukaryotic peptide chain release factor GTP-binding subunit ERF3A OS=Homo sapiens OX=9606 GN=GSPT1 PE=1 SV=1	GSPT1	55.755	59.7	173	25	11	30	28	30	28	27	30	23	24	25	24	24	21	9	10	11	11	10	9	1298300	1292900	1305000	1120800	1127900	1128600	1.07098	1.06653	1.07651	0.924562	0.930419	0.930996	0.8668	2.12035e-06
P15311	Ezrin OS=Homo sapiens OX=9606 GN=EZR PE=1 SV=4	EZR	69.412	51.7	152	32	17	22	25	26	22	27	30	31	32	31	31	31	32	16	17	17	17	17	17	1786700	1733100	1793800	1821200	1818600	1822200	0.994859	0.965014	0.998812	1.01407	1.01262	1.01463	1.0279	0.0639685
P15336	Cyclic AMP-dependent transcription factor ATF-2 OS=Homo sapiens OX=9606 GN=ATF2 PE=1 SV=4	ATF2	54.537	8.3	5	3	2	0	1	1	1	1	1	1	3	2	2	3	1	0	2	1	1	2	1	0	10336	0	0	13482	0		0.867915			1.13209		1.3044
P15374	Ubiquitin carboxyl-terminal hydrolase isozyme L3 OS=Homo sapiens OX=9606 GN=UCHL3 PE=1 SV=1	UCHL3	26.182	86.5	132	14	14	19	22	23	22	26	20	13	13	13	14	14	13	13	13	13	14	14	13	2593400	2504200	2503100	2286500	2318300	2231000	1.07785	1.04078	1.04032	0.9503	0.963516	0.927233	0.8994	0.00284237
P15391	B-lymphocyte antigen CD19 OS=Homo sapiens OX=9606 GN=CD19 PE=1 SV=6	CD19	61.128	17.6	17	5	5	2	3	3	3	3	3	3	3	3	5	4	3	3	3	3	5	4	3	72265	54222	51423	36692	21956	46414	1.53227	1.1497	1.09035	0.777999	0.465544	0.98414	0.5905	0.083705
P15498	Proto-oncogene vav OS=Homo sapiens OX=9606 GN=VAV1 PE=1 SV=4	VAV1	98.313	39.5	139	31	31	23	24	23	22	21	26	27	28	28	28	28	29	27	28	28	28	28	29	247250	231410	226700	203740	211580	208030	1.1165	1.04497	1.0237	0.92002	0.955423	0.939392	0.8837	0.0122779
P15529	Membrane cofactor protein OS=Homo sapiens OX=9606 GN=CD46 PE=1 SV=3	CD46	43.747	3.8	6	1	1	1	1	1	1	1	1	1	1	1	1	1	1	1	1	1	1	1	1	0	0	0	0	0	0
P15531	Nucleoside diphosphate kinase A OS=Homo sapiens OX=9606 GN=NME1 PE=1 SV=1	NME1	17.149	69.7	71	11	6	11	15	13	11	11	10	11	11	11	11	11	11	6	6	6	6	6	6	4350500	3935800	4000700	3321300	3421400	3564100	1.15532	1.04519	1.06242	0.882003	0.908586	0.946481	0.8388	0.00921187
P15586	N-acetylglucosamine-6-sulfatase OS=Homo sapiens OX=9606 GN=GNS PE=1 SV=3	GNS	62.081	15	35	6	6	5	6	6	6	6	6	6	6	6	6	6	6	6	6	6	6	6	6	85471	90898	88416	78879	79858	82252	1.01394	1.07832	1.04888	0.935742	0.947356	0.975756	0.9101	0.0123442
P15735	Phosphorylase b kinase gamma catalytic chain, liver/testis isoform OS=Homo sapiens OX=9606 GN=PHKG2 PE=1 SV=1	PHKG2	46.442	24.6	32	8	8	5	5	3	5	7	7	6	6	6	7	7	8	6	6	6	7	7	8	33119	36536	34235	41563	36664	43260	0.881696	0.972664	0.911406	1.10649	0.976071	1.15167	1.1694	0.0546772
P15880	40S ribosomal protein S2 OS=Homo sapiens OX=9606 GN=RPS2 PE=1 SV=2	RPS2	31.324	52.2	123	16	16	22	24	21	18	21	17	16	16	15	16	16	14	16	16	15	16	16	14	4377400	4557600	4525400	3803400	3885000	4003400	1.04422	1.0872	1.07952	0.907292	0.926758	0.955002	0.8686	0.00190024
P15907	Beta-galactoside alpha-2,6-sialyltransferase 1 OS=Homo sapiens OX=9606 GN=ST6GAL1 PE=1 SV=1	ST6GAL1	46.604	23.2	41	8	8	6	6	6	8	8	7	7	7	7	8	8	7	7	7	7	8	8	7	161660	148520	148330	172580	163480	154960	1.02152	0.938485	0.937285	1.09052	1.03302	0.979179	1.0709	0.180252
P15923	Transcription factor E2-alpha OS=Homo sapiens OX=9606 GN=TCF3 PE=1 SV=1	TCF3	67.6	10.7	8	3	3	1	1	0	2	2	2	1	1	0	2	3	3	1	1	0	2	3	3	0	0	0	33513	24077	25274				1.2133	0.871681	0.915017
P15927	Replication protein A 32 kDa subunit OS=Homo sapiens OX=9606 GN=RPA2 PE=1 SV=1	RPA2	29.247	83.3	77	12	12	14	12	13	13	14	11	10	10	9	10	11	11	10	10	9	10	11	11	829440	827740	836890	766100	768430	777560	1.03547	1.03335	1.04477	0.956398	0.959306	0.970704	0.927	0.000178551
P15954	Cytochrome c oxidase subunit 7C, mitochondrial OS=Homo sapiens OX=9606 GN=COX7C PE=1 SV=1	COX7C	7.2454	28.6	8	2	2	1	1	1	1	2	2	2	2	2	2	2	2	2	2	2	2	2	2	196430	144740	162580	159200	106490	67048	1.40896	1.0382	1.16616	1.14192	0.763836	0.480925	0.6605	0.15266
P16083	Ribosyldihydronicotinamide dehydrogenase [quinone] OS=Homo sapiens OX=9606 GN=NQO2 PE=1 SV=5	NQO2	25.918	36.8	16	5	5	2	3	2	3	2	4	3	4	3	4	4	5	3	4	3	4	4	5	110270	122980	113590	131690	128150	130830	0.8971	1.0005	0.92411	1.07136	1.04256	1.06437	1.1264	0.023312
P16152	Carbonyl reductase [NADPH] 1 OS=Homo sapiens OX=9606 GN=CBR1 PE=1 SV=3	CBR1	30.375	5.4	6	1	1	1	1	1	1	1	1	1	1	1	1	1	1	1	1	1	1	1	1	0	0	0	0	0	0
P16220	Cyclic AMP-responsive element-binding protein 1 OS=Homo sapiens OX=9606 GN=CREB1 PE=1 SV=3	CREB1	35.136	13.1	9	2	2	1	1	1	2	2	2	1	2	2	2	2	2	1	2	2	2	2	2	0	84635	74494	121230	140770	134800		0.761203	0.669996	1.09034	1.26608	1.21239	1.6624	0.00643357
P16278	Beta-galactosidase OS=Homo sapiens OX=9606 GN=GLB1 PE=1 SV=2	GLB1	76.074	7.7	12	4	4	2	4	2	1	2	1	3	3	3	4	3	3	3	3	3	4	3	3	31704	54951	50888	39596	34374	33074	0.777736	1.34801	1.24834	0.971335	0.843234	0.811343	0.7783	0.278825
P16298	Serine/threonine-protein phosphatase 2B catalytic subunit beta isoform OS=Homo sapiens OX=9606 GN=PPP3CB PE=1 SV=2	PPP3CB	59.024	19.5	15	9	3	3	2	3	2	2	3	8	9	9	8	8	8	3	3	3	3	3	3	23282	23024	21059	25505	23925	19643	1.02385	1.0125	0.926091	1.12161	1.05213	0.863821	1.0254	0.825141
P16333	Cytoplasmic protein NCK1 OS=Homo sapiens OX=9606 GN=NCK1 PE=1 SV=1	NCK1	42.864	59.9	83	17	17	14	11	14	15	13	16	14	16	15	15	15	16	14	16	15	15	15	16	196930	196880	197410	174250	182990	176410	1.05042	1.05015	1.05297	0.929441	0.976059	0.940962	0.9026	0.00222332
P16383	Intron Large complex component GCFC2 OS=Homo sapiens OX=9606 GN=GCFC2 PE=1 SV=2	GCFC2	89.384	26.1	63	16	16	12	11	8	11	11	10	13	14	13	13	14	11	13	14	13	13	14	11	68016	65596	69842	79433	81530	82601	0.91293	0.880448	0.937439	1.06617	1.09432	1.10869	1.1971	0.00111167
P16401	Histone H1.5 OS=Homo sapiens OX=9606 GN=H1-5 PE=1 SV=3	H1-5	22.58	29.2	51	8	6	9	7	9	9	9	8	6	7	7	7	8	8	5	6	6	6	6	6	9773900	9481100	9424500	7097000	7448000	7146500	1.16423	1.12935	1.12261	0.845367	0.887177	0.851264	0.7563	0.000119813
P16402	Histone H1.3 OS=Homo sapiens OX=9606 GN=H1-3 PE=1 SV=2	H1-3	22.35	27.1	6	7	1	1	1	1	1	1	1	5	6	5	6	6	6	1	1	1	1	1	1	0	0	0	0	0	0
P16403	Histone H1.2 OS=Homo sapiens OX=9606 GN=H1-2 PE=1 SV=2	H1-2	21.364	32.4	13	8	1	2	2	3	1	2	3	6	7	6	7	7	7	1	1	1	1	1	1	162790	4732600	4575300	622700	708240	3648500
P16435	NADPH--cytochrome P450 reductase OS=Homo sapiens OX=9606 GN=POR PE=1 SV=2	POR	76.689	55.1	171	30	30	28	27	30	29	26	31	25	27	27	26	27	28	25	27	27	26	27	28	608560	622120	630270	552270	569800	604900	1.01768	1.04036	1.05399	0.923549	0.952864	1.01156	0.928	0.057925
P16455	Methylated-DNA--protein-cysteine methyltransferase OS=Homo sapiens OX=9606 GN=MGMT PE=1 SV=1	MGMT	21.646	51.7	57	9	9	9	10	10	10	10	8	9	8	9	9	9	8	9	8	9	9	9	8	283360	278370	240910	291810	282170	302340	1.01263	0.994794	0.860926	1.04282	1.00837	1.08045	1.0918	0.17778
P16615	Sarcoplasmic/endoplasmic reticulum calcium ATPase 2 OS=Homo sapiens OX=9606 GN=ATP2A2 PE=1 SV=1	ATP2A2	114.76	46.9	222	38	23	36	38	37	36	38	37	36	35	35	35	34	35	23	23	22	23	22	23	1287300	1317200	1249800	1064900	1084400	1069200	1.09204	1.11741	1.06023	0.903376	0.919919	0.907024	0.835	0.000369763
P16885	1-phosphatidylinositol 4,5-bisphosphate phosphodiesterase gamma-2 OS=Homo sapiens OX=9606 GN=PLCG2 PE=1 SV=4	PLCG2	147.87	62.1	419	70	70	67	69	73	71	68	71	64	63	67	65	64	66	64	63	67	65	64	66	833390	830660	827820	817600	818600	821830	1.01019	1.00688	1.00344	0.99105	0.992262	0.996178	0.9864	0.00531866
P16930	Fumarylacetoacetase OS=Homo sapiens OX=9606 GN=FAH PE=1 SV=2	FAH	46.374	21.7	37	7	7	8	7	5	6	5	6	7	7	7	6	6	6	7	7	7	6	6	6	112720	116880	115030	102530	93668	100990	1.05376	1.09265	1.07535	0.958496	0.87565	0.944099	0.8623	0.00758161
P16949	Stathmin OS=Homo sapiens OX=9606 GN=STMN1 PE=1 SV=3	STMN1	17.302	52.3	48	9	7	9	8	6	9	8	8	8	9	8	9	8	7	6	7	6	7	6	6	4031800	3544700	3778300	3850500	3487500	3697400	1.08042	0.949889	1.01249	1.03184	0.934561	0.990808	0.9719	0.583625
P17026	Zinc finger protein 22 OS=Homo sapiens OX=9606 GN=ZNF22 PE=1 SV=3	ZNF22	25.915	42	33	8	6	5	6	6	4	6	6	6	7	7	6	7	8	5	6	6	5	5	6	97660	93226	84028	85829	88782	84958	1.09631	1.04654	0.943282	0.963499	0.996649	0.953722	0.9442	0.296443
P17028	Zinc finger protein 24 OS=Homo sapiens OX=9606 GN=ZNF24 PE=1 SV=4	ZNF24	42.155	31.2	52	10	9	7	11	7	10	7	10	7	9	8	7	10	9	7	9	7	6	9	8	47264	52286	51376	58538	61803	56971	0.863958	0.955758	0.939123	1.07004	1.12972	1.0414	1.1748	0.0147132
P17029	Zinc finger protein with KRAB and SCAN domains 1 OS=Homo sapiens OX=9606 GN=ZKSCAN1 PE=1 SV=3	ZKSCAN1	63.629	13.9	16	5	5	1	2	1	4	4	4	4	5	3	5	5	5	4	5	3	5	5	5	16021	18433	18405	26218	24062	28919	0.727907	0.837496	0.836223	1.1912	1.09325	1.31392	1.4983	0.00462875
Q9Y2G7	Zinc finger protein 30 homolog OS=Homo sapiens OX=9606 GN=ZFP30 PE=1 SV=1	ZFP30	61.557	2.1	5	1	1	1	1	1	0	1	1	1	1	1	0	1	1	1	1	1	0	1	1	0	0	0	0	0	0
P17050	Alpha-N-acetylgalactosaminidase OS=Homo sapiens OX=9606 GN=NAGA PE=1 SV=2	NAGA	46.564	16.5	18	6	6	3	1	3	4	4	3	6	6	6	5	6	4	6	6	6	5	6	4	61595	69596	73663	66904	72826	70628	0.890075	1.00569	1.06446	0.966793	1.05237	1.02061	1.0269	0.648897
P17066	Heat shock 70 kDa protein 6 OS=Homo sapiens OX=9606 GN=HSPA6 PE=1 SV=2	HSPA6	71.027	13.8	7	8	1	1	1	1	1	1	2	7	8	8	8	8	8	1	1	1	1	1	1	0	0	0	0	0	0
P17081	Rho-related GTP-binding protein RhoQ OS=Homo sapiens OX=9606 GN=RHOQ PE=1 SV=2	RHOQ	22.659	12.2	1	2	1	1	0	0	0	0	0	2	1	2	1	2	1	1	0	1	0	1	1	0	0	0	0	0	0
P17096	High mobility group protein HMG-I/HMG-Y OS=Homo sapiens OX=9606 GN=HMGA1 PE=1 SV=3	HMGA1	11.676	15	5	1	1	1	1	1	1	0	1	1	1	1	1	1	1	1	1	1	1	1	1	0	0	0	0	0	0
P17098	Zinc finger protein 8 OS=Homo sapiens OX=9606 GN=ZNF8 PE=1 SV=2	ZNF8	64.97	7.1	3	3	3	1	0	0	1	0	1	2	2	1	3	3	1	2	2	1	3	3	1	0	0	0	0	0	0
P17152	Transmembrane protein 11, mitochondrial OS=Homo sapiens OX=9606 GN=TMEM11 PE=1 SV=1	TMEM11	21.541	17.7	27	3	3	5	4	5	6	3	4	2	2	3	3	2	3	2	2	3	3	2	3	99531	103720	105300	84848	75067	59797	1.13047	1.17805	1.19599	0.963702	0.852609	0.679173	0.7121	0.0281696
P17174	Aspartate aminotransferase, cytoplasmic OS=Homo sapiens OX=9606 GN=GOT1 PE=1 SV=3	GOT1	46.247	62.7	117	19	19	17	20	19	21	21	19	17	17	17	19	17	17	17	17	17	19	17	17	1346200	1317800	1348400	1191900	1223600	1162100	1.06419	1.04174	1.06593	0.942213	0.967273	0.918656	0.8916	0.00230091
P17252	Protein kinase C alpha type OS=Homo sapiens OX=9606 GN=PRKCA PE=1 SV=4	PRKCA	76.749	44.6	111	21	21	20	20	21	18	17	15	20	18	20	20	20	19	20	18	20	20	20	19	410310	396750	393030	362710	349170	367150	1.08018	1.04448	1.03469	0.954869	0.919223	0.966557	0.8991	0.00598668
P17480	Nucleolar transcription factor 1 OS=Homo sapiens OX=9606 GN=UBTF PE=1 SV=1	UBTF	89.405	32.9	134	23	23	21	23	22	25	21	22	23	23	22	23	21	21	23	23	22	23	21	21	538340	545570	544820	466900	494410	493780	1.04741	1.06148	1.06002	0.908419	0.961943	0.960718	0.8934	0.00427208
P17544	Cyclic AMP-dependent transcription factor ATF-7 OS=Homo sapiens OX=9606 GN=ATF7 PE=1 SV=3	ATF7	51.756	20.9	23	6	5	4	1	4	5	5	4	5	5	6	6	6	5	4	4	5	5	5	5	67374	54953	63343	91760	73572	86452	0.924083	0.75372	0.868795	1.25856	1.00909	1.18575	1.3561	0.0273023
P17568	NADH dehydrogenase [ubiquinone] 1 beta subcomplex subunit 7 OS=Homo sapiens OX=9606 GN=NDUFB7 PE=1 SV=4	NDUFB7	16.402	31.4	18	4	4	3	3	4	3	2	3	4	4	4	4	4	4	4	4	4	4	4	4	204360	202300	191540	179590	186940	162310	1.08795	1.07698	1.0197	0.95608	0.995209	0.864086	0.8841	0.0556079
P17612	cAMP-dependent protein kinase catalytic subunit alpha OS=Homo sapiens OX=9606 GN=PRKACA PE=1 SV=2	PRKACA	40.589	37.9	31	11	4	3	5	7	6	6	4	10	10	10	11	10	10	4	4	4	4	4	4	219080	236990	229880	238790	242560	258910	0.92166	0.997006	0.967095	1.00458	1.02044	1.08922	1.0792	0.0869637
P17706	Tyrosine-protein phosphatase non-receptor type 2 OS=Homo sapiens OX=9606 GN=PTPN2 PE=1 SV=2	PTPN2	48.473	29.6	46	9	9	7	9	8	8	6	8	8	8	8	9	8	9	8	8	8	9	8	9	142060	138450	153670	129900	121810	131370	1.04295	1.01645	1.12818	0.953674	0.894281	0.964467	0.8823	0.0334807
P17707	S-adenosylmethionine decarboxylase proenzyme OS=Homo sapiens OX=9606 GN=AMD1 PE=1 SV=2	AMD1	38.339	6.9	4	2	2	0	0	0	2	1	1	1	1	1	2	2	2	1	1	1	2	2	2	0	0	0	15421	17262	17908				0.914451	1.02362	1.06193
P17812	CTP synthase 1 OS=Homo sapiens OX=9606 GN=CTPS1 PE=1 SV=2	CTPS1	66.69	57	217	28	25	34	36	36	36	36	39	26	28	28	28	28	27	23	25	25	25	25	24	999300	986370	1019700	879340	939090	920170	1.04384	1.03034	1.06515	0.918535	0.980949	0.961185	0.9112	0.0126859
P17844	Probable ATP-dependent RNA helicase DDX5 OS=Homo sapiens OX=9606 GN=DDX5 PE=1 SV=1	DDX5	69.147	56.2	145	31	22	21	21	24	25	28	26	28	28	31	28	30	30	19	19	22	19	21	22	2172200	2217300	2259200	2095400	2118100	2293200	0.990711	1.01128	1.03039	0.955684	0.966037	1.0459	0.9786	0.507214
P17858	ATP-dependent 6-phosphofructokinase, liver type OS=Homo sapiens OX=9606 GN=PFKL PE=1 SV=6	PFKL	85.018	52.4	158	28	24	24	27	29	24	28	26	25	26	26	24	25	25	21	22	22	21	22	22	814280	798760	794440	824210	855880	830800	0.993353	0.97442	0.96915	1.00547	1.0441	1.01351	1.043	0.0374893
P17900	Ganglioside GM2 activator OS=Homo sapiens OX=9606 GN=GM2A PE=1 SV=4	GM2A	20.838	40.9	21	6	6	4	3	1	4	4	5	4	5	3	5	4	5	4	5	3	5	4	5	205950	223730	264030	403740	364640	368120	0.675168	0.733457	0.865573	1.32359	1.1954	1.20681	1.6383	0.00338075
P17947	Transcription factor PU.1 OS=Homo sapiens OX=9606 GN=SPI1 PE=1 SV=2	SPI1	31.083	11.9	11	3	3	1	1	2	1	3	3	1	1	2	2	3	3	1	1	2	2	3	3	0	0	29830	45555	45272	55160			0.67866	1.03642	1.02998	1.25494	1.6313
P17980	26S proteasome regulatory subunit 6A OS=Homo sapiens OX=9606 GN=PSMC3 PE=1 SV=3	PSMC3	49.203	64.5	152	24	24	27	30	26	25	22	22	24	23	22	21	22	20	24	23	22	21	22	20	1061400	1052000	1028200	926160	949060	916380	1.07335	1.06384	1.03978	0.936587	0.959745	0.926697	0.8886	0.00109309
P17987	T-complex protein 1 subunit alpha OS=Homo sapiens OX=9606 GN=TCP1 PE=1 SV=1	TCP1	60.343	69.4	264	32	32	45	47	43	44	40	45	32	30	30	32	32	32	32	30	30	32	32	32	2485200	2432600	2381700	2077600	2128500	2077500	1.09778	1.07454	1.05206	0.917729	0.940212	0.917684	0.8608	0.000522365
P18031	Tyrosine-protein phosphatase non-receptor type 1 OS=Homo sapiens OX=9606 GN=PTPN1 PE=1 SV=1	PTPN1	49.966	61.1	101	18	18	18	16	17	19	15	16	16	15	17	17	16	17	16	15	17	17	16	17	431450	412930	432250	366040	357310	366970	1.09369	1.04674	1.09571	0.927878	0.905748	0.930235	0.8541	0.000786133
P18074	General transcription and DNA repair factor IIH helicase subunit XPD OS=Homo sapiens OX=9606 GN=ERCC2 PE=1 SV=1	ERCC2	86.908	22.9	36	10	10	6	5	7	6	7	5	7	7	9	7	8	7	7	7	9	7	8	7	52881	61668	58207	62761	61897	62160	0.882394	1.02902	0.971266	1.04726	1.03284	1.03723	1.0814	0.149284
P18075	Bone morphogenetic protein 7 OS=Homo sapiens OX=9606 GN=BMP7 PE=1 SV=1	BMP7	49.312	7.7	5	3	3	1	0	0	2	1	1	3	1	2	3	2	1	3	1	2	3	2	1	8576.8	0	6649.8	13886	13973	0	0.796257		0.617357	1.28916	1.29723		1.8296	0.0406098
P18077	60S ribosomal protein L35a OS=Homo sapiens OX=9606 GN=RPL35A PE=1 SV=2	RPL35A	12.538	46.4	42	6	6	6	8	6	6	7	9	6	6	6	5	6	6	6	6	6	5	6	6	1028300	1136000	1064900	891360	998450	746110	1.05195	1.16213	1.08939	0.911859	1.02141	0.763268	0.8163	0.0799251
P18085	ADP-ribosylation factor 4 OS=Homo sapiens OX=9606 GN=ARF4 PE=1 SV=3	ARF4	20.511	64.4	34	10	6	5	6	6	5	6	6	10	10	10	10	10	10	6	6	6	6	6	6	345790	353050	318130	325040	323400	335030	1.03714	1.05892	0.95418	0.974906	0.969987	1.00487	0.9671	0.387722
P18124	60S ribosomal protein L7 OS=Homo sapiens OX=9606 GN=RPL7 PE=1 SV=1	RPL7	29.225	53.6	113	16	16	24	19	17	18	19	16	16	16	16	16	15	14	16	16	16	16	15	14	4443900	4456500	4463000	3702100	3961300	4152600	1.05894	1.06194	1.06349	0.882174	0.943938	0.989523	0.8842	0.0204151
P18206	Vinculin OS=Homo sapiens OX=9606 GN=VCL PE=1 SV=4	VCL	123.8	52.9	253	48	48	38	43	41	46	43	42	43	44	45	45	43	47	43	44	45	45	43	47	746920	729610	740300	712240	721480	699530	1.03022	1.00634	1.02109	0.982382	0.995127	0.964851	0.9623	0.0269408
P18433	Receptor-type tyrosine-protein phosphatase alpha OS=Homo sapiens OX=9606 GN=PTPRA PE=1 SV=3	PTPRA	90.718	6	14	3	3	2	2	1	3	3	3	3	3	2	3	3	3	3	3	2	3	3	3	29370	23298	23821	33856	38215	33634	0.967211	0.767248	0.784471	1.11494	1.25849	1.10763	1.382	0.0180473
P18440	Arylamine N-acetyltransferase 1 OS=Homo sapiens OX=9606 GN=NAT1 PE=1 SV=2	NAT1	33.898	35.9	29	7	7	4	4	3	4	6	8	4	4	5	4	6	7	4	4	5	4	6	7	67686	62949	61206	55350	54982	52865	1.14387	1.06381	1.03436	0.935393	0.929174	0.893397	0.8507	0.00836792
P18583	Protein SON OS=Homo sapiens OX=9606 GN=SON PE=1 SV=4	SON	263.83	26.3	171	38	38	25	30	27	28	29	32	29	30	32	32	32	33	29	30	32	32	32	33	348450	351740	338920	356780	344790	336710	1.00641	1.01591	0.978882	1.03047	0.995836	0.972499	0.9992	0.964385
P18615	Negative elongation factor E OS=Homo sapiens OX=9606 GN=NELFE PE=1 SV=3	NELFE	43.239	46.3	49	11	11	9	9	6	10	9	6	11	11	10	11	10	11	11	11	10	11	10	11	170200	184700	175520	169050	176040	177980	0.969349	1.05193	0.999649	0.9628	1.00261	1.01366	0.9861	0.657724
P18621	60S ribosomal protein L17 OS=Homo sapiens OX=9606 GN=RPL17 PE=1 SV=3	RPL17	21.397	46.7	77	8	8	11	14	14	9	14	15	8	8	8	8	8	8	8	8	8	8	8	8	5060700	5169700	5228200	4185300	4412000	4194300	1.07483	1.09798	1.11041	0.888907	0.937055	0.890818	0.8275	0.000652437
P18669	Phosphoglycerate mutase 1 OS=Homo sapiens OX=9606 GN=PGAM1 PE=1 SV=2	PGAM1	28.804	70.5	147	17	17	24	21	27	26	25	24	16	16	16	15	16	16	16	16	16	15	16	16	6456300	6638500	6852600	6482700	6762400	6333800	0.980051	1.00771	1.04021	0.984059	1.02652	0.961456	0.9815	0.507658
P18754	Regulator of chromosome condensation OS=Homo sapiens OX=9606 GN=RCC1 PE=1 SV=1	RCC1	44.969	67.2	146	19	19	25	26	27	24	24	20	17	18	19	19	18	17	17	18	19	19	18	17	1314600	1330900	1321100	1111100	1105200	1143700	1.07657	1.08992	1.08189	0.909917	0.905086	0.936615	0.8471	0.000121515
P18846	Cyclic AMP-dependent transcription factor ATF-1 OS=Homo sapiens OX=9606 GN=ATF1 PE=1 SV=2	ATF1	29.232	9.6	6	1	1	1	1	1	1	1	1	1	1	1	1	1	1	1	1	1	1	1	1	0	0	0	0	0	0
P18858	DNA ligase 1 OS=Homo sapiens OX=9606 GN=LIG1 PE=1 SV=1	LIG1	101.73	37.8	126	25	25	21	22	18	21	20	24	22	22	22	24	23	25	22	22	22	24	23	25	187670	187790	183300	200970	195290	184060	0.988535	0.989167	0.965516	1.05859	1.02867	0.969519	1.0386	0.240843
P18859	ATP synthase-coupling factor 6, mitochondrial OS=Homo sapiens OX=9606 GN=ATP5PF PE=1 SV=1	ATP5PF	12.587	50.9	26	5	5	4	4	4	6	4	4	5	5	5	5	5	5	5	5	5	5	5	5	1015300	1024500	1090300	939150	888710	862700	1.04658	1.05607	1.12389	0.968086	0.916092	0.889281	0.8596	0.010632
P18887	DNA repair protein XRCC1 OS=Homo sapiens OX=9606 GN=XRCC1 PE=1 SV=2	XRCC1	69.476	32.5	62	15	15	10	13	13	8	11	7	10	12	13	11	11	9	10	12	13	11	11	9	88500	85064	84704	90356	94472	91662	0.992973	0.954421	0.950381	1.0138	1.05998	1.02845	1.0706	0.0236098
P19174	1-phosphatidylinositol 4,5-bisphosphate phosphodiesterase gamma-1 OS=Homo sapiens OX=9606 GN=PLCG1 PE=1 SV=1	PLCG1	148.53	34.1	148	33	33	23	23	25	28	25	24	27	25	27	29	31	28	27	25	27	29	31	28	158310	165420	159130	168760	170390	173300	0.954336	0.997197	0.959279	1.01733	1.02716	1.0447	1.0613	0.0199143
P19338	Nucleolin OS=Homo sapiens OX=9606 GN=NCL PE=1 SV=3	NCL	76.613	34.8	209	26	26	34	35	34	32	36	38	25	25	23	25	25	22	25	25	23	25	25	22	5113000	4831300	4958600	4628000	4723200	4337200	1.07298	1.01387	1.04058	0.971205	0.991183	0.910179	0.9185	0.0487317
P19367	Hexokinase-1 OS=Homo sapiens OX=9606 GN=HK1 PE=1 SV=3	HK1	102.48	46.7	162	34	30	29	24	27	24	27	31	31	32	31	29	31	32	27	28	27	25	27	28	377420	384930	370400	327170	325200	319600	1.07593	1.09733	1.05591	0.932675	0.927059	0.911095	0.8581	0.000310864
P19387	DNA-directed RNA polymerase II subunit RPB3 OS=Homo sapiens OX=9606 GN=POLR2C PE=1 SV=2	POLR2C	31.441	50.9	51	9	9	7	7	7	9	11	10	7	8	8	8	9	9	7	8	8	8	9	9	253890	262320	325070	338100	347170	381220	0.798492	0.825005	1.02236	1.06334	1.09186	1.19895	1.2677	0.047539
P19388	DNA-directed RNA polymerases I, II, and III subunit RPABC1 OS=Homo sapiens OX=9606 GN=POLR2E PE=1 SV=4	POLR2E	24.551	44.8	34	8	8	6	4	5	5	7	7	8	6	6	7	7	8	8	6	6	7	7	8	296920	304680	304360	317200	334190	315320	0.951326	0.976189	0.975164	1.0163	1.07074	1.01028	1.0671	0.0333971
P19397	Leukocyte surface antigen CD53 OS=Homo sapiens OX=9606 GN=CD53 PE=1 SV=1	CD53	24.341	3.7	6	1	1	1	1	1	1	1	1	1	1	1	1	1	1	1	1	1	1	1	1	0	0	0	0	0	0
P19404	NADH dehydrogenase [ubiquinone] flavoprotein 2, mitochondrial OS=Homo sapiens OX=9606 GN=NDUFV2 PE=1 SV=2	NDUFV2	27.391	41	48	8	8	8	10	8	6	9	7	7	8	8	7	8	7	7	8	8	7	8	7	659340	649610	648780	730750	692740	703440	0.968511	0.954219	0.953	1.07341	1.01757	1.03329	1.0864	0.00776659
P19447	General transcription and DNA repair factor IIH helicase subunit XPB OS=Homo sapiens OX=9606 GN=ERCC3 PE=1 SV=1	ERCC3	89.277	28.8	48	14	14	7	9	8	9	9	6	8	11	11	11	10	10	8	11	11	11	10	10	287910	301960	295770	278720	285980	287300	0.994141	1.04266	1.02128	0.962409	0.987477	0.992035	0.962	0.0819179
P19474	E3 ubiquitin-protein ligase TRIM21 OS=Homo sapiens OX=9606 GN=TRIM21 PE=1 SV=1	TRIM21	54.169	13.9	15	5	5	1	2	3	4	2	3	2	3	4	5	3	5	2	3	4	5	3	5	69673	63961	60521	56806	67114	52996	1.12657	1.03421	0.978589	0.91852	1.08519	0.856914	0.9112	0.30125
P19484	Transcription factor EB OS=Homo sapiens OX=9606 GN=TFEB PE=1 SV=3	TFEB	52.864	20	31	6	6	5	5	6	4	6	5	5	6	6	6	6	5	5	6	6	6	6	5	99620	89452	95683	109980	91053	94482	1.03007	0.924935	0.989364	1.13719	0.941489	0.976945	1.0378	0.625856
P19623	Spermidine synthase OS=Homo sapiens OX=9606 GN=SRM PE=1 SV=1	SRM	33.824	67.2	111	14	14	19	17	18	18	18	21	13	11	12	11	13	14	13	11	12	11	13	14	857990	853250	865850	801530	776890	805820	1.03761	1.03188	1.04712	0.969333	0.939534	0.974521	0.9252	0.00306671
P19634	Sodium/hydrogen exchanger 1 OS=Homo sapiens OX=9606 GN=SLC9A1 PE=1 SV=2	SLC9A1	90.762	8.2	22	5	5	4	2	3	5	4	4	5	4	4	5	4	5	5	4	4	5	4	5	57086	61198	62164	60455	61885	59779	0.944697	1.01275	1.02873	1.00045	1.02411	0.989263	1.0093	0.745029
P19784	Casein kinase II subunit alpha' OS=Homo sapiens OX=9606 GN=CSNK2A2 PE=1 SV=1	CSNK2A2	41.213	63.4	95	17	17	17	19	17	13	15	14	15	15	16	14	15	15	15	15	16	14	15	15	448370	440020	423430	358910	365660	386130	1.11051	1.08982	1.04873	0.888934	0.905652	0.956351	0.8467	0.00382214
P19838	Nuclear factor NF-kappa-B p105 subunit OS=Homo sapiens OX=9606 GN=NFKB1 PE=1 SV=2	NFKB1	105.35	44	160	31	31	27	25	29	26	26	27	28	27	28	27	30	26	28	27	28	27	30	26	257500	258190	259070	240590	236280	242570	1.034	1.03677	1.0403	0.966096	0.948789	0.974046	0.9286	0.000738784
P20020	Plasma membrane calcium-transporting ATPase 1 OS=Homo sapiens OX=9606 GN=ATP2B1 PE=1 SV=4	ATP2B1	134.68	24.3	73	20	20	13	12	10	12	11	15	16	17	15	14	13	15	16	17	15	14	13	15	155080	152290	153620	147970	143270	151890	1.02916	1.01064	1.01947	0.981971	0.950781	1.00799	0.9613	0.0878395
P20036	HLA class II histocompatibility antigen, DP alpha 1 chain OS=Homo sapiens OX=9606 GN=HLA-DPA1 PE=1 SV=1	HLA-DPA1	29.38	13.1	29	3	3	4	5	4	5	6	5	3	3	3	3	3	3	3	3	3	3	3	3	1584800	1794300	1832400	1557200	1576600	1637000	0.952566	1.07849	1.10139	0.935977	0.947637	0.983942	0.9154	0.143916
P20042	Eukaryotic translation initiation factor 2 subunit 2 OS=Homo sapiens OX=9606 GN=EIF2S2 PE=1 SV=2	EIF2S2	38.388	58.9	112	20	20	19	16	18	19	20	20	17	18	18	18	18	18	17	18	18	18	18	18	1082100	1002100	996460	920220	963130	950030	1.09783	1.01666	1.01094	0.933595	0.977129	0.963839	0.9197	0.0494245
P20073	Annexin A7 OS=Homo sapiens OX=9606 GN=ANXA7 PE=1 SV=3	ANXA7	52.739	33.6	90	17	17	12	16	13	16	16	17	15	17	17	16	16	15	15	17	17	16	16	15	443450	450090	443500	418700	436270	445940	1.00862	1.02373	1.00874	0.95233	0.992293	1.01429	0.973	0.220892
P20226	TATA-box-binding protein OS=Homo sapiens OX=9606 GN=TBP PE=1 SV=2	TBP	37.698	18	11	4	4	4	2	2	1	1	1	4	3	3	3	3	3	4	3	3	3	3	3	65710	69160	69667	70440	77073	74969	0.923284	0.97176	0.978884	0.989745	1.08295	1.05338	1.0877	0.0608037
P20248	Cyclin-A2 OS=Homo sapiens OX=9606 GN=CCNA2 PE=1 SV=2	CCNA2	48.55	22	25	7	7	4	5	3	3	6	4	4	4	4	3	6	6	4	4	4	3	6	6	57290	57963	47945	95133	89874	96280	0.773344	0.782429	0.647198	1.28418	1.21319	1.29966	1.7236	0.00108437
P20273	B-cell receptor CD22 OS=Homo sapiens OX=9606 GN=CD22 PE=1 SV=2	CD22	95.347	32.9	144	21	21	24	23	28	22	24	23	20	19	21	20	20	21	20	19	21	20	20	21	381380	382700	365250	353930	361150	359430	1.03832	1.04191	0.994401	0.963582	0.983238	0.978556	0.9515	0.0376789
P20290	Transcription factor BTF3 OS=Homo sapiens OX=9606 GN=BTF3 PE=1 SV=1	BTF3	22.168	59.7	53	8	8	7	8	7	11	11	9	7	8	8	8	7	7	7	8	8	8	7	7	1306700	1541700	1408900	2012700	1966900	2076700	0.760181	0.896893	0.819636	1.1709	1.14426	1.20813	1.4226	0.00214162
P20292	Arachidonate 5-lipoxygenase-activating protein OS=Homo sapiens OX=9606 GN=ALOX5AP PE=1 SV=2	ALOX5AP	18.157	25.5	22	4	4	4	3	4	4	3	4	4	4	4	4	3	4	4	4	4	4	3	4	429450	441160	386870	334440	350030	294410	1.15219	1.1836	1.03795	0.89728	0.939106	0.789882	0.7784	0.0184284
P20336	Ras-related protein Rab-3A OS=Homo sapiens OX=9606 GN=RAB3A PE=1 SV=1	RAB3A	24.984	39.1	14	6	4	3	2	2	1	1	5	4	5	5	5	6	5	3	3	3	3	4	4	113050	88735	87391	78864	70958	79450	1.30833	1.02693	1.01138	0.912693	0.821197	0.919475	0.7928	0.0677603
P20338	Ras-related protein Rab-4A OS=Homo sapiens OX=9606 GN=RAB4A PE=1 SV=3	RAB4A	24.389	28	7	5	3	2	1	0	1	1	2	2	2	2	4	2	3	2	1	1	2	2	2	0	0	0	0	0	0
P20339	Ras-related protein Rab-5A OS=Homo sapiens OX=9606 GN=RAB5A PE=1 SV=2	RAB5A	23.658	66.5	31	9	6	5	6	5	5	5	5	8	8	8	7	7	8	5	5	5	4	4	5	457790	386270	373160	297980	288680	292070	1.3105	1.10576	1.06823	0.853017	0.826394	0.836098	0.7219	0.00727493
P20340	Ras-related protein Rab-6A OS=Homo sapiens OX=9606 GN=RAB6A PE=1 SV=3	RAB6A	23.593	57.2	53	10	8	9	8	10	8	9	9	9	9	10	7	10	9	7	7	8	5	8	8	1803600	1757600	1791400	1643400	1704600	1642100	1.0463	1.01962	1.03923	0.953368	0.988871	0.952614	0.9323	0.00847953
P20585	DNA mismatch repair protein Msh3 OS=Homo sapiens OX=9606 GN=MSH3 PE=1 SV=4	MSH3	127.41	32	102	24	24	16	15	16	15	19	21	18	20	18	19	21	23	18	20	18	19	21	23	113740	117320	119730	108060	108580	110070	1.00729	1.039	1.06034	0.956989	0.961594	0.97479	0.9314	0.0111798
P20618	Proteasome subunit beta type-1 OS=Homo sapiens OX=9606 GN=PSMB1 PE=1 SV=2	PSMB1	26.489	57.7	69	10	10	12	13	13	10	11	10	10	9	10	6	8	7	10	9	10	6	8	7	1428600	1362000	1362900	1163200	1206500	1168100	1.11445	1.0625	1.0632	0.907415	0.941193	0.911237	0.8518	0.00120996
P20645	Cation-dependent mannose-6-phosphate receptor OS=Homo sapiens OX=9606 GN=M6PR PE=1 SV=1	M6PR	30.993	26.4	30	6	6	7	6	4	4	5	4	6	6	4	5	4	4	6	6	4	5	4	4	578880	570970	582670	485240	479440	499860	1.0864	1.07155	1.09351	0.910662	0.899777	0.938099	0.8453	0.000257515
P20648	Potassium-transporting ATPase alpha chain 1 OS=Homo sapiens OX=9606 GN=ATP4A PE=2 SV=5	ATP4A	114.12	5.8	1	5	1	0	1	0	0	0	0	3	4	3	3	3	4	0	1	0	0	0	0	0	0	0	0	0	0
P20674	Cytochrome c oxidase subunit 5A, mitochondrial OS=Homo sapiens OX=9606 GN=COX5A PE=1 SV=2	COX5A	16.762	39.3	27	5	5	4	4	4	7	4	4	4	4	4	5	4	4	4	4	4	5	4	4	1252100	1219300	1142300	1257600	1311700	1233500	1.01296	0.986422	0.924129	1.01741	1.06117	0.99791	1.0523	0.191564
P20700	Lamin-B1 OS=Homo sapiens OX=9606 GN=LMNB1 PE=1 SV=2	LMNB1	66.408	64	280	39	36	44	50	47	45	48	46	34	36	35	37	37	37	31	33	32	34	34	34	2890600	2889600	2800100	2388000	2465400	2439000	1.09267	1.09229	1.05846	0.902682	0.93194	0.92196	0.8499	0.00032338
P20701	Integrin alpha-L OS=Homo sapiens OX=9606 GN=ITGAL PE=1 SV=3	ITGAL	128.77	25	83	21	21	14	13	14	15	16	11	20	19	19	18	19	17	20	19	19	18	19	17	183920	186090	176940	206370	212100	218710	0.931925	0.94292	0.896557	1.04568	1.07471	1.10821	1.165	0.00252992
P20749	B-cell lymphoma 3 protein OS=Homo sapiens OX=9606 GN=BCL3 PE=1 SV=2	BCL3	47.583	18.3	8	6	6	3	4	1	0	0	0	5	6	5	3	1	0	5	6	5	3	1	0	65404	54902	64550	48193	0	0	1.12258	0.942325	1.10792	0.827174			0.7821
P20810	Calpastatin OS=Homo sapiens OX=9606 GN=CAST PE=1 SV=4	CAST	76.572	24.6	36	13	13	7	6	6	7	5	5	11	9	13	11	10	11	11	9	13	11	10	11	96624	78621	92321	91265	106060	90464	1.04392	0.849413	0.997427	0.986018	1.14586	0.977364	1.0756	0.413083
P20839	Inosine-5'-monophosphate dehydrogenase 1 OS=Homo sapiens OX=9606 GN=IMPDH1 PE=1 SV=2	IMPDH1	55.405	48.4	95	19	18	20	17	17	13	13	15	18	18	18	17	18	18	18	17	17	16	17	17	257660	246430	238220	219620	214860	219900	1.10687	1.05863	1.02336	0.943459	0.923011	0.944662	0.8815	0.0062993
P20933	N(4)-(beta-N-acetylglucosaminyl)-L-asparaginase OS=Homo sapiens OX=9606 GN=AGA PE=1 SV=2	AGA	37.208	6.1	6	1	1	1	1	1	1	1	1	1	1	1	1	1	1	1	1	1	1	1	1	0	0	0	0	0	0
P20936	Ras GTPase-activating protein 1 OS=Homo sapiens OX=9606 GN=RASA1 PE=1 SV=1	RASA1	116.4	27.6	90	19	19	12	15	15	15	15	18	16	19	18	18	18	17	16	19	18	18	18	17	103190	103790	103310	96491	92241	103980	1.02676	1.03273	1.02796	0.960106	0.917818	1.03462	0.9433	0.16393
P21281	V-type proton ATPase subunit B, brain isoform OS=Homo sapiens OX=9606 GN=ATP6V1B2 PE=1 SV=3	ATP6V1B2	56.5	60.9	146	22	22	25	23	27	24	26	21	20	21	21	21	21	18	20	21	21	21	21	18	649790	658040	666870	609170	626980	630150	1.01503	1.02792	1.04171	0.95158	0.979401	0.984353	0.9451	0.0119822
P21283	V-type proton ATPase subunit C 1 OS=Homo sapiens OX=9606 GN=ATP6V1C1 PE=1 SV=4	ATP6V1C1	43.941	54.7	94	20	20	16	16	14	17	15	16	20	19	17	20	18	19	20	19	17	20	18	19	355070	354460	359560	333420	333740	314580	1.03881	1.03702	1.05194	0.975468	0.976405	0.920349	0.9183	0.0129852
P21291	Cysteine and glycine-rich protein 1 OS=Homo sapiens OX=9606 GN=CSRP1 PE=1 SV=3	CSRP1	20.567	64.8	65	11	11	12	11	11	12	9	10	10	11	11	10	10	10	10	11	11	10	10	10	587060	539100	573420	562010	534960	518690	1.06248	0.975676	1.03779	1.01714	0.968183	0.938737	0.9506	0.216973
P21333	Filamin-A OS=Homo sapiens OX=9606 GN=FLNA PE=1 SV=4	FLNA	280.74	46.4	346	76	69	57	58	57	59	60	55	58	66	65	68	67	65	53	60	59	63	62	61	275190	260790	266220	263050	265130	260630	1.03779	0.983488	1.00397	0.992011	0.999855	0.982885	0.9833	0.368877
P21359	Neurofibromin OS=Homo sapiens OX=9606 GN=NF1 PE=1 SV=2	NF1	319.37	19.7	106	35	35	10	13	15	21	24	23	21	23	27	29	31	32	21	23	27	29	31	32	48476	50325	50074	56568	58608	59249	0.899647	0.933962	0.929304	1.04982	1.08768	1.09958	1.1716	0.000971646
P21399	Cytoplasmic aconitate hydratase OS=Homo sapiens OX=9606 GN=ACO1 PE=1 SV=3	ACO1	98.398	23.7	58	14	14	9	10	11	11	9	8	10	11	12	12	11	11	10	11	12	12	11	11	66874	72867	75105	77170	84095	87849	0.864825	0.942327	0.971269	0.997974	1.08753	1.13608	1.1595	0.0456642
P21675	Transcription initiation factor TFIID subunit 1 OS=Homo sapiens OX=9606 GN=TAF1 PE=1 SV=2	TAF1	212.67	9.1	40	12	5	5	7	8	8	5	7	10	10	10	11	8	10	4	4	4	5	3	3	32439	35296	34113	36875	36522	40337	0.90283	0.982345	0.949421	1.02629	1.01647	1.12264	1.1167	0.0515028
P21796	Voltage-dependent anion-selective channel protein 1 OS=Homo sapiens OX=9606 GN=VDAC1 PE=1 SV=2	VDAC1	30.772	76.7	165	17	17	29	29	30	26	26	25	16	16	16	16	15	16	16	16	16	16	15	16	2548000	2693000	2647200	2346400	2334700	2436400	1.01881	1.07679	1.05848	0.938203	0.933525	0.97419	0.9023	0.00834091
P21854	B-cell differentiation antigen CD72 OS=Homo sapiens OX=9606 GN=CD72 PE=1 SV=1	CD72	40.22	29	28	7	7	6	4	4	4	5	5	6	5	6	4	6	5	6	5	6	4	6	5	52337	51589	44570	48874	43109	54067	1.06612	1.05089	0.907906	0.99558	0.878145	1.10136	0.9835	0.836795
P21912	Succinate dehydrogenase [ubiquinone] iron-sulfur subunit, mitochondrial OS=Homo sapiens OX=9606 GN=SDHB PE=1 SV=3	SDHB	31.629	40.7	51	9	9	7	9	7	10	9	9	8	8	9	9	9	9	8	8	9	9	9	9	465650	455970	425310	415800	407770	379000	1.09586	1.07308	1.00093	0.978545	0.959647	0.89194	0.8928	0.0447935
P21953	2-oxoisovalerate dehydrogenase subunit beta, mitochondrial OS=Homo sapiens OX=9606 GN=BCKDHB PE=1 SV=2	BCKDHB	43.122	39	53	9	9	8	12	9	7	6	11	9	9	7	8	8	8	9	9	7	8	8	8	207540	209460	221850	225250	208950	193190	0.983415	0.992513	1.05122	1.06733	0.990097	0.915419	0.9821	0.709178
P21964	Catechol O-methyltransferase OS=Homo sapiens OX=9606 GN=COMT PE=1 SV=2	COMT	30.037	62.7	96	13	13	15	14	14	17	18	18	13	13	11	12	13	13	13	13	11	12	13	13	568270	539380	535180	523510	510790	515310	1.06803	1.01373	1.00584	0.983906	0.959999	0.968494	0.9433	0.0448882
P22033	Methylmalonyl-CoA mutase, mitochondrial OS=Homo sapiens OX=9606 GN=MMUT PE=1 SV=4	MMUT	83.134	31.2	56	16	16	11	11	7	9	11	7	11	13	13	14	14	11	11	13	13	14	14	11	143400	142160	141910	172900	170940	164750	0.919172	0.911224	0.909621	1.10826	1.0957	1.05602	1.1898	0.000312516
P22059	Oxysterol-binding protein 1 OS=Homo sapiens OX=9606 GN=OSBP PE=1 SV=1	OSBP	89.42	51.8	160	31	31	29	27	30	24	24	26	27	28	28	25	25	26	27	28	28	25	25	26	567620	532280	531680	445060	462720	465370	1.13345	1.06288	1.06169	0.888719	0.923983	0.929275	0.8416	0.00260821
P22061	Protein-L-isoaspartate(D-aspartate) O-methyltransferase OS=Homo sapiens OX=9606 GN=PCMT1 PE=1 SV=4	PCMT1	24.636	66.1	77	12	12	14	12	13	12	14	12	11	12	10	11	11	11	11	12	10	11	11	11	994230	1010400	1004400	934600	961040	980250	1.01367	1.03016	1.02404	0.952876	0.979833	0.999419	0.9558	0.0359224
P22087	rRNA 2'-O-methyltransferase fibrillarin OS=Homo sapiens OX=9606 GN=FBL PE=1 SV=2	FBL	33.784	51.7	139	13	10	24	21	22	24	24	24	12	13	11	12	12	11	10	10	9	10	9	9	1333400	1409600	1457600	1298800	1356700	1380900	0.971276	1.02678	1.06175	0.946073	0.988248	1.00588	0.9609	0.280684
P22102	Trifunctional purine biosynthetic protein adenosine-3 OS=Homo sapiens OX=9606 GN=GART PE=1 SV=1	GART	107.77	69.6	388	51	51	61	69	71	61	64	62	44	48	48	48	45	45	44	48	48	48	45	45	1743200	1741400	1786000	1648100	1722400	1703400	1.01109	1.01004	1.03591	0.955928	0.999024	0.988003	0.9627	0.0709425
P22234	Multifunctional protein ADE2 OS=Homo sapiens OX=9606 GN=PAICS PE=1 SV=3	PAICS	47.079	62.4	188	26	26	33	33	30	34	31	27	23	24	24	25	24	22	23	24	24	25	24	22	5250800	5216800	5160000	4807000	4863500	4980300	1.0405	1.03377	1.02251	0.95256	0.963756	0.986902	0.9375	0.00508009
P22307	Non-specific lipid-transfer protein OS=Homo sapiens OX=9606 GN=SCP2 PE=1 SV=2	SCP2	58.993	16.5	64	11	11	9	11	10	12	11	11	9	10	10	11	11	10	9	10	10	11	11	10	843360	864030	811580	805310	808730	797500	1.02629	1.05145	0.987622	0.979992	0.984154	0.970488	0.9574	0.0816423
P22314	Ubiquitin-like modifier-activating enzyme 1 OS=Homo sapiens OX=9606 GN=UBA1 PE=1 SV=3	UBA1	117.85	65.7	307	46	46	50	49	50	53	52	53	40	42	42	44	44	44	40	42	42	44	44	44	3105900	3051100	3107300	3140600	3201000	3223400	0.989702	0.97224	0.990148	1.00076	1.02001	1.02714	1.0325	0.0314546
P22352	Glutathione peroxidase 3 OS=Homo sapiens OX=9606 GN=GPX3 PE=1 SV=2	GPX3	25.552	14.6	10	3	3	1	1	1	2	2	3	2	2	2	2	3	3	2	2	2	2	3	3	463420	467640	466220	576020	467010	502020	0.945006	0.953612	0.950716	1.17462	0.952327	1.02372	1.1058	0.191419
P22392	Nucleoside diphosphate kinase B OS=Homo sapiens OX=9606 GN=NME2 PE=1 SV=1	NME2	17.298	80.9	150	13	2	25	24	24	24	26	27	13	13	12	13	13	13	2	2	2	2	2	2	12120000	11848000	11608000	9847200	9802800	9930100	1.11609	1.09104	1.06894	0.906795	0.902706	0.914429	0.8315	0.000144468
P22415	Upstream stimulatory factor 1 OS=Homo sapiens OX=9606 GN=USF1 PE=1 SV=1	USF1	33.538	15.2	9	4	3	2	1	1	1	1	3	3	3	2	2	2	3	3	3	2	2	2	2	87942	96849	82508	85945	77311	76402	1.04082	1.14624	0.976509	1.01719	0.915001	0.904242	0.8966	0.143861
P22570	NADPH:adrenodoxin oxidoreductase, mitochondrial OS=Homo sapiens OX=9606 GN=FDXR PE=1 SV=3	FDXR	53.836	47	76	17	17	11	11	13	13	15	13	13	14	15	14	15	17	13	14	15	14	15	17	136630	134910	141090	143930	134750	139510	0.986712	0.97429	1.01892	1.03943	0.973135	1.00751	1.0135	0.600352
P22612	cAMP-dependent protein kinase catalytic subunit gamma OS=Homo sapiens OX=9606 GN=PRKACG PE=1 SV=3	PRKACG	40.434	14.8	6	3	1	1	1	1	1	1	1	2	2	2	3	2	3	1	1	1	1	1	1	0	0	0	0	0	0
P22626	Heterogeneous nuclear ribonucleoproteins A2/B1 OS=Homo sapiens OX=9606 GN=HNRNPA2B1 PE=1 SV=2	HNRNPA2B1	37.429	70	248	23	22	42	44	37	41	41	43	22	22	22	23	22	22	21	21	21	22	21	21	8236100	8051800	8005800	7877300	8060900	7761700	1.02965	1.00661	1.00086	0.984794	1.00775	0.970342	0.9756	0.151351
P22670	MHC class II regulatory factor RFX1 OS=Homo sapiens OX=9606 GN=RFX1 PE=1 SV=2	RFX1	104.76	18.2	37	9	8	5	8	5	7	6	6	8	8	8	7	9	8	7	7	7	6	8	7	46548	43945	43647	55268	56417	64343	0.900441	0.850088	0.844323	1.06912	1.09135	1.24467	1.3123	0.00647619
P22681	E3 ubiquitin-protein ligase CBL OS=Homo sapiens OX=9606 GN=CBL PE=1 SV=2	CBL	99.632	41.9	111	24	21	18	16	18	19	15	25	19	19	19	22	21	22	16	17	17	19	18	19	184260	183150	187000	209680	192600	196040	0.95908	0.953302	0.973342	1.09139	1.00249	1.02039	1.0792	0.046839
P22694	cAMP-dependent protein kinase catalytic subunit beta OS=Homo sapiens OX=9606 GN=PRKACB PE=1 SV=2	PRKACB	40.622	47.3	75	13	6	11	12	14	12	13	13	12	12	12	12	12	12	6	6	6	5	6	6	378840	374410	372030	331020	352730	350970	1.05233	1.04003	1.03342	0.9195	0.979806	0.974917	0.9195	0.0161341
P22695	Cytochrome b-c1 complex subunit 2, mitochondrial OS=Homo sapiens OX=9606 GN=UQCRC2 PE=1 SV=3	UQCRC2	48.442	52.8	132	16	16	22	22	24	21	22	21	15	15	15	15	15	15	15	15	15	15	15	15	1905600	1929500	1902000	1602100	1607700	1601700	1.0839	1.09749	1.08185	0.911268	0.914453	0.91104	0.8387	2.94517e-06
P22732	Solute carrier family 2, facilitated glucose transporter member 5 OS=Homo sapiens OX=9606 GN=SLC2A5 PE=1 SV=1	SLC2A5	54.973	4.6	11	2	2	1	2	2	2	2	2	1	2	2	2	2	2	1	2	2	2	2	2	0	1004900	795820	702010	662770	647630		1.31768	1.04353	0.920517	0.869063	0.84921	0.745	0.0523832
P22794	Protein EVI2A OS=Homo sapiens OX=9606 GN=EVI2A PE=1 SV=2	EVI2A	26.212	16.1	5	2	2	1	1	0	2	1	0	1	1	1	2	2	1	1	1	1	2	2	1	0	0	0	32116	30026	0				1.03363	0.966367
P22830	Ferrochelatase, mitochondrial OS=Homo sapiens OX=9606 GN=FECH PE=1 SV=2	FECH	47.862	7.8	4	2	2	0	1	0	1	2	0	1	1	1	2	2	0	1	1	1	2	2	0	0	0	0	15950	17365	0				0.957527	1.04247
P23025	DNA repair protein complementing XP-A cells OS=Homo sapiens OX=9606 GN=XPA PE=1 SV=1	XPA	31.368	38.5	28	6	6	4	5	6	5	4	4	5	5	5	6	4	4	5	5	5	6	4	4	143460	142820	149380	155530	164080	169920	0.93036	0.92621	0.968752	1.00864	1.06408	1.10196	1.1237	0.0168736
P23193	Transcription elongation factor A protein 1 OS=Homo sapiens OX=9606 GN=TCEA1 PE=1 SV=2	TCEA1	33.969	47.2	96	17	15	17	16	15	19	16	13	16	16	17	15	15	14	14	14	15	14	14	13	1104400	1101400	1049600	1109700	1122600	1115200	1.00356	1.00083	0.953763	1.00838	1.0201	1.01337	1.0283	0.170312
P23246	Splicing factor, proline- and glutamine-rich OS=Homo sapiens OX=9606 GN=SFPQ PE=1 SV=2	SFPQ	76.149	50.8	275	32	31	45	47	49	48	44	42	32	31	30	30	31	30	31	30	29	29	30	30	4927300	4811100	4878800	4579700	4637300	4579400	1.04048	1.01594	1.03024	0.967079	0.979242	0.967016	0.9438	0.00203115
P23258	Tubulin gamma-1 chain OS=Homo sapiens OX=9606 GN=TUBG1 PE=1 SV=2	TUBG1	51.169	66.5	86	17	17	12	13	15	15	14	17	13	13	15	15	13	15	13	13	15	15	13	15	397010	405110	370880	403600	403600	463630	0.974724	0.994611	0.910571	0.990904	0.990904	1.13829	1.0834	0.214668
P23284	Peptidyl-prolyl cis-trans isomerase B OS=Homo sapiens OX=9606 GN=PPIB PE=1 SV=2	PPIB	23.742	53.2	86	12	12	13	16	14	14	14	15	11	12	11	12	12	10	11	12	11	12	12	10	2463700	2478900	2256400	1873000	2023600	1997600	1.129	1.13596	1.034	0.858308	0.927321	0.915406	0.8188	0.00668148
P23297	Protein S100-A1 OS=Homo sapiens OX=9606 GN=S100A1 PE=1 SV=2	S100A1	10.546	16	4	1	1	1	0	0	1	1	1	1	1	1	1	1	1	1	1	1	1	1	1	0	0	0	0	0	0
P23368	NAD-dependent malic enzyme, mitochondrial OS=Homo sapiens OX=9606 GN=ME2 PE=1 SV=1	ME2	65.443	64.9	200	32	32	34	33	39	35	31	28	29	29	30	31	31	28	29	29	30	31	31	28	1209900	1217600	1191800	1033000	1055500	1012500	1.08022	1.08709	1.06406	0.92228	0.942369	0.903978	0.8568	0.000339541
P23381	Tryptophan--tRNA ligase, cytoplasmic OS=Homo sapiens OX=9606 GN=WARS1 PE=1 SV=2	WARS1	53.165	67.7	162	23	23	27	24	29	25	29	28	23	23	23	23	23	23	23	23	23	23	23	23	1842800	1789200	1749500	1422600	1478100	1505000	1.12972	1.09686	1.07252	0.872119	0.906143	0.922634	0.8187	0.000868677
P23396	40S ribosomal protein S3 OS=Homo sapiens OX=9606 GN=RPS3 PE=1 SV=2	RPS3	26.688	78.2	167	20	20	27	29	28	27	27	29	20	20	20	20	20	20	20	20	20	20	20	20	5411500	5209700	5255800	4580600	4685500	4348600	1.10095	1.0599	1.06928	0.93191	0.953251	0.88471	0.8575	0.00346479
P23434	Glycine cleavage system H protein, mitochondrial OS=Homo sapiens OX=9606 GN=GCSH PE=1 SV=2	GCSH	18.884	38.7	20	3	3	4	4	3	4	2	3	2	2	2	2	2	3	2	2	2	2	2	3	1793200	1687100	1642300	1363300	1293200	1431700	1.16811	1.09899	1.06981	0.888066	0.842402	0.932623	0.7981	0.00452455
P23443	Ribosomal protein S6 kinase beta-1 OS=Homo sapiens OX=9606 GN=RPS6KB1 PE=1 SV=2	RPS6KB1	59.139	14.3	29	6	5	4	5	3	6	5	6	6	6	5	6	6	6	5	5	4	5	5	5	1498700	1483700	1328000	1497300	1535900	1654800	0.999311	0.989309	0.885491	0.998377	1.02412	1.1034	1.0876	0.159549
P23458	Tyrosine-protein kinase JAK1 OS=Homo sapiens OX=9606 GN=JAK1 PE=1 SV=2	JAK1	133.28	2.2	7	2	2	0	1	1	2	2	1	2	1	2	2	2	1	2	1	2	2	2	1	5146.7	0	4652.9	9813.3	12945	0	0.632314		0.571646	1.20564	1.5904		2.3224	0.029818
P23468	Receptor-type tyrosine-protein phosphatase delta OS=Homo sapiens OX=9606 GN=PTPRD PE=1 SV=2	PTPRD	214.76	1.7	7	2	2	1	2	1	1	1	1	2	2	2	2	2	2	2	2	2	2	2	2	1622100	1681500	1563100	1504300	1454100	1436400	1.05087	1.08935	1.01264	0.974551	0.942029	0.930562	0.903	0.0156427
P23469	Receptor-type tyrosine-protein phosphatase epsilon OS=Homo sapiens OX=9606 GN=PTPRE PE=1 SV=1	PTPRE	80.641	6.1	12	4	4	2	1	2	4	2	1	2	3	3	3	3	2	2	3	3	3	3	2	20604	20881	19243	20169	18379	16202	1.07054	1.08493	0.999827	1.04794	0.954935	0.841823	0.9016	0.192398
P23497	Nuclear autoantigen Sp-100 OS=Homo sapiens OX=9606 GN=SP100 PE=1 SV=3	SP100	100.42	19.9	33	12	8	4	4	5	6	6	8	8	8	9	10	12	12	4	4	5	6	8	8	109510	91416	94075	98074	100900	102110	1.10229	0.920164	0.946929	0.987181	1.01563	1.02781	1.0206	0.703214
P23511	Nuclear transcription factor Y subunit alpha OS=Homo sapiens OX=9606 GN=NFYA PE=1 SV=2	NFYA	36.876	12.1	12	3	3	1	1	1	4	3	2	2	2	2	3	3	3	2	2	2	3	3	3	242810	367310	441990	363000	347910	520770	0.637913	0.965001	1.1612	0.953678	0.914033	1.36817	1.1707	0.478442
P23526	Adenosylhomocysteinase OS=Homo sapiens OX=9606 GN=AHCY PE=1 SV=4	AHCY	47.716	53.9	138	23	23	26	22	22	24	22	22	22	22	23	20	22	19	22	22	23	20	22	19	2718800	2805800	2826500	2397300	2502100	2424200	1.04071	1.07401	1.08194	0.917644	0.95776	0.927941	0.877	0.00168691
P23528	Cofilin-1 OS=Homo sapiens OX=9606 GN=CFL1 PE=1 SV=3	CFL1	18.502	86.7	163	19	14	29	30	26	26	26	26	17	17	18	18	16	18	13	13	13	13	13	13	16064000	15624000	15704000	13960000	14655000	14041000	1.07036	1.04104	1.04638	0.930171	0.976479	0.935568	0.9001	0.00385336
P23588	Eukaryotic translation initiation factor 4B OS=Homo sapiens OX=9606 GN=EIF4B PE=1 SV=2	EIF4B	69.15	42.1	91	21	21	16	17	15	17	15	11	18	18	16	18	17	14	18	18	16	18	17	14	1212800	1102400	1128700	1151000	1263600	1329100	1.01241	0.920252	0.942206	0.960821	1.05482	1.10949	1.0871	0.180805
P23610	40-kDa huntingtin-associated protein OS=Homo sapiens OX=9606 GN=F8A1 PE=1 SV=2	F8A1	39.103	28.3	31	6	6	5	5	5	6	5	5	6	6	5	6	6	6	6	6	5	6	6	6	70432	64678	75993	85381	87223	92822	0.886813	0.814364	0.956832	1.07504	1.09823	1.16873	1.2573	0.0120709
P23743	Diacylglycerol kinase alpha OS=Homo sapiens OX=9606 GN=DGKA PE=1 SV=3	DGKA	82.629	32.9	73	15	15	13	11	11	12	11	15	13	14	13	13	13	13	13	14	13	13	13	13	232650	219350	232420	215610	194860	192670	1.08414	1.02217	1.08307	1.00474	0.908043	0.897838	0.8812	0.0352658
P23763	Vesicle-associated membrane protein 1 OS=Homo sapiens OX=9606 GN=VAMP1 PE=1 SV=1	VAMP1	12.902	28	6	2	2	0	1	1	0	2	2	0	1	1	2	2	2	0	1	1	2	2	2	0	0	0	47696	63312	81126				0.74473	0.98856	1.26671
P23786	Carnitine O-palmitoyltransferase 2, mitochondrial OS=Homo sapiens OX=9606 GN=CPT2 PE=1 SV=2	CPT2	73.776	43.6	100	20	20	18	18	16	17	16	15	18	18	17	17	17	14	18	18	17	17	17	14	234380	237100	230000	211370	218630	214830	1.04454	1.05667	1.02502	0.941997	0.974352	0.957417	0.9192	0.00307479
P23919	Thymidylate kinase OS=Homo sapiens OX=9606 GN=DTYMK PE=1 SV=4	DTYMK	23.819	70.8	77	16	16	11	12	16	12	13	13	15	14	16	14	14	14	15	14	16	14	14	14	300850	307810	294660	242490	254380	249420	1.09426	1.11957	1.07174	0.88199	0.925237	0.907196	0.8262	0.000524253
P23921	Ribonucleoside-diphosphate reductase large subunit OS=Homo sapiens OX=9606 GN=RRM1 PE=1 SV=1	RRM1	90.069	64.8	208	36	36	27	30	31	38	40	42	28	31	30	34	36	35	28	31	30	34	36	35	403090	408350	419260	813270	824060	867300	0.647477	0.655926	0.673451	1.30634	1.32367	1.39313	2.0351	6.29881e-06
P24386	Rab proteins geranylgeranyltransferase component A 1 OS=Homo sapiens OX=9606 GN=CHM PE=1 SV=3	CHM	73.475	21.9	36	10	10	6	5	6	6	7	6	8	7	10	9	9	8	8	7	10	9	9	8	30843	34462	35314	34587	31129	30033	0.942404	1.05298	1.07902	1.0568	0.951143	0.917655	0.9516	0.449858
P24390	ER lumen protein-retaining receptor 1 OS=Homo sapiens OX=9606 GN=KDELR1 PE=1 SV=1	KDELR1	24.542	22.2	18	3	2	3	3	3	3	3	3	3	3	3	3	3	3	2	2	2	2	2	2	123310	129240	127570	87119	96000	96085	1.12215	1.17611	1.16092	0.792803	0.873622	0.874396	0.7345	0.000943703
P24534	Elongation factor 1-beta OS=Homo sapiens OX=9606 GN=EEF1B2 PE=1 SV=3	EEF1B2	24.763	61.3	59	9	7	10	10	11	9	9	10	9	9	9	8	8	9	7	7	7	6	6	7	2592100	2634600	2724500	2472300	2509500	2516700	1.00666	1.02317	1.05808	0.960135	0.974582	0.977378	0.9431	0.0203156
P24539	ATP synthase F(0) complex subunit B1, mitochondrial OS=Homo sapiens OX=9606 GN=ATP5PB PE=1 SV=2	ATP5PB	28.908	49.2	95	12	12	15	16	14	17	17	16	10	11	11	11	11	11	10	11	11	11	11	11	1628600	1663300	1671000	1561800	1506600	1557900	1.01902	1.04073	1.04555	0.977224	0.942686	0.974784	0.9322	0.00745236
P24666	Low molecular weight phosphotyrosine protein phosphatase OS=Homo sapiens OX=9606 GN=ACP1 PE=1 SV=3	ACP1	18.042	72.2	44	8	8	7	8	8	6	8	7	7	8	8	7	8	8	7	8	8	7	8	8	1317400	1299000	1321600	1225200	1259700	1197800	1.03723	1.02274	1.04053	0.964636	0.991799	0.943063	0.9352	0.0123019
P24752	Acetyl-CoA acetyltransferase, mitochondrial OS=Homo sapiens OX=9606 GN=ACAT1 PE=1 SV=1	ACAT1	45.199	54.8	130	18	18	18	26	23	22	20	21	18	18	18	18	18	18	18	18	18	18	18	18	3110300	3185000	3042800	2725900	2830000	2671500	1.06241	1.08793	1.03936	0.931109	0.966668	0.912527	0.8811	0.00408999
P24863	Cyclin-C OS=Homo sapiens OX=9606 GN=CCNC PE=1 SV=2	CCNC	33.242	12	10	2	2	1	2	1	2	2	2	1	2	1	2	2	2	1	2	1	2	2	2	0	26288	0	31873	27388	29217		0.91623		1.11089	0.954568	1.01832	1.1219
P24928	DNA-directed RNA polymerase II subunit RPB1 OS=Homo sapiens OX=9606 GN=POLR2A PE=1 SV=2	POLR2A	217.17	41.6	251	62	62	38	43	34	43	44	49	48	52	50	49	52	56	48	52	50	49	52	56	209330	216080	216740	232960	233060	232390	0.936907	0.967118	0.970072	1.04267	1.04312	1.04012	1.0876	0.00165908
P24941	Cyclin-dependent kinase 2 OS=Homo sapiens OX=9606 GN=CDK2 PE=1 SV=2	CDK2	33.929	69.5	69	16	12	9	10	11	11	13	15	13	14	14	13	14	14	9	10	10	10	11	10	176300	168070	164160	213320	214790	232470	0.904791	0.862554	0.842487	1.09478	1.10233	1.19306	1.299	0.0016589
P25098	Beta-adrenergic receptor kinase 1 OS=Homo sapiens OX=9606 GN=GRK2 PE=1 SV=2	GRK2	79.573	41.8	102	21	16	12	17	18	16	21	18	14	17	17	18	20	21	9	12	12	13	15	16	96119	91463	88397	97864	103160	98551	1.00202	0.953478	0.921516	1.02021	1.07542	1.02737	1.0855	0.0487413
P25205	DNA replication licensing factor MCM3 OS=Homo sapiens OX=9606 GN=MCM3 PE=1 SV=3	MCM3	90.98	63	274	44	44	45	46	42	46	44	51	42	42	42	41	41	44	42	42	42	41	41	44	1490600	1520200	1504400	1457000	1479500	1435400	1.00636	1.02634	1.01567	0.983673	0.998864	0.96909	0.9683	0.0362426
P25208	Nuclear transcription factor Y subunit beta OS=Homo sapiens OX=9606 GN=NFYB PE=1 SV=2	NFYB	22.831	6.3	2	1	1	1	1	0	0	0	0	1	1	0	0	0	1	1	1	0	0	0	1	0	0	0	0	0	0
P25325	3-mercaptopyruvate sulfurtransferase OS=Homo sapiens OX=9606 GN=MPST PE=1 SV=3	MPST	33.178	46.8	45	9	9	8	8	6	6	8	9	9	8	8	8	8	8	9	8	8	8	8	8	161240	169520	166650	157210	161050	158110	0.993489	1.04451	1.02682	0.968658	0.992319	0.974204	0.9577	0.0584918
P25398	40S ribosomal protein S12 OS=Homo sapiens OX=9606 GN=RPS12 PE=1 SV=3	RPS12	14.515	54.5	87	8	8	14	14	15	14	12	18	7	8	8	8	8	8	7	8	8	8	8	8	5296000	5250800	5212200	4310800	4489700	4391400	1.09758	1.08821	1.08021	0.893402	0.930479	0.910106	0.8371	0.000147123
P25440	Bromodomain-containing protein 2 OS=Homo sapiens OX=9606 GN=BRD2 PE=1 SV=2	BRD2	88.06	34.7	73	21	18	11	9	8	11	15	19	15	15	16	16	18	19	13	13	13	14	15	17	76820	64830	66513	83662	85455	96129	0.973619	0.821657	0.842988	1.06034	1.08306	1.21834	1.2742	0.0234739
P25445	Tumor necrosis factor receptor superfamily member 6 OS=Homo sapiens OX=9606 GN=FAS PE=1 SV=1	FAS	37.732	8.1	4	2	2	2	1	0	0	1	0	2	2	2	2	2	2	2	2	2	2	2	2	23608	23557	22553	21910	22418	19826	1.05808	1.0558	1.0108	0.981983	1.00475	0.88858	0.9202	0.106009
P25490	Transcriptional repressor protein YY1 OS=Homo sapiens OX=9606 GN=YY1 PE=1 SV=2	YY1	44.712	29.7	43	11	8	6	6	7	8	9	7	8	8	8	11	10	8	6	6	6	8	8	6	144200	156900	151920	150980	165090	173700	0.917702	0.998526	0.966832	0.96085	1.05065	1.10544	1.0811	0.182688
P25685	DnaJ homolog subfamily B member 1 OS=Homo sapiens OX=9606 GN=DNAJB1 PE=1 SV=4	DNAJB1	38.044	32.1	60	13	12	9	8	9	12	11	11	11	11	12	12	11	13	10	10	11	11	10	12	456890	492950	469490	400430	389170	362730	1.06598	1.15011	1.09538	0.934253	0.907982	0.846294	0.8119	0.00478246
P25686	DnaJ homolog subfamily B member 2 OS=Homo sapiens OX=9606 GN=DNAJB2 PE=1 SV=3	DNAJB2	35.58	23.1	29	7	7	5	5	6	6	3	4	7	6	6	7	4	6	7	6	6	7	4	6	119520	146060	158320	97693	95745	89936	1.01392	1.23907	1.34307	0.828757	0.812231	0.762952	0.6685	0.0104472
P25705	ATP synthase subunit alpha, mitochondrial OS=Homo sapiens OX=9606 GN=ATP5F1A PE=1 SV=1	ATP5F1A	59.75	64.2	292	32	32	43	47	52	50	47	53	29	32	31	30	30	31	29	32	31	30	30	31	5349600	5330700	5144100	4583600	4728600	4713600	1.07529	1.07149	1.03398	0.92132	0.950466	0.947451	0.8863	0.00163969
P25774	Cathepsin S OS=Homo sapiens OX=9606 GN=CTSS PE=1 SV=3	CTSS	37.495	24.5	28	6	6	6	4	4	5	5	4	6	5	4	5	4	5	6	5	4	5	4	5	149760	144880	138040	137610	130460	118500	1.09681	1.06107	1.01097	1.00782	0.955459	0.867867	0.8934	0.0836065
P25786	Proteasome subunit alpha type-1 OS=Homo sapiens OX=9606 GN=PSMA1 PE=1 SV=1	PSMA1	29.555	60.5	124	13	13	22	20	22	20	20	20	13	13	13	13	13	13	13	13	13	13	13	13	1299400	1312600	1338600	1238000	1262600	1280400	1.00838	1.01862	1.0388	0.960733	0.979823	0.993637	0.9571	0.0285209
P25787	Proteasome subunit alpha type-2 OS=Homo sapiens OX=9606 GN=PSMA2 PE=1 SV=2	PSMA2	25.898	68.4	114	12	12	15	20	20	22	19	18	11	12	12	12	12	12	11	12	12	12	12	12	1223900	1180900	1224400	1103800	1149700	1168600	1.04143	1.00484	1.04185	0.939231	0.978288	0.99437	0.9429	0.047091
P25788	Proteasome subunit alpha type-3 OS=Homo sapiens OX=9606 GN=PSMA3 PE=1 SV=2	PSMA3	28.433	48.2	97	13	13	19	18	18	15	13	14	12	13	12	13	11	13	12	13	12	13	11	13	1315500	1349400	1253500	1130800	1110400	1177200	1.07581	1.10353	1.02511	0.924763	0.90808	0.962709	0.8724	0.00787974
P25789	Proteasome subunit alpha type-4 OS=Homo sapiens OX=9606 GN=PSMA4 PE=1 SV=1	PSMA4	29.483	50.2	70	9	9	12	11	10	11	12	14	9	9	9	9	9	9	9	9	9	9	9	9	1099200	1090000	1096000	1084000	1070100	1080800	1.01152	1.00305	1.00857	0.997531	0.984739	0.994586	0.9847	0.028721
P25942	Tumor necrosis factor receptor superfamily member 5 OS=Homo sapiens OX=9606 GN=CD40 PE=1 SV=1	CD40	30.619	43.7	34	7	7	6	7	5	5	5	6	6	7	6	6	6	7	6	7	6	6	6	7	225420	188390	199340	175640	182440	185540	1.16922	0.977152	1.03395	0.911019	0.94629	0.962369	0.8866	0.100646
P25963	NF-kappa-B inhibitor alpha OS=Homo sapiens OX=9606 GN=NFKBIA PE=1 SV=1	NFKBIA	35.609	27.4	19	4	4	3	3	3	3	4	3	4	4	4	4	4	4	4	4	4	4	4	4	135730	132000	136600	149570	144290	142930	0.968209	0.941602	0.974415	1.06693	1.02927	1.01957	1.0803	0.0113372
P26010	Integrin beta-7 OS=Homo sapiens OX=9606 GN=ITGB7 PE=1 SV=1	ITGB7	86.902	8.1	7	5	5	0	1	0	4	0	2	1	3	2	5	5	3	1	3	2	5	5	3	0	11257	10731	25563	14761	37743		0.562541	0.536255	1.27745	0.737644	1.88611	2.367	0.110256
P26038	Moesin OS=Homo sapiens OX=9606 GN=MSN PE=1 SV=3	MSN	67.819	59.6	242	36	22	39	38	39	43	42	41	34	35	34	34	34	34	20	21	21	21	21	20	2310200	2260500	2299400	2166200	2219000	2136600	1.03504	1.01278	1.03021	0.970527	0.994183	0.957265	0.9493	0.0155425
P26196	Probable ATP-dependent RNA helicase DDX6 OS=Homo sapiens OX=9606 GN=DDX6 PE=1 SV=2	DDX6	54.416	71	164	26	26	23	28	29	27	27	30	21	24	24	23	24	26	21	24	24	23	24	26	748440	773840	804990	749220	790940	794410	0.963276	0.995967	1.03606	0.96428	1.01798	1.02244	1.0031	0.914658
P26358	DNA (cytosine-5)-methyltransferase 1 OS=Homo sapiens OX=9606 GN=DNMT1 PE=1 SV=2	DNMT1	183.16	42.1	203	49	49	22	27	35	38	41	40	33	35	38	43	45	42	33	35	38	43	45	42	259330	264800	249510	412270	424140	421760	0.76581	0.781963	0.736811	1.21745	1.2525	1.24547	1.6263	1.52025e-05
P26368	Splicing factor U2AF 65 kDa subunit OS=Homo sapiens OX=9606 GN=U2AF2 PE=1 SV=4	U2AF2	53.5	45.1	117	13	13	17	20	19	20	20	21	12	12	13	13	13	13	12	12	13	13	13	13	1655200	1539400	1463400	1354700	1361700	1335300	1.14025	1.06047	1.00812	0.933235	0.938058	0.919871	0.8698	0.0188438
P26373	60S ribosomal protein L13 OS=Homo sapiens OX=9606 GN=RPL13 PE=1 SV=4	RPL13	24.261	44.1	60	9	9	9	12	10	9	10	10	8	9	8	9	9	7	8	9	8	9	9	7	3815900	4018400	3873800	3127800	3309300	3103000	1.07752	1.1347	1.09387	0.883218	0.93447	0.876215	0.8148	0.00128531
P26440	Isovaleryl-CoA dehydrogenase, mitochondrial OS=Homo sapiens OX=9606 GN=IVD PE=1 SV=2	IVD	46.65	26.8	49	8	8	8	9	9	8	6	9	8	8	8	8	7	7	8	8	8	8	7	7	176130	196990	200950	169940	174930	170900	0.969665	1.08451	1.10631	0.935587	0.963059	0.940872	0.8984	0.0658153
P26583	High mobility group protein B2 OS=Homo sapiens OX=9606 GN=HMGB2 PE=1 SV=2	HMGB2	24.033	43.1	84	14	11	14	15	13	15	13	14	14	14	14	14	14	13	11	11	11	11	11	10	3118200	3366400	3146500	3029400	3265200	3173900	0.97956	1.05753	0.98845	0.951664	1.02574	0.997058	0.9831	0.631035
P26599	Polypyrimidine tract-binding protein 1 OS=Homo sapiens OX=9606 GN=PTBP1 PE=1 SV=1	PTBP1	57.221	62.9	188	21	19	29	31	31	33	30	34	20	19	21	19	20	20	18	17	19	18	19	19	2328100	2429800	2504000	2296900	2323900	2316400	0.983767	1.02674	1.0581	0.970583	0.981992	0.978823	0.9553	0.101849
P26639	Threonine--tRNA ligase 1, cytoplasmic OS=Homo sapiens OX=9606 GN=TARS1 PE=1 SV=3	TARS1	83.434	58.2	184	33	30	31	30	26	33	31	33	28	28	28	31	30	31	26	25	25	28	27	28	528330	516520	535130	533280	525700	548170	0.994619	0.972386	1.00742	1.00394	0.989668	1.03197	1.0172	0.349341
P26640	Valine--tRNA ligase OS=Homo sapiens OX=9606 GN=VARS1 PE=1 SV=4	VARS1	140.47	42.6	245	43	43	37	38	38	42	43	47	36	38	36	41	40	41	36	38	36	41	40	41	514120	534140	522500	547060	542390	542950	0.963024	1.00052	0.978721	1.02473	1.01598	1.01703	1.0392	0.0275849
P26641	Elongation factor 1-gamma OS=Homo sapiens OX=9606 GN=EEF1G PE=1 SV=3	EEF1G	50.118	63.8	208	24	24	36	31	37	36	31	37	21	21	22	24	23	24	21	21	22	24	23	24	5851900	5633600	5678400	4955500	4978900	5135500	1.08927	1.04864	1.05698	0.922417	0.926773	0.955922	0.878	0.00127551
P26842	CD27 antigen OS=Homo sapiens OX=9606 GN=CD27 PE=1 SV=2	CD27	29.137	27.3	26	5	5	5	5	4	4	5	3	5	5	4	4	4	4	5	5	4	4	4	4	265050	245270	271300	411420	440030	375690	0.791682	0.732601	0.810351	1.22888	1.31433	1.12216	1.57	0.0012182
P26885	Peptidyl-prolyl cis-trans isomerase FKBP2 OS=Homo sapiens OX=9606 GN=FKBP2 PE=1 SV=2	FKBP2	15.649	63.4	48	9	9	9	7	9	7	8	8	8	9	8	7	9	9	8	9	8	7	9	9	527570	577780	587880	481020	482570	478820	1.0095	1.10557	1.1249	0.920425	0.92339	0.916215	0.8519	0.00908826
P27105	Stomatin OS=Homo sapiens OX=9606 GN=STOM PE=1 SV=3	STOM	31.73	27.1	20	6	6	2	3	3	4	4	4	3	6	4	5	6	5	3	6	4	5	6	5	56758	55227	55339	78273	69449	73731	0.875947	0.852319	0.854047	1.20799	1.07181	1.13789	1.3235	0.00143315
P27348	14-3-3 protein theta OS=Homo sapiens OX=9606 GN=YWHAQ PE=1 SV=1	YWHAQ	27.764	63.3	103	17	13	17	17	15	21	16	17	16	16	16	17	17	17	12	12	12	13	13	13	3141300	3263200	3223500	3003800	3144700	2941500	1.00693	1.04601	1.03328	0.962859	1.00802	0.942889	0.9441	0.0636024
P27361	Mitogen-activated protein kinase 3 OS=Homo sapiens OX=9606 GN=MAPK3 PE=1 SV=4	MAPK3	43.135	52.8	56	15	11	8	9	10	11	9	9	14	13	13	14	13	14	10	9	9	10	9	10	209540	221790	230720	267330	276690	264490	0.85494	0.904921	0.941356	1.09073	1.12892	1.07914	1.2212	0.00297597
P27448	MAP/microtubule affinity-regulating kinase 3 OS=Homo sapiens OX=9606 GN=MARK3 PE=1 SV=5	MARK3	84.428	31.6	51	17	13	11	7	10	8	6	9	16	13	15	14	15	13	12	9	11	10	11	10	43692	48212	47713	38847	45440	54288	0.942342	1.03983	1.02907	0.837846	0.980043	1.17088	0.9925	0.883338
P27449	V-type proton ATPase 16 kDa proteolipid subunit OS=Homo sapiens OX=9606 GN=ATP6V0C PE=1 SV=1	ATP6V0C	15.736	11.6	7	1	1	1	2	1	1	1	1	1	1	1	1	1	1	1	1	1	1	1	1	0	0	0	0	0	0
P27540	Aryl hydrocarbon receptor nuclear translocator OS=Homo sapiens OX=9606 GN=ARNT PE=1 SV=1	ARNT	86.636	10.6	15	5	5	1	0	0	5	4	5	2	1	2	5	5	5	2	1	2	5	5	5	17926	0	25270	34683	36591	41141	0.575988		0.811961	1.11441	1.17572	1.32192	1.735	0.0294856
P27635	60S ribosomal protein L10 OS=Homo sapiens OX=9606 GN=RPL10 PE=1 SV=4	RPL10	24.604	45.3	68	8	8	13	14	12	11	10	8	8	8	8	8	8	7	8	8	8	8	8	7	2965200	3130200	3080800	2491400	2549800	2395900	1.0709	1.13049	1.11265	0.899785	0.920877	0.865295	0.8105	0.000975268
P27694	Replication protein A 70 kDa DNA-binding subunit OS=Homo sapiens OX=9606 GN=RPA1 PE=1 SV=2	RPA1	68.137	56.7	231	32	32	39	37	38	38	38	41	31	32	31	32	32	32	31	32	31	32	32	32	738410	757280	764670	744340	741160	758300	0.983637	1.00877	1.01862	0.991537	0.987301	1.01013	0.9927	0.592509
P27695	DNA-(apurinic or apyrimidinic site) endonuclease OS=Homo sapiens OX=9606 GN=APEX1 PE=1 SV=2	APEX1	35.554	57.9	122	14	14	21	19	21	22	20	19	14	14	14	14	14	14	14	14	14	14	14	14	1651300	1607800	1643100	1481700	1533000	1482900	1.05404	1.02628	1.04881	0.945786	0.978531	0.946552	0.9175	0.00342889
P27701	CD82 antigen OS=Homo sapiens OX=9606 GN=CD82 PE=1 SV=1	CD82	29.625	25.8	28	6	6	3	5	5	6	3	6	3	4	4	4	4	5	3	4	4	4	4	5	386830	374660	312790	296490	313010	367420	1.13152	1.09592	0.914947	0.867268	0.915591	1.07475	0.9094	0.361882
P27707	Deoxycytidine kinase OS=Homo sapiens OX=9606 GN=DCK PE=1 SV=1	DCK	30.518	56.5	85	14	14	17	14	13	15	12	14	14	13	13	13	13	13	14	13	13	13	13	13	1003700	980020	981460	916580	946950	894620	1.05222	1.0274	1.0289	0.960888	0.992726	0.937867	0.9302	0.0162593
P27708	CAD protein OS=Homo sapiens OX=9606 GN=CAD PE=1 SV=3	CAD	242.98	59.8	519	85	85	88	83	80	88	88	92	76	75	75	80	79	78	76	75	75	80	79	78	1114500	1110600	1107700	1079800	1093300	1088700	1.01401	1.01046	1.00782	0.98244	0.994723	0.990538	0.9787	0.00603941
P27797	Calreticulin OS=Homo sapiens OX=9606 GN=CALR PE=1 SV=1	CALR	48.141	55.6	185	20	20	32	34	28	29	29	33	19	19	19	20	20	20	19	19	19	20	20	20	6236300	6287100	6089500	4973900	5000200	5359700	1.10225	1.11123	1.07631	0.879125	0.883774	0.947314	0.8238	0.00169156
P27816	Microtubule-associated protein 4 OS=Homo sapiens OX=9606 GN=MAP4 PE=1 SV=3	MAP4	121	47.2	183	40	40	32	26	29	29	35	32	37	31	34	35	36	34	37	31	34	35	36	34	707970	668550	733630	778410	803350	748450	0.956639	0.903373	0.991312	1.05182	1.08552	1.01134	1.1043	0.0427017
P27824	Calnexin OS=Homo sapiens OX=9606 GN=CANX PE=1 SV=2	CANX	67.567	44.6	167	26	26	27	27	28	30	26	29	24	23	23	26	23	23	24	23	23	26	23	23	3296400	3342600	3231700	2656500	2616900	2678400	1.10974	1.1253	1.08796	0.894319	0.880988	0.901692	0.8056	5.44161e-05
P27986	Phosphatidylinositol 3-kinase regulatory subunit alpha OS=Homo sapiens OX=9606 GN=PIK3R1 PE=1 SV=2	PIK3R1	83.597	27.8	72	16	16	12	11	12	13	9	15	14	14	13	14	10	16	14	14	13	14	10	16	117930	118870	116720	110240	118670	114820	1.01482	1.0229	1.0044	0.948641	1.02118	0.988053	0.9723	0.263923
P27987	Inositol-trisphosphate 3-kinase B OS=Homo sapiens OX=9606 GN=ITPKB PE=1 SV=5	ITPKB	102.38	18.3	36	10	10	4	6	7	7	4	8	8	7	8	7	8	9	8	7	8	7	8	9	65596	55582	54881	54443	56304	56447	1.14661	0.971563	0.95931	0.951654	0.984184	0.986683	0.9496	0.455054
P28062	Proteasome subunit beta type-8 OS=Homo sapiens OX=9606 GN=PSMB8 PE=1 SV=3	PSMB8	30.354	54.7	86	12	12	12	14	15	14	15	16	12	11	12	12	12	11	12	11	12	12	12	11	789810	848960	807150	771820	773670	764970	0.996317	1.07093	1.01819	0.973623	0.975957	0.964982	0.9446	0.0594955
P28065	Proteasome subunit beta type-9 OS=Homo sapiens OX=9606 GN=PSMB9 PE=1 SV=2	PSMB9	23.264	34.7	46	7	7	6	8	8	8	8	8	6	7	7	7	7	7	6	7	7	7	7	7	194270	195000	187630	186860	194230	181720	1.02273	1.02658	0.987778	0.983724	1.02252	0.956664	0.9756	0.336594
P28066	Proteasome subunit alpha type-5 OS=Homo sapiens OX=9606 GN=PSMA5 PE=1 SV=3	PSMA5	26.411	66	98	11	11	16	13	18	17	17	17	11	11	11	11	11	11	11	11	11	11	11	11	2168500	2145200	2111000	1908100	1930600	1899800	1.0697	1.05821	1.04134	0.941249	0.952348	0.937155	0.8932	0.000249459
P28067	HLA class II histocompatibility antigen, DM alpha chain OS=Homo sapiens OX=9606 GN=HLA-DMA PE=1 SV=1	HLA-DMA	29.194	16.9	20	3	3	4	4	3	3	3	3	3	3	3	3	3	3	3	3	3	3	3	3	76608	70132	69060	61563	61059	45819	1.19625	1.09512	1.07839	0.961319	0.953448	0.715473	0.7805	0.0668032
P28068	HLA class II histocompatibility antigen, DM beta chain OS=Homo sapiens OX=9606 GN=HLA-DMB PE=1 SV=1	HLA-DMB	28.943	52.1	32	8	8	6	5	5	5	5	6	7	6	6	6	6	7	7	6	6	6	6	7	226480	198230	200260	170650	166120	172130	1.19844	1.04896	1.0597	0.903014	0.879043	0.910845	0.8143	0.00991001
P28070	Proteasome subunit beta type-4 OS=Homo sapiens OX=9606 GN=PSMB4 PE=1 SV=4	PSMB4	29.204	48.5	57	8	8	8	10	11	10	11	7	7	7	8	7	8	6	7	7	8	7	8	6	1334000	1298400	1337700	1121900	1169000	1184200	1.07506	1.04636	1.07804	0.904126	0.942083	0.954333	0.8753	0.00211472
P28072	Proteasome subunit beta type-6 OS=Homo sapiens OX=9606 GN=PSMB6 PE=1 SV=4	PSMB6	25.357	39.3	39	6	6	6	6	6	7	7	7	6	6	6	6	6	6	6	6	6	6	6	6	645630	633670	630620	563610	612580	574190	1.05832	1.03872	1.03372	0.923875	1.00415	0.941218	0.9165	0.0286864
P28074	Proteasome subunit beta type-5 OS=Homo sapiens OX=9606 GN=PSMB5 PE=1 SV=3	PSMB5	28.48	59.7	72	12	12	12	11	12	12	12	13	12	11	12	12	12	11	12	11	12	12	12	11	741620	698520	695970	637820	603820	609880	1.11588	1.05103	1.04719	0.959698	0.90854	0.917658	0.8668	0.00581241
P28288	ATP-binding cassette sub-family D member 3 OS=Homo sapiens OX=9606 GN=ABCD3 PE=1 SV=1	ABCD3	75.475	24.3	79	15	15	12	13	13	15	12	14	14	15	13	15	15	14	14	15	13	15	15	14	154810	154820	154370	145230	136840	158430	1.02693	1.027	1.02401	0.963383	0.907728	1.05095	0.9494	0.274812
P28331	NADH-ubiquinone oxidoreductase 75 kDa subunit, mitochondrial OS=Homo sapiens OX=9606 GN=NDUFS1 PE=1 SV=3	NDUFS1	79.467	60.2	198	30	30	30	32	34	33	37	32	28	27	27	29	30	27	28	27	27	29	30	27	564490	570080	561390	602380	600080	626100	0.960965	0.970481	0.955688	1.02547	1.02155	1.06585	1.0782	0.00625629
P28340	DNA polymerase delta catalytic subunit OS=Homo sapiens OX=9606 GN=POLD1 PE=1 SV=2	POLD1	123.63	56.1	236	47	47	32	38	34	42	44	46	39	41	39	43	42	43	39	41	39	43	42	43	220010	229510	237070	289590	288050	291010	0.848782	0.885432	0.914598	1.11722	1.11128	1.12269	1.2652	0.000417023
P28482	Mitogen-activated protein kinase 1 OS=Homo sapiens OX=9606 GN=MAPK1 PE=1 SV=3	MAPK1	41.389	72.5	114	19	15	19	19	19	18	17	22	17	15	17	16	17	18	13	11	13	12	13	14	662410	676920	676130	633940	660050	645560	1.00492	1.02693	1.02573	0.961727	1.00134	0.979355	0.9623	0.0476571
P28702	Retinoic acid receptor RXR-beta OS=Homo sapiens OX=9606 GN=RXRB PE=1 SV=2	RXRB	56.921	22.9	35	8	8	7	4	7	5	7	5	5	6	8	8	6	7	5	6	8	8	6	7	75706	85013	76368	88208	97850	120050	0.83623	0.939033	0.843542	0.974324	1.08083	1.32604	1.2911	0.0640556
P28715	DNA repair protein complementing XP-G cells OS=Homo sapiens OX=9606 GN=ERCC5 PE=1 SV=3	ERCC5	133.11	1.3	2	1	1	0	0	0	0	1	1	0	0	0	0	1	1	0	0	0	0	1	1	0	0	0	0	0	0
P28799	Progranulin OS=Homo sapiens OX=9606 GN=GRN PE=1 SV=2	GRN	63.544	18.5	14	7	7	1	0	0	5	4	4	2	2	1	6	6	5	2	2	1	6	6	5	31071	0	0	85128	60305	44431	0.562536			1.54123	1.09181	0.804418	2.0369
P28838	Cytosol aminopeptidase OS=Homo sapiens OX=9606 GN=LAP3 PE=1 SV=3	LAP3	56.166	66.3	233	30	30	38	38	39	41	40	37	30	28	30	30	30	29	30	28	30	30	30	29	2402400	2421500	2434900	2080000	2160200	2210300	1.05143	1.05979	1.06566	0.910331	0.945431	0.967358	0.8886	0.00284943
P28907	ADP-ribosyl cyclase/cyclic ADP-ribose hydrolase 1 OS=Homo sapiens OX=9606 GN=CD38 PE=1 SV=2	CD38	34.328	41.3	58	13	13	12	8	8	10	12	8	13	12	12	12	12	9	13	12	12	12	12	9	186010	179040	190830	226050	243660	246390	0.877419	0.844542	0.900156	1.06629	1.14936	1.16223	1.2882	0.00152175
P29083	General transcription factor IIE subunit 1 OS=Homo sapiens OX=9606 GN=GTF2E1 PE=1 SV=2	GTF2E1	49.452	28.9	50	9	9	9	10	8	9	8	6	9	8	8	8	8	6	9	8	8	8	8	6	90722	100260	98463	114100	124820	129470	0.82746	0.914454	0.898064	1.04069	1.13846	1.18087	1.2727	0.00770652
P29084	Transcription initiation factor IIE subunit beta OS=Homo sapiens OX=9606 GN=GTF2E2 PE=1 SV=1	GTF2E2	33.043	48.8	45	11	11	8	7	9	7	7	7	9	9	9	8	10	9	9	9	9	8	10	9	73605	82570	82633	103160	101640	106220	0.803215	0.901045	0.901733	1.12573	1.10915	1.15913	1.3024	0.00281623
P29144	Tripeptidyl-peptidase 2 OS=Homo sapiens OX=9606 GN=TPP2 PE=1 SV=4	TPP2	138.35	47.8	200	47	47	32	34	31	34	34	35	41	42	42	42	43	40	41	42	42	42	43	40	346450	344400	352410	309200	307730	296640	1.06228	1.05599	1.08055	0.948064	0.943557	0.909553	0.8757	0.000852587
P29218	Inositol monophosphatase 1 OS=Homo sapiens OX=9606 GN=IMPA1 PE=1 SV=1	IMPA1	30.188	44.4	64	11	11	7	12	10	13	9	13	9	11	10	11	11	11	9	11	10	11	11	11	227190	233400	240860	226460	224500	228690	0.986996	1.01397	1.04638	0.983824	0.97531	0.993512	0.9689	0.151726
P29350	Tyrosine-protein phosphatase non-receptor type 6 OS=Homo sapiens OX=9606 GN=PTPN6 PE=1 SV=1	PTPN6	67.56	6.6	4	2	2	0	0	1	1	0	2	0	1	2	2	1	2	0	1	2	2	1	2	0	0	10732	11920	0	19235			0.768639	0.853725		1.37763	1.4515
P29353	SHC-transforming protein 1 OS=Homo sapiens OX=9606 GN=SHC1 PE=1 SV=4	SHC1	62.821	28.6	52	12	11	10	9	9	10	7	7	12	11	11	11	11	10	11	10	10	10	11	9	187960	181400	193530	191780	181580	186210	1.00472	0.969656	1.0345	1.02514	0.970618	0.995367	0.9941	0.823944
P29372	DNA-3-methyladenine glycosylase OS=Homo sapiens OX=9606 GN=MPG PE=1 SV=3	MPG	32.868	30.2	21	7	7	4	2	4	3	4	4	7	5	6	5	6	6	7	5	6	5	6	6	148630	105180	107050	127420	128070	146100	1.16962	0.8277	0.842416	1.00272	1.00783	1.14972	1.1129	0.384864
P29374	AT-rich interactive domain-containing protein 4A OS=Homo sapiens OX=9606 GN=ARID4A PE=1 SV=3	ARID4A	142.75	16.4	35	13	13	3	8	6	7	6	5	6	12	10	10	8	9	6	12	10	10	8	9	98908	93677	93767	106300	102480	115950	0.971143	0.919782	0.920665	1.04372	1.00622	1.13847	1.134	0.037712
P29375	Lysine-specific demethylase 5A OS=Homo sapiens OX=9606 GN=KDM5A PE=1 SV=3	KDM5A	192.09	9.3	28	11	8	1	2	3	7	6	9	2	4	5	8	8	10	1	2	3	6	6	7	14276	17820	18534	38895	33871	43192	0.514179	0.641823	0.667539	1.40088	1.21993	1.55565	2.2903	0.00151419
P29401	Transketolase OS=Homo sapiens OX=9606 GN=TKT PE=1 SV=3	TKT	67.877	72.9	348	35	35	58	53	60	61	57	59	34	32	34	35	33	32	34	32	34	35	33	32	6372500	6622000	6579600	6020400	6210600	6240200	1.00499	1.04433	1.03765	0.949458	0.979453	0.984122	0.9437	0.0239058
P29590	Protein PML OS=Homo sapiens OX=9606 GN=PML PE=1 SV=3	PML	97.55	22.9	69	15	15	11	11	12	13	11	11	13	13	12	13	13	13	13	13	12	13	13	13	161780	147930	157750	172320	179110	165850	0.985722	0.901334	0.961167	1.04994	1.09131	1.01052	1.1066	0.042981
P29597	Non-receptor tyrosine-protein kinase TYK2 OS=Homo sapiens OX=9606 GN=TYK2 PE=1 SV=3	TYK2	133.65	8.9	20	7	7	3	2	2	5	4	4	4	4	4	5	6	5	4	4	4	5	6	5	19920	18634	23363	35536	30833	39244	0.713424	0.667367	0.836734	1.2727	1.10427	1.4055	1.7057	0.00531274
P29692	Elongation factor 1-delta OS=Homo sapiens OX=9606 GN=EEF1D PE=1 SV=5	EEF1D	31.121	75.4	128	18	15	22	21	23	18	23	21	17	17	16	14	15	17	14	14	13	12	13	14	2168900	2162000	2142100	1905700	1926300	1885400	1.06751	1.06412	1.05432	0.937968	0.948107	0.927976	0.8833	6.7514e-05
P29728	2'-5'-oligoadenylate synthase 2 OS=Homo sapiens OX=9606 GN=OAS2 PE=1 SV=3	OAS2	82.43	19.5	42	12	12	6	5	7	7	11	6	9	8	10	11	11	8	9	8	10	11	11	8	162040	155670	155880	170340	166140	155610	1.00679	0.967215	0.96852	1.05836	1.03227	0.966842	1.0391	0.276527
P30038	Delta-1-pyrroline-5-carboxylate dehydrogenase, mitochondrial OS=Homo sapiens OX=9606 GN=ALDH4A1 PE=1 SV=3	ALDH4A1	61.719	37.7	51	15	15	7	11	8	6	10	9	14	15	11	11	12	11	14	15	11	11	12	11	118010	125550	127840	127530	123430	129310	0.941983	1.00217	1.02045	1.01797	0.985246	1.03218	1.0239	0.437945
P30040	Endoplasmic reticulum resident protein 29 OS=Homo sapiens OX=9606 GN=ERP29 PE=1 SV=4	ERP29	28.993	56.7	67	12	12	10	12	13	11	10	11	12	12	12	12	11	11	12	12	12	12	11	11	1214200	1200100	1126300	855980	865480	895690	1.18309	1.16936	1.09745	0.834051	0.843308	0.872744	0.7392	0.000366853
P30041	Peroxiredoxin-6 OS=Homo sapiens OX=9606 GN=PRDX6 PE=1 SV=3	PRDX6	25.035	76.3	117	16	16	22	20	22	17	16	20	16	16	16	16	15	15	16	16	16	16	15	15	3296600	3230400	3032500	2461100	2616600	2708100	1.14034	1.11744	1.04899	0.851331	0.905121	0.936772	0.8145	0.00546765
P30043	Flavin reductase (NADPH) OS=Homo sapiens OX=9606 GN=BLVRB PE=1 SV=3	BLVRB	22.119	63.6	63	9	9	12	9	10	11	10	11	8	8	8	9	8	8	8	8	8	9	8	8	525980	537880	539590	564960	612060	616970	0.928899	0.949915	0.952935	0.997739	1.08092	1.08959	1.1188	0.0188611
P30044	Peroxiredoxin-5, mitochondrial OS=Homo sapiens OX=9606 GN=PRDX5 PE=1 SV=4	PRDX5	22.086	56.1	78	10	10	14	11	15	15	10	13	10	9	10	10	8	10	10	9	10	10	8	10	2620100	2755700	2719400	2426900	2402400	2331400	1.03046	1.08379	1.06951	0.954477	0.944841	0.916917	0.8846	0.00316222
P30046	D-dopachrome decarboxylase OS=Homo sapiens OX=9606 GN=DDT PE=1 SV=3	DDT	12.712	78.8	42	9	9	6	8	8	6	7	7	8	8	8	7	7	7	8	8	8	7	7	7	2638300	2693900	2680000	2310200	2421900	2316200	1.05108	1.07323	1.06769	0.920368	0.964868	0.922758	0.8797	0.00149134
P30047	GTP cyclohydrolase 1 feedback regulatory protein OS=Homo sapiens OX=9606 GN=GCHFR PE=1 SV=3	GCHFR	9.6981	82.1	51	5	5	10	9	8	9	8	7	5	5	5	5	5	4	5	5	5	5	5	4	1818100	1891500	1942000	1787500	1741100	1762300	0.996902	1.03715	1.06484	0.980123	0.954681	0.966306	0.9362	0.0333821
P30048	Thioredoxin-dependent peroxide reductase, mitochondrial OS=Homo sapiens OX=9606 GN=PRDX3 PE=1 SV=3	PRDX3	27.692	52.3	80	10	10	16	14	13	11	12	14	9	10	10	9	10	9	9	10	10	9	10	9	4116700	4102100	3894500	3473300	3364800	3481300	1.10108	1.09718	1.04165	0.928992	0.899972	0.931132	0.8519	0.00159832
P30049	ATP synthase subunit delta, mitochondrial OS=Homo sapiens OX=9606 GN=ATP5F1D PE=1 SV=2	ATP5F1D	17.49	37.5	45	5	5	10	7	9	5	6	8	5	5	5	5	5	5	5	5	5	5	5	5	2012200	2154700	2353700	1998600	2103300	2227600	0.939541	1.00608	1.09899	0.933191	0.982078	1.04012	0.9707	0.630634
P30050	60S ribosomal protein L12 OS=Homo sapiens OX=9606 GN=RPL12 PE=1 SV=1	RPL12	17.818	59.4	71	7	7	13	12	11	11	11	13	7	7	7	7	7	7	7	7	7	7	7	7	6104300	5800500	5809700	4771700	4785500	4590700	1.1495	1.09229	1.09402	0.898558	0.901156	0.864473	0.7987	0.000469727
P30084	Enoyl-CoA hydratase, mitochondrial OS=Homo sapiens OX=9606 GN=ECHS1 PE=1 SV=4	ECHS1	31.387	48.6	89	12	12	14	16	16	14	15	14	12	12	11	11	11	10	12	12	11	11	11	10	1161600	1267500	1322500	1191700	1205700	1282100	0.937896	1.0234	1.06781	0.962199	0.973503	1.03519	0.9808	0.698742
P30085	UMP-CMP kinase OS=Homo sapiens OX=9606 GN=CMPK1 PE=1 SV=3	CMPK1	22.222	57.1	79	12	12	15	14	11	12	14	13	11	11	11	11	11	12	11	11	11	11	11	12	768620	772190	747410	666310	657410	710870	1.06683	1.07179	1.0374	0.924829	0.912476	0.986678	0.8892	0.010797
P30086	Phosphatidylethanolamine-binding protein 1 OS=Homo sapiens OX=9606 GN=PEBP1 PE=1 SV=3	PEBP1	21.057	79.7	117	14	14	18	19	20	21	20	19	13	13	14	14	13	14	13	13	14	14	13	14	4919200	4565800	4481700	4398700	4327000	4470300	1.08661	1.00855	0.989968	0.971634	0.955796	0.98745	0.9448	0.134918
P30101	Protein disulfide-isomerase A3 OS=Homo sapiens OX=9606 GN=PDIA3 PE=1 SV=4	PDIA3	56.782	68.3	222	30	28	38	40	37	34	36	37	26	28	27	26	29	29	26	28	27	25	28	28	4296200	4340700	4345300	3751600	3927300	3850000	1.05165	1.06255	1.06367	0.918343	0.961352	0.94243	0.8881	0.00098072
P30153	Serine/threonine-protein phosphatase 2A 65 kDa regulatory subunit A alpha isoform OS=Homo sapiens OX=9606 GN=PPP2R1A PE=1 SV=4	PPP2R1A	65.308	58.7	238	29	22	38	41	37	39	42	41	29	29	28	29	29	28	22	22	22	22	22	22	2214500	2221000	2181300	2113000	2203400	2160200	1.01479	1.01777	0.999572	0.968274	1.0097	0.989903	0.9788	0.181501
P30154	Serine/threonine-protein phosphatase 2A 65 kDa regulatory subunit A beta isoform OS=Homo sapiens OX=9606 GN=PPP2R1B PE=1 SV=3	PPP2R1B	66.213	49.8	90	22	15	14	14	14	16	16	16	22	21	20	21	21	20	15	14	14	14	14	14	189180	193010	188740	253800	258520	269640	0.839004	0.85599	0.837053	1.12559	1.14652	1.19584	1.3696	8.27864e-05
P30260	Cell division cycle protein 27 homolog OS=Homo sapiens OX=9606 GN=CDC27 PE=1 SV=2	CDC27	91.866	36.4	61	15	15	9	9	7	12	11	13	11	11	9	13	12	12	11	11	9	13	12	12	108430	99991	96434	103210	103670	116600	1.0354	0.954819	0.920853	0.985557	0.98995	1.11342	1.0611	0.327819
P30291	Wee1-like protein kinase OS=Homo sapiens OX=9606 GN=WEE1 PE=1 SV=2	WEE1	71.597	17.3	21	8	8	2	2	1	6	5	5	3	5	5	7	7	8	3	5	5	7	7	8	31362	30860	33869	92181	95393	92426	0.500336	0.492328	0.540332	1.47062	1.52186	1.47453	2.9139	4.06189e-06
P30307	M-phase inducer phosphatase 3 OS=Homo sapiens OX=9606 GN=CDC25C PE=1 SV=2	CDC25C	53.364	14.8	11	5	5	0	1	0	4	4	2	0	2	3	5	4	4	0	2	3	5	4	4	0	0	30927	47739	56468	53137			0.657074	1.01426	1.19972	1.12895	1.6959
P30405	Peptidyl-prolyl cis-trans isomerase F, mitochondrial OS=Homo sapiens OX=9606 GN=PPIF PE=1 SV=1	PPIF	22.04	52.7	46	7	6	7	7	8	7	9	8	6	6	7	6	6	6	5	5	6	6	6	6	661340	680570	693930	509000	527190	572570	1.08875	1.1204	1.1424	0.837952	0.867898	0.942605	0.7902	0.00325725
P30414	NK-tumor recognition protein OS=Homo sapiens OX=9606 GN=NKTR PE=1 SV=2	NKTR	165.67	5.9	16	6	5	4	1	2	3	2	4	5	4	4	4	4	4	5	4	4	4	4	4	112490	144120	167020	109970	136090	134930	0.838831	1.07469	1.24546	0.820039	1.01481	1.00616	0.8993	0.508144
P30419	Glycylpeptide N-tetradecanoyltransferase 1 OS=Homo sapiens OX=9606 GN=NMT1 PE=1 SV=2	NMT1	56.806	50.4	100	19	19	17	17	14	18	19	15	18	16	16	17	16	17	18	16	16	17	16	17	411620	425890	439570	387790	383650	385900	1.0145	1.04967	1.08339	0.955768	0.945564	0.95111	0.9062	0.00696437
P30519	Heme oxygenase 2 OS=Homo sapiens OX=9606 GN=HMOX2 PE=1 SV=2	HMOX2	36.032	63	90	14	14	14	16	14	14	16	16	12	14	13	12	14	14	12	14	13	12	14	14	484030	506970	505140	465000	472550	493830	0.992027	1.03904	1.03529	0.953025	0.968499	1.01211	0.9567	0.130075
P30520	Adenylosuccinate synthetase isozyme 2 OS=Homo sapiens OX=9606 GN=ADSS2 PE=1 SV=3	ADSS2	50.097	35.3	75	11	11	12	14	10	13	12	14	9	10	10	10	11	11	9	10	10	10	11	11	698410	682990	669890	583680	582720	572230	1.10569	1.08127	1.06053	0.924051	0.922531	0.905924	0.8476	0.000264364
P30533	Alpha-2-macroglobulin receptor-associated protein OS=Homo sapiens OX=9606 GN=LRPAP1 PE=1 SV=1	LRPAP1	41.465	27.2	37	8	8	6	4	6	6	7	8	6	7	6	7	6	7	6	7	6	7	6	7	61128	69460	69730	68737	66766	67814	0.908663	1.03252	1.03653	1.02177	0.992471	1.00805	1.015	0.725002
P30566	Adenylosuccinate lyase OS=Homo sapiens OX=9606 GN=ADSL PE=1 SV=2	ADSL	54.889	59.5	170	23	23	28	28	29	29	28	28	21	21	21	22	21	22	21	21	21	22	21	22	735030	730340	765750	703470	733490	786420	0.990051	0.983733	1.03143	0.947541	0.987976	1.05927	0.9965	0.909691
P30622	CAP-Gly domain-containing linker protein 1 OS=Homo sapiens OX=9606 GN=CLIP1 PE=1 SV=2	CLIP1	162.24	9.9	24	9	9	5	3	3	3	5	5	7	7	5	7	7	6	7	7	5	7	7	6	68974	53820	55967	52869	56854	68160	1.16038	0.905441	0.941561	0.889442	0.956483	1.14669	0.9951	0.967624
P30626	Sorcin OS=Homo sapiens OX=9606 GN=SRI PE=1 SV=1	SRI	21.676	51.5	53	9	9	8	8	11	9	9	8	9	9	9	9	9	9	9	9	9	9	9	9	810020	771940	744130	675690	670360	601020	1.13736	1.08389	1.04484	0.948745	0.941261	0.8439	0.8371	0.016617
P30740	Leukocyte elastase inhibitor OS=Homo sapiens OX=9606 GN=SERPINB1 PE=1 SV=1	SERPINB1	42.741	51.7	106	19	18	14	18	18	17	19	20	18	19	19	17	19	16	17	18	18	16	18	15	866130	849710	808070	700890	711120	666090	1.12924	1.10783	1.05354	0.913805	0.927143	0.868434	0.8234	0.00247088
P30793	GTP cyclohydrolase 1 OS=Homo sapiens OX=9606 GN=GCH1 PE=1 SV=1	GCH1	27.903	23.2	17	5	5	2	4	3	3	2	3	3	4	3	3	2	4	3	4	3	3	2	4	33449	55654	47345	50758	51892	49957	0.694311	1.15523	0.982754	1.0536	1.07714	1.03697	1.1184	0.425185
P30825	High affinity cationic amino acid transporter 1 OS=Homo sapiens OX=9606 GN=SLC7A1 PE=1 SV=1	SLC7A1	67.638	8.6	27	5	5	5	5	4	4	5	4	4	4	4	4	4	4	4	4	4	4	4	4	146030	152870	156470	150960	124800	116330	1.03389	1.08232	1.1078	1.06879	0.883582	0.823614	0.861	0.125593
P30837	Aldehyde dehydrogenase X, mitochondrial OS=Homo sapiens OX=9606 GN=ALDH1B1 PE=1 SV=3	ALDH1B1	57.206	36.6	46	12	12	6	7	7	7	9	10	9	9	9	8	9	10	9	9	9	8	9	10	58272	66554	62579	69127	68419	61233	0.905351	1.03402	0.972267	1.074	1.063	0.951355	1.0607	0.341361
P30876	DNA-directed RNA polymerase II subunit RPB2 OS=Homo sapiens OX=9606 GN=POLR2B PE=1 SV=1	POLR2B	133.9	48.8	224	45	45	34	35	33	42	37	43	40	39	40	41	39	42	40	39	40	41	39	42	244540	243730	239470	268670	275950	274930	0.948264	0.945123	0.928604	1.04183	1.07006	1.06611	1.1262	0.000360199
P31040	Succinate dehydrogenase [ubiquinone] flavoprotein subunit, mitochondrial OS=Homo sapiens OX=9606 GN=SDHA PE=1 SV=2	SDHA	72.691	58.7	186	26	26	30	32	34	30	28	32	23	22	24	24	23	24	23	22	24	24	23	24	887410	926400	913540	989280	1011500	1026400	0.925264	0.965917	0.952509	1.03148	1.05465	1.07018	1.1099	0.00325972
P31146	Coronin-1A OS=Homo sapiens OX=9606 GN=CORO1A PE=1 SV=4	CORO1A	51.026	59	168	26	26	25	28	27	29	28	31	22	22	24	23	22	25	22	22	24	23	22	25	5001000	5183800	5096900	4718900	4831300	4568200	1.02061	1.05791	1.04018	0.963038	0.985976	0.932283	0.9239	0.0146291
P31150	Rab GDP dissociation inhibitor alpha OS=Homo sapiens OX=9606 GN=GDI1 PE=1 SV=2	GDI1	50.582	69.1	74	24	14	10	13	12	13	13	13	20	21	22	24	24	23	11	12	13	14	14	14	566550	568540	552670	554370	552640	521750	1.02496	1.02856	0.999849	1.00293	0.999795	0.943911	0.965	0.172469
P31153	S-adenosylmethionine synthase isoform type-2 OS=Homo sapiens OX=9606 GN=MAT2A PE=1 SV=1	MAT2A	43.66	58.2	125	16	16	18	21	20	23	23	20	16	16	16	16	16	16	16	16	16	16	16	16	1236200	1184800	1193900	1150000	1141200	1148100	1.05146	1.00774	1.01548	0.978141	0.970656	0.976525	0.9514	0.0201495
P31321	cAMP-dependent protein kinase type I-beta regulatory subunit OS=Homo sapiens OX=9606 GN=PRKAR1B PE=1 SV=4	PRKAR1B	43.072	28.9	18	10	7	3	2	4	3	3	3	7	3	7	7	7	7	5	2	5	5	4	4	47069	46591	37638	41161	47351	51603	1.04053	1.02997	0.832046	0.909927	1.04677	1.14076	1.0672	0.5393
P31323	cAMP-dependent protein kinase type II-beta regulatory subunit OS=Homo sapiens OX=9606 GN=PRKAR2B PE=1 SV=3	PRKAR2B	46.302	18.9	4	5	3	1	0	0	1	1	1	3	2	3	4	3	3	2	1	1	2	1	1	0	0	0	0	0	0
P31350	Ribonucleoside-diphosphate reductase subunit M2 OS=Homo sapiens OX=9606 GN=RRM2 PE=1 SV=1	RRM2	44.877	57.6	110	19	17	14	16	17	20	22	21	16	16	16	17	19	17	14	14	14	15	17	15	458690	492690	479210	862600	884600	845170	0.684108	0.734817	0.714713	1.28652	1.31933	1.26052	1.8121	1.74751e-05
P31483	Nucleolysin TIA-1 isoform p40 OS=Homo sapiens OX=9606 GN=TIA1 PE=1 SV=3	TIA1	42.963	52.6	68	12	9	10	11	14	11	11	11	8	11	11	11	10	12	6	8	8	8	8	9	328670	340480	332890	293260	281130	293330	1.05469	1.09259	1.06823	0.941062	0.902137	0.941287	0.866	0.00118619
P31641	Sodium- and chloride-dependent taurine transporter OS=Homo sapiens OX=9606 GN=SLC6A6 PE=1 SV=2	SLC6A6	69.829	1.5	3	1	1	0	0	0	1	1	1	1	1	1	1	1	1	1	1	1	1	1	1	0	0	0	0	0	0
P31689	DnaJ homolog subfamily A member 1 OS=Homo sapiens OX=9606 GN=DNAJA1 PE=1 SV=2	DNAJA1	44.868	56.9	124	17	17	20	20	20	21	22	21	16	16	17	16	15	15	16	16	17	16	15	15	2560700	2570500	2502300	2566700	2574400	2812200	0.985719	0.989491	0.963238	0.988028	0.990992	1.08253	1.0419	0.265941
P31749	RAC-alpha serine/threonine-protein kinase OS=Homo sapiens OX=9606 GN=AKT1 PE=1 SV=2	AKT1	55.686	25.2	22	9	6	3	4	3	4	4	4	8	7	7	7	8	7	5	5	5	5	5	5	56238	59276	55068	66379	68114	82295	0.871074	0.91813	0.852952	1.02815	1.05502	1.27467	1.2709	0.0297266
P31751	RAC-beta serine/threonine-protein kinase OS=Homo sapiens OX=9606 GN=AKT2 PE=1 SV=2	AKT2	55.768	35.6	54	13	10	7	9	9	9	11	9	10	10	11	11	12	11	7	8	9	9	9	9	194150	190600	182900	186190	187890	188170	1.03098	1.01212	0.971236	0.988707	0.997734	0.999221	0.9905	0.633212
P31930	Cytochrome b-c1 complex subunit 1, mitochondrial OS=Homo sapiens OX=9606 GN=UQCRC1 PE=1 SV=3	UQCRC1	52.645	61	153	19	19	26	27	25	27	26	22	18	18	18	19	19	18	18	18	18	19	19	18	1353600	1445300	1407700	1208400	1159500	1168200	1.04894	1.12	1.09086	0.936418	0.898524	0.905266	0.8406	0.00162816
P31937	3-hydroxyisobutyrate dehydrogenase, mitochondrial OS=Homo sapiens OX=9606 GN=HIBADH PE=1 SV=2	HIBADH	35.329	44	51	11	11	8	7	9	10	9	8	10	10	10	9	9	8	10	10	10	9	9	8	343680	370060	388850	398080	358590	402130	0.911864	0.981856	1.03171	1.0562	0.951424	1.06695	1.051	0.387447
P31939	Bifunctional purine biosynthesis protein ATIC OS=Homo sapiens OX=9606 GN=ATIC PE=1 SV=3	ATIC	64.615	75.7	261	33	33	42	43	46	45	42	43	31	33	33	33	33	33	31	33	33	33	33	33	1716600	1725700	1709000	1555600	1609800	1545300	1.04437	1.04991	1.03975	0.946421	0.979396	0.940154	0.9145	0.00231146
P31942	Heterogeneous nuclear ribonucleoprotein H3 OS=Homo sapiens OX=9606 GN=HNRNPH3 PE=1 SV=2	HNRNPH3	36.926	54.6	112	11	11	19	16	17	19	21	20	9	9	9	11	11	11	9	9	9	11	11	11	1983900	2177600	2077000	2170600	2256300	2380800	0.912404	1.00149	0.955221	0.998268	1.03768	1.09494	1.0912	0.0829541
P31943	Heterogeneous nuclear ribonucleoprotein H OS=Homo sapiens OX=9606 GN=HNRNPH1 PE=1 SV=4	HNRNPH1	49.229	53.7	237	19	11	35	39	37	43	38	45	19	18	19	19	19	18	11	11	11	11	11	11	4864900	4929800	4798300	4335100	4422400	4181600	1.06019	1.07434	1.04568	0.944737	0.963762	0.911285	0.8867	0.00267081
P31946	14-3-3 protein beta/alpha OS=Homo sapiens OX=9606 GN=YWHAB PE=1 SV=3	YWHAB	28.082	61.8	78	12	7	12	14	14	15	12	11	12	12	12	12	12	12	7	7	7	7	7	7	3300000	3131300	3113400	2769200	2922600	2780100	1.09899	1.0428	1.03684	0.922216	0.973302	0.925846	0.8876	0.00933569
P31947	14-3-3 protein sigma OS=Homo sapiens OX=9606 GN=SFN PE=1 SV=1	SFN	27.774	14.1	6	4	1	1	1	1	1	1	1	3	3	3	3	3	3	1	1	1	1	1	1	0	0	0	0	0	0
P31948	Stress-induced-phosphoprotein 1 OS=Homo sapiens OX=9606 GN=STIP1 PE=1 SV=1	STIP1	62.639	55.1	225	36	36	45	37	35	38	36	34	35	34	34	33	34	31	35	34	34	33	34	31	3092500	3106900	3107800	2742300	2821600	2763600	1.05219	1.05709	1.05739	0.933035	0.960016	0.940283	0.8947	0.000211342
P31994	Low affinity immunoglobulin gamma Fc region receptor II-b OS=Homo sapiens OX=9606 GN=FCGR2B PE=1 SV=2	FCGR2B	34.043	6.1	4	1	1	1	1	1	0	1	0	1	1	1	1	1	1	1	1	1	1	1	1	0	0	0	0	0	0
P32019	Type II inositol 1,4,5-trisphosphate 5-phosphatase OS=Homo sapiens OX=9606 GN=INPP5B PE=1 SV=4	INPP5B	112.85	27.7	66	19	19	12	7	9	11	15	12	17	15	15	16	16	14	17	15	15	16	16	14	121580	120450	119720	128090	123970	118140	0.996625	0.987363	0.981379	1.04999	1.01622	0.968427	1.0234	0.398816
P32119	Peroxiredoxin-2 OS=Homo sapiens OX=9606 GN=PRDX2 PE=1 SV=5	PRDX2	21.892	70.7	129	16	15	21	22	22	22	23	19	15	15	15	14	15	15	15	15	15	14	15	14	5842600	5676800	5474600	5139700	5182000	5055600	1.08292	1.05219	1.01471	0.95264	0.96048	0.937052	0.9049	0.00781429
P32121	Beta-arrestin-2 OS=Homo sapiens OX=9606 GN=ARRB2 PE=1 SV=2	ARRB2	46.105	29.8	35	11	11	5	6	8	4	6	6	9	8	10	7	8	7	9	8	10	7	8	7	32018	36034	33754	32837	40614	36952	0.905277	1.01883	0.954361	0.928434	1.14832	1.04478	1.0844	0.327095
P32189	Glycerol kinase OS=Homo sapiens OX=9606 GN=GK PE=1 SV=3	GK	61.244	21.3	32	8	6	7	6	4	5	5	5	6	5	7	8	7	8	4	5	5	6	5	6	80673	88391	92039	84437	79315	84112	0.95102	1.04201	1.08501	0.995393	0.935012	0.991561	0.9493	0.310764
P32321	Deoxycytidylate deaminase OS=Homo sapiens OX=9606 GN=DCTD PE=1 SV=2	DCTD	20.016	44.4	31	7	7	4	4	5	6	7	5	5	6	5	7	7	6	5	6	5	7	7	6	107860	113950	109590	102700	107120	103220	1.00422	1.06092	1.02033	0.956179	0.997331	0.96102	0.9446	0.0538383
P32322	Pyrroline-5-carboxylate reductase 1, mitochondrial OS=Homo sapiens OX=9606 GN=PYCR1 PE=1 SV=2	PYCR1	33.36	52.4	76	11	10	13	11	11	14	13	14	11	11	11	11	11	11	10	10	10	10	10	10	566780	545930	544000	630050	659580	696810	0.933445	0.899107	0.895928	1.03765	1.08628	1.14759	1.199	0.00479468
P32519	ETS-related transcription factor Elf-1 OS=Homo sapiens OX=9606 GN=ELF1 PE=1 SV=2	ELF1	67.497	33.6	58	13	13	10	8	9	11	11	9	10	11	11	11	13	12	10	11	11	11	13	12	120160	129990	132080	200200	200450	199660	0.733772	0.7938	0.806563	1.22255	1.22407	1.21925	1.5705	0.000102211
P32780	General transcription factor IIH subunit 1 OS=Homo sapiens OX=9606 GN=GTF2H1 PE=1 SV=1	GTF2H1	62.031	27.2	45	11	11	6	6	9	8	9	7	7	9	10	10	11	10	7	9	10	10	11	10	35333	44157	41702	46823	48381	46604	0.806076	1.00738	0.951376	1.06821	1.10375	1.06321	1.1701	0.0762313
P32929	Cystathionine gamma-lyase OS=Homo sapiens OX=9606 GN=CTH PE=1 SV=3	CTH	44.508	53.1	65	14	14	12	12	10	9	10	12	13	12	11	11	12	13	13	12	11	11	12	13	252040	248420	242430	213880	228600	222150	1.0744	1.05897	1.03344	0.911731	0.97448	0.946985	0.8947	0.00755547
P32942	Intercellular adhesion molecule 3 OS=Homo sapiens OX=9606 GN=ICAM3 PE=1 SV=2	ICAM3	59.54	15.4	19	6	6	4	3	3	2	3	4	5	5	4	5	6	6	5	5	4	5	6	6	120390	105890	113400	54316	118680	105440	1.16862	1.02787	1.10076	0.527241	1.15202	1.0235	0.8197	0.364386
P32969	60S ribosomal protein L9 OS=Homo sapiens OX=9606 GN=RPL9 PE=1 SV=1	RPL9	21.863	62	112	11	11	21	18	20	17	18	18	11	11	11	11	11	11	11	11	11	11	11	11	2845500	3034300	3125400	2665900	2867900	2984400	0.974297	1.03894	1.07014	0.912802	0.981967	1.02186	0.9459	0.264392
P32970	CD70 antigen OS=Homo sapiens OX=9606 GN=CD70 PE=1 SV=2	CD70	21.118	27.5	26	4	4	4	5	3	4	5	5	4	4	3	4	4	4	4	4	3	4	4	4	58490	58099	58994	57903	61801	63891	0.977064	0.970533	0.985484	0.967259	1.03237	1.06729	1.0456	0.208401
P33121	Long-chain-fatty-acid--CoA ligase 1 OS=Homo sapiens OX=9606 GN=ACSL1 PE=1 SV=1	ACSL1	77.942	48.6	130	27	26	23	22	23	21	20	21	27	25	25	24	25	20	26	24	25	23	24	19	344230	337450	328680	324300	319230	325110	1.04365	1.02309	0.996503	0.983224	0.967852	0.98568	0.9587	0.0446974
P33176	Kinesin-1 heavy chain OS=Homo sapiens OX=9606 GN=KIF5B PE=1 SV=1	KIF5B	109.68	63.1	258	52	42	47	44	42	43	36	46	45	45	46	45	41	47	36	38	39	38	36	40	502340	512610	511520	455240	475660	469350	1.02984	1.05089	1.04865	0.933277	0.975139	0.962203	0.9173	0.00396281
P33240	Cleavage stimulation factor subunit 2 OS=Homo sapiens OX=9606 GN=CSTF2 PE=1 SV=1	CSTF2	60.959	43	80	16	9	14	9	10	14	18	15	14	15	16	14	15	15	9	9	9	8	9	9	488670	451100	476010	419610	441120	426970	1.08454	1.00115	1.05644	0.931266	0.979005	0.947601	0.9095	0.0270963
P33241	Lymphocyte-specific protein 1 OS=Homo sapiens OX=9606 GN=LSP1 PE=1 SV=1	LSP1	37.191	71.7	135	16	16	21	23	23	23	24	21	15	15	16	16	16	16	15	15	16	16	16	16	2140500	1993100	2022500	2036000	2112800	1856000	1.05609	0.983365	0.99787	1.00453	1.04242	0.915722	0.9754	0.590084
P33316	Deoxyuridine 5'-triphosphate nucleotidohydrolase, mitochondrial OS=Homo sapiens OX=9606 GN=DUT PE=1 SV=4	DUT	26.563	49.6	72	10	10	15	13	11	10	11	12	10	10	10	10	10	10	10	10	10	10	10	10	3135900	3116600	3163900	3144600	3157500	3024600	1.00386	0.997679	1.01282	1.00664	1.01077	0.968228	0.9905	0.535454
P33527	Multidrug resistance-associated protein 1 OS=Homo sapiens OX=9606 GN=ABCC1 PE=1 SV=3	ABCC1	171.59	27.4	137	29	29	21	23	22	25	19	27	26	25	27	28	26	28	26	25	27	28	26	28	213090	210290	212790	196930	191300	192080	1.05102	1.03721	1.04954	0.971311	0.943542	0.947389	0.9122	0.000773425
P33552	Cyclin-dependent kinases regulatory subunit 2 OS=Homo sapiens OX=9606 GN=CKS2 PE=1 SV=1	CKS2	9.8602	24.1	11	2	2	2	2	1	2	2	2	2	2	2	2	2	2	2	2	2	2	2	2	74404	73741	57972	161480	154610	181850	0.634074	0.628424	0.49404	1.37614	1.31759	1.54973	2.4158	0.000736425
P33908	Mannosyl-oligosaccharide 1,2-alpha-mannosidase IA OS=Homo sapiens OX=9606 GN=MAN1A1 PE=1 SV=3	MAN1A1	72.968	22.8	40	9	9	8	6	5	7	6	8	8	7	7	7	7	7	8	7	7	7	7	7	46316	52635	55468	64056	58311	60696	0.823439	0.935783	0.98615	1.13883	1.03669	1.0791	1.1855	0.0455921
P33981	Dual specificity protein kinase TTK OS=Homo sapiens OX=9606 GN=TTK PE=1 SV=2	TTK	97.071	21	34	11	11	3	3	3	9	7	9	5	7	5	11	10	9	5	7	5	11	10	9	40260	38247	39755	74457	79688	80363	0.684752	0.650514	0.676163	1.26638	1.35535	1.36683	1.983	1.82745e-05
P33991	DNA replication licensing factor MCM4 OS=Homo sapiens OX=9606 GN=MCM4 PE=1 SV=5	MCM4	96.557	61.6	278	47	46	45	50	46	48	45	44	45	43	42	45	45	43	44	42	41	44	44	42	1016600	1015400	996780	983960	1007300	992610	1.01446	1.01326	0.994683	0.98189	1.00518	0.990522	0.9852	0.185203
P33992	DNA replication licensing factor MCM5 OS=Homo sapiens OX=9606 GN=MCM5 PE=1 SV=5	MCM5	82.285	66.2	280	44	44	41	43	49	48	49	50	35	38	41	42	42	41	35	38	41	42	42	41	1266700	1287500	1272200	1202100	1245600	1193800	1.01772	1.03443	1.02214	0.965814	1.00076	0.959145	0.9517	0.0239893
P33993	DNA replication licensing factor MCM7 OS=Homo sapiens OX=9606 GN=MCM7 PE=1 SV=4	MCM7	81.307	50.5	259	36	36	40	42	41	49	44	43	31	33	30	34	31	29	31	33	30	34	31	29	1104100	1158000	1156700	1149500	1157700	1123100	0.967222	1.01444	1.0133	1.00699	1.01418	0.983866	1.0034	0.855938
P34896	Serine hydroxymethyltransferase, cytosolic OS=Homo sapiens OX=9606 GN=SHMT1 PE=1 SV=1	SHMT1	53.082	57.3	99	21	20	16	17	14	17	16	19	21	20	19	21	21	19	20	19	18	20	20	18	540940	517260	506220	504490	527310	521090	1.04117	0.995589	0.97434	0.97101	1.01493	1.00296	0.9926	0.77576
P34897	Serine hydroxymethyltransferase, mitochondrial OS=Homo sapiens OX=9606 GN=SHMT2 PE=1 SV=3	SHMT2	55.992	59.7	219	24	23	38	35	34	41	34	37	24	23	24	24	24	23	23	22	23	23	23	22	3385300	3439900	3327900	3298400	3271300	3136600	1.02278	1.03928	1.00544	0.996526	0.988338	0.947642	0.956	0.068867
P34910	Protein EVI2B OS=Homo sapiens OX=9606 GN=EVI2B PE=1 SV=2	EVI2B	48.666	9.6	10	3	3	2	2	0	1	3	2	2	2	2	2	3	3	2	2	2	2	3	3	33069	44480	45925	54186	44525	51605	0.724694	0.974762	1.00643	1.18746	0.975748	1.1309	1.2174	0.164826
P34932	Heat shock 70 kDa protein 4 OS=Homo sapiens OX=9606 GN=HSPA4 PE=1 SV=4	HSPA4	94.33	71.5	342	48	46	57	56	60	53	56	60	45	45	45	44	46	47	43	43	43	42	44	45	2110200	2144100	2169800	2003900	2020100	2002300	1.01693	1.03327	1.04565	0.965704	0.973511	0.964933	0.9381	0.0017161
P34947	G protein-coupled receptor kinase 5 OS=Homo sapiens OX=9606 GN=GRK5 PE=1 SV=1	GRK5	67.786	2.7	1	1	1	0	1	0	0	0	0	1	1	0	1	1	0	1	1	0	1	1	0	0	0	0	0	0	0
P34949	Mannose-6-phosphate isomerase OS=Homo sapiens OX=9606 GN=MPI PE=1 SV=2	MPI	46.655	40.9	55	12	12	8	7	7	12	11	10	9	9	10	11	12	10	9	9	10	11	12	10	90937	92207	82111	125200	121810	127080	0.853408	0.865326	0.770579	1.17495	1.14314	1.1926	1.4103	0.000867729
P35080	Profilin-2 OS=Homo sapiens OX=9606 GN=PFN2 PE=1 SV=3	PFN2	15.046	36.4	27	5	5	5	5	6	5	3	3	5	4	5	4	4	4	5	4	5	4	4	4	804030	929080	888530	922260	952330	967450	0.882954	1.02028	0.975749	1.01279	1.04581	1.06242	1.0841	0.141246
P35219	Carbonic anhydrase-related protein OS=Homo sapiens OX=9606 GN=CA8 PE=1 SV=3	CA8	32.973	39	22	7	7	4	3	3	3	4	5	5	4	3	6	3	5	5	4	3	6	3	5	49333	47708	51776	60508	53657	55720	0.928761	0.898168	0.974754	1.13915	1.01017	1.049	1.1416	0.0367636
P35232	Prohibitin OS=Homo sapiens OX=9606 GN=PHB PE=1 SV=1	PHB	29.804	71.7	134	16	16	23	21	21	23	22	24	16	15	16	16	15	15	16	15	16	16	15	15	2506600	2511900	2505200	2254800	2309800	2293800	1.04572	1.04793	1.04513	0.940669	0.963614	0.95694	0.9116	0.000211302
P35236	Tyrosine-protein phosphatase non-receptor type 7 OS=Homo sapiens OX=9606 GN=PTPN7 PE=1 SV=3	PTPN7	40.529	44.4	34	9	9	5	6	5	5	7	6	7	6	7	8	8	8	7	6	7	8	8	8	71531	82725	77046	86835	97999	89052	0.849557	0.982506	0.915057	1.03132	1.16391	1.05765	1.1841	0.0386735
P35240	Merlin OS=Homo sapiens OX=9606 GN=NF2 PE=1 SV=1	NF2	69.689	14.5	24	7	7	4	3	4	4	5	4	4	7	7	6	7	7	4	7	7	6	7	7	25778	28792	29905	33358	33496	35499	0.827863	0.924658	0.960402	1.0713	1.07573	1.14005	1.2116	0.0166705
P35241	Radixin OS=Homo sapiens OX=9606 GN=RDX PE=1 SV=1	RDX	68.563	24.7	7	19	2	1	2	1	2	1	0	19	19	18	18	18	19	2	2	2	2	2	2	21797	24575	25606	24144	29358	31028	0.835625	0.942124	0.98165	0.925601	1.12549	1.18951	1.1744	0.155719
P35244	Replication protein A 14 kDa subunit OS=Homo sapiens OX=9606 GN=RPA3 PE=1 SV=1	RPA3	13.569	80.2	48	6	6	7	8	7	8	10	8	5	5	5	6	6	6	5	5	5	6	6	6	796670	817880	804570	787830	809890	761790	1.00029	1.02692	1.01021	0.989191	1.01689	0.956496	0.9754	0.261418
P35249	Replication factor C subunit 4 OS=Homo sapiens OX=9606 GN=RFC4 PE=1 SV=2	RFC4	39.681	56.7	73	15	15	12	12	13	12	12	12	12	13	14	12	13	13	12	13	14	12	13	13	752260	778730	778400	861160	904390	895060	0.908161	0.940117	0.939718	1.03963	1.09182	1.08055	1.1521	0.0016684
P35250	Replication factor C subunit 2 OS=Homo sapiens OX=9606 GN=RFC2 PE=1 SV=3	RFC2	39.157	64.4	106	16	16	18	17	17	19	18	17	13	15	14	15	16	15	13	15	14	15	16	15	430710	408310	429120	488630	508990	520640	0.927455	0.87922	0.924031	1.05218	1.09602	1.1211	1.1972	0.00207099
P35251	Replication factor C subunit 1 OS=Homo sapiens OX=9606 GN=RFC1 PE=1 SV=4	RFC1	128.25	34.8	151	30	30	24	19	23	28	29	28	27	25	24	29	27	27	27	25	24	29	27	27	190140	184910	185210	205880	222110	210340	0.951818	0.925638	0.927139	1.03061	1.11186	1.05294	1.1393	0.0059057
P35268	60S ribosomal protein L22 OS=Homo sapiens OX=9606 GN=RPL22 PE=1 SV=2	RPL22	14.787	50.8	39	4	4	7	5	7	8	6	6	4	4	4	4	4	4	4	4	4	4	4	4	2210200	2076900	1945600	1679200	1638100	1438700	1.2068	1.13402	1.06233	0.916869	0.894428	0.785552	0.7631	0.0109134
P35269	General transcription factor IIF subunit 1 OS=Homo sapiens OX=9606 GN=GTF2F1 PE=1 SV=2	GTF2F1	58.24	33.5	69	15	15	10	11	11	13	14	10	11	12	13	15	13	14	11	12	13	15	13	14	566670	573560	599470	569440	572440	590440	0.979263	0.991169	1.03594	0.98405	0.989234	1.02034	0.9958	0.851749
P35573	Glycogen debranching enzyme OS=Homo sapiens OX=9606 GN=AGL PE=1 SV=3	AGL	174.76	63.7	410	79	79	72	72	71	65	61	69	70	67	69	70	71	68	70	67	69	70	71	68	629640	638090	633720	600150	592300	612350	1.01932	1.033	1.02592	0.971575	0.958867	0.991325	0.9492	0.00740884
P35579	Myosin-9 OS=Homo sapiens OX=9606 GN=MYH9 PE=1 SV=4	MYH9	226.53	59.3	903	119	98	152	140	150	150	158	153	112	113	113	113	112	113	92	94	92	93	92	93	2466100	2426600	2418100	2221400	2283000	2263200	1.05101	1.03418	1.03056	0.946727	0.97298	0.964541	0.9257	0.00156276
P35580	Myosin-10 OS=Homo sapiens OX=9606 GN=MYH10 PE=1 SV=3	MYH10	229	53.4	430	92	70	72	75	71	69	73	70	87	84	88	84	82	83	67	65	68	64	63	64	500150	508100	510020	468310	467420	476940	1.02387	1.04014	1.04408	0.958689	0.956867	0.976356	0.9304	0.0012002
P35606	Coatomer subunit beta' OS=Homo sapiens OX=9606 GN=COPB2 PE=1 SV=2	COPB2	102.49	66.9	271	43	43	42	41	51	47	47	43	38	37	42	41	41	39	38	37	42	41	41	39	686210	703880	705950	616250	640930	633390	1.03277	1.05937	1.06248	0.92748	0.964624	0.953276	0.902	0.00217081
P35610	Sterol O-acyltransferase 1 OS=Homo sapiens OX=9606 GN=SOAT1 PE=1 SV=3	SOAT1	64.734	7.5	20	3	3	4	4	3	3	3	3	3	3	3	2	2	2	3	3	3	2	2	2	96877	94296	101700	89191	83981	88610	1.04797	1.02005	1.10014	0.964827	0.908467	0.958542	0.8938	0.0184766
P35611	Alpha-adducin OS=Homo sapiens OX=9606 GN=ADD1 PE=1 SV=2	ADD1	80.954	31.6	64	16	15	9	10	14	9	11	11	12	15	13	11	14	12	11	14	12	11	14	11	224720	220960	222500	244040	234310	253240	0.963244	0.947127	0.953728	1.04606	1.00435	1.08549	1.0949	0.0171445
P35612	Beta-adducin OS=Homo sapiens OX=9606 GN=ADD2 PE=1 SV=3	ADD2	80.853	28.1	43	15	14	7	9	6	7	7	7	10	12	9	10	9	10	9	11	8	10	9	9	97795	95046	101380	101500	99464	100860	0.984439	0.956767	1.02053	1.02174	1.00124	1.01529	1.0258	0.25806
P35613	Basigin OS=Homo sapiens OX=9606 GN=BSG PE=1 SV=2	BSG	42.2	32.2	74	9	9	12	13	14	11	13	11	8	9	9	8	8	8	8	9	9	8	8	8	1069200	1083200	1039500	995540	977670	1012100	1.03853	1.05212	1.00968	0.96698	0.949623	0.983065	0.9353	0.0131641
P35626	Beta-adrenergic receptor kinase 2 OS=Homo sapiens OX=9606 GN=GRK3 PE=1 SV=2	GRK3	79.709	10.5	2	6	1	0	0	0	0	1	1	5	5	6	5	6	6	0	0	1	0	1	1	0	0	0	0	0	0
P35637	RNA-binding protein FUS OS=Homo sapiens OX=9606 GN=FUS PE=1 SV=1	FUS	53.425	23.6	61	10	8	10	9	10	10	10	12	9	10	10	10	10	9	7	8	8	8	8	7	1447100	1444300	1426200	1510500	1527800	1471800	0.983563	0.98166	0.969358	1.02666	1.03841	1.00035	1.0446	0.0219559
P35658	Nuclear pore complex protein Nup214 OS=Homo sapiens OX=9606 GN=NUP214 PE=1 SV=2	NUP214	213.62	31.7	189	42	42	30	34	29	32	31	33	36	39	36	35	35	36	36	39	36	35	35	36	744910	715350	723250	685500	692840	691170	1.05089	1.00919	1.02033	0.967078	0.977433	0.975077	0.9478	0.0129026
P35659	Protein DEK OS=Homo sapiens OX=9606 GN=DEK PE=1 SV=1	DEK	42.674	51.7	99	20	20	17	21	18	12	15	16	20	18	19	14	15	16	20	18	19	14	15	16	1005000	992960	977180	815110	854810	876330	1.09212	1.07903	1.06188	0.885766	0.928907	0.952293	0.8558	0.00236412
P35749	Myosin-11 OS=Homo sapiens OX=9606 GN=MYH11 PE=1 SV=3	MYH11	227.34	50.5	352	86	66	54	60	58	58	64	58	77	79	81	77	81	76	59	62	62	58	64	59	370570	367110	371230	365310	367570	365840	1.00715	0.997749	1.00895	0.992857	0.998999	0.994297	0.9908	0.078819
P35754	Glutaredoxin-1 OS=Homo sapiens OX=9606 GN=GLRX PE=1 SV=2	GLRX	11.776	50.9	42	6	6	7	6	7	7	8	7	6	5	6	6	6	6	6	5	6	6	6	6	2066500	1767500	1787500	1687200	1697900	1696800	1.15842	0.990807	1.00202	0.945793	0.951791	0.951174	0.904	0.122592
P35789	Zinc finger protein 93 OS=Homo sapiens OX=9606 GN=ZNF93 PE=2 SV=4	ZNF93	70.97	5	7	3	2	2	2	2	1	0	0	2	2	3	3	2	2	2	2	2	2	1	1	8351.1	9159.4	9877.2	6231	0	0	0.993626	1.0898	1.1752	0.741373			0.6825
P35813	Protein phosphatase 1A OS=Homo sapiens OX=9606 GN=PPM1A PE=1 SV=1	PPM1A	42.447	53.4	81	16	14	16	15	12	11	13	14	14	15	14	13	14	14	12	13	12	11	12	12	309540	293420	284090	273370	287580	270150	1.08095	1.02466	0.992079	0.954643	1.00427	0.943398	0.9369	0.1086
P35914	Hydroxymethylglutaryl-CoA lyase, mitochondrial OS=Homo sapiens OX=9606 GN=HMGCL PE=1 SV=2	HMGCL	34.36	27.4	21	6	6	3	4	3	4	4	3	4	5	4	6	5	4	4	5	4	6	5	4	147060	128830	116460	107790	103710	112800	1.23123	1.0786	0.975037	0.902449	0.86829	0.944394	0.8266	0.0601663
P35998	26S proteasome regulatory subunit 7 OS=Homo sapiens OX=9606 GN=PSMC2 PE=1 SV=3	PSMC2	48.633	69.5	155	27	27	26	29	24	23	24	29	24	26	25	25	26	26	24	26	25	25	26	26	957110	909950	903140	814250	809530	760290	1.11416	1.05926	1.05133	0.947855	0.94236	0.885041	0.8606	0.00622694
P36404	ADP-ribosylation factor-like protein 2 OS=Homo sapiens OX=9606 GN=ARL2 PE=1 SV=4	ARL2	20.878	45.1	32	7	7	5	6	5	5	6	5	6	7	7	7	7	5	6	7	7	7	7	5	130690	138210	131740	124770	126520	127370	1.00621	1.06411	1.01429	0.960631	0.974105	0.980649	0.9451	0.0385411
P36405	ADP-ribosylation factor-like protein 3 OS=Homo sapiens OX=9606 GN=ARL3 PE=1 SV=2	ARL3	20.455	63.2	60	8	8	11	10	9	11	10	9	8	8	8	8	8	8	8	8	8	8	8	8	468690	466570	451530	438130	414350	459510	1.042	1.03729	1.00385	0.974062	0.921194	1.0216	0.9461	0.155072
P36406	E3 ubiquitin-protein ligase TRIM23 OS=Homo sapiens OX=9606 GN=TRIM23 PE=1 SV=1	TRIM23	64.066	5.6	9	2	2	2	1	2	1	2	1	2	2	2	2	1	1	2	2	2	2	1	1	594820	256430	236760	73334	0	0	2.04873	0.883218	0.815469	0.252583			0.2022
P36507	Dual specificity mitogen-activated protein kinase kinase 2 OS=Homo sapiens OX=9606 GN=MAP2K2 PE=1 SV=1	MAP2K2	44.424	57.5	150	25	16	26	21	25	24	26	28	23	23	24	24	23	24	14	14	15	15	14	15	495540	511430	506670	484410	503170	507060	0.988352	1.02005	1.01055	0.966153	1.00357	1.01133	0.9874	0.493859
P36542	ATP synthase subunit gamma, mitochondrial OS=Homo sapiens OX=9606 GN=ATP5F1C PE=1 SV=1	ATP5F1C	32.996	35.6	61	11	11	12	9	10	9	11	10	11	10	11	11	11	10	11	10	11	11	11	10	1897500	1936800	1811600	1692600	1728900	1815100	1.04618	1.06784	0.998815	0.933205	0.953218	1.00074	0.9275	0.0580641
P36543	V-type proton ATPase subunit E 1 OS=Homo sapiens OX=9606 GN=ATP6V1E1 PE=1 SV=1	ATP6V1E1	26.145	33.6	37	8	8	5	6	7	7	6	6	8	8	8	7	8	7	8	8	8	7	8	7	285720	329270	329230	315280	311010	311430	0.910932	1.04978	1.04965	1.00518	0.991562	0.992901	0.9931	0.925445
P36578	60S ribosomal protein L4 OS=Homo sapiens OX=9606 GN=RPL4 PE=1 SV=5	RPL4	47.697	46.4	182	20	20	27	34	28	30	31	32	19	20	20	20	20	20	19	20	20	20	20	20	4975500	4978200	4786700	3991000	3933800	3960400	1.12121	1.12182	1.07867	0.89936	0.88647	0.892464	0.8063	9.437e-05
P36639	7,8-dihydro-8-oxoguanine triphosphatase OS=Homo sapiens OX=9606 GN=NUDT1 PE=1 SV=3	NUDT1	22.519	36	29	6	6	5	4	5	5	5	5	6	4	5	5	5	6	6	4	5	5	5	6	494120	496190	515830	509050	516580	507240	0.975555	0.979641	1.01842	1.00503	1.0199	1.00146	1.0177	0.296175
P36776	Lon protease homolog, mitochondrial OS=Homo sapiens OX=9606 GN=LONP1 PE=1 SV=2	LONP1	106.49	50.4	245	41	41	43	43	43	39	37	40	41	41	40	39	39	36	41	41	40	39	39	36	766920	787900	752430	710640	716610	726260	1.03155	1.05977	1.01206	0.955855	0.963885	0.976865	0.9334	0.00963255
P36871	Phosphoglucomutase-1 OS=Homo sapiens OX=9606 GN=PGM1 PE=1 SV=3	PGM1	61.448	50.5	96	20	20	14	13	18	19	17	15	16	16	19	19	16	19	16	16	19	19	16	19	160120	156450	152560	139030	141170	125460	1.09823	1.07306	1.04638	0.953577	0.968255	0.860504	0.8647	0.0208131
P36873	Serine/threonine-protein phosphatase PP1-gamma catalytic subunit OS=Homo sapiens OX=9606 GN=PPP1CC PE=1 SV=1	PPP1CC	36.983	70	15	18	4	2	2	1	3	3	4	15	16	15	16	15	18	3	3	3	3	3	4	271070	262660	251520	250910	259170	253900	1.04983	1.01725	0.97411	0.971747	1.00374	0.983327	0.9729	0.316422
P36897	TGF-beta receptor type-1 OS=Homo sapiens OX=9606 GN=TGFBR1 PE=1 SV=1	TGFBR1	55.959	4.2	2	1	1	0	1	0	0	1	0	0	1	1	0	1	0	0	1	1	0	1	0	0	0	0	0	0	0
P36915	Guanine nucleotide-binding protein-like 1 OS=Homo sapiens OX=9606 GN=GNL1 PE=1 SV=2	GNL1	68.66	37.2	90	17	17	13	15	15	17	15	15	14	15	14	15	15	15	14	15	14	15	15	15	210940	212880	194060	206570	217270	212230	1.00932	1.0186	0.928554	0.988413	1.03961	1.0155	1.0294	0.417806
P36954	DNA-directed RNA polymerase II subunit RPB9 OS=Homo sapiens OX=9606 GN=POLR2I PE=1 SV=1	POLR2I	14.523	57.6	41	5	5	7	7	7	7	7	6	5	5	5	5	5	4	5	5	5	5	5	4	103840	113070	117910	164590	178690	211670	0.700226	0.762467	0.795104	1.10988	1.20496	1.42736	1.6575	0.00378822
P36957	Dihydrolipoyllysine-residue succinyltransferase component of 2-oxoglutarate dehydrogenase complex, mitochondrial OS=Homo sapiens OX=9606 GN=DLST PE=1 SV=4	DLST	48.755	41.1	52	12	12	12	11	7	7	7	8	8	10	9	9	8	10	8	10	9	9	8	10	1162300	1043600	979560	798710	827420	837510	1.2345	1.10842	1.04041	0.848323	0.878816	0.889533	0.7734	0.00801611
P36969	Phospholipid hydroperoxide glutathione peroxidase OS=Homo sapiens OX=9606 GN=GPX4 PE=1 SV=3	GPX4	22.174	26.9	35	5	5	6	6	6	5	6	6	5	5	5	4	5	5	5	5	5	4	5	5	183090	171080	169080	114600	121710	116090	1.25454	1.17225	1.15854	0.785245	0.833963	0.795455	0.6735	0.000213757
P37108	Signal recognition particle 14 kDa protein OS=Homo sapiens OX=9606 GN=SRP14 PE=1 SV=2	SRP14	14.57	33.8	30	5	5	5	5	6	6	5	3	5	5	5	5	5	5	5	5	5	5	5	5	2988000	3124100	3028900	3009700	3084100	3044200	0.980798	1.02547	0.994223	0.987921	1.01234	0.999245	0.9997	0.989768
P37198	Nuclear pore glycoprotein p62 OS=Homo sapiens OX=9606 GN=NUP62 PE=1 SV=3	NUP62	53.254	27	66	10	10	12	12	11	9	11	11	9	9	8	8	10	9	9	9	8	8	10	9	320680	319300	298330	277750	286430	271470	1.08462	1.07996	1.00903	0.939424	0.968782	0.918183	0.8906	0.0146758
P37235	Hippocalcin-like protein 1 OS=Homo sapiens OX=9606 GN=HPCAL1 PE=1 SV=3	HPCAL1	22.313	25.9	18	5	3	4	2	3	3	3	3	4	4	4	4	5	5	2	2	2	2	3	3	50182	51967	53997	60251	59289	61828	0.892087	0.923819	0.959907	1.07108	1.05398	1.09912	1.1615	0.00356486
P37268	Squalene synthase OS=Homo sapiens OX=9606 GN=FDFT1 PE=1 SV=1	FDFT1	48.115	64.5	126	23	23	21	19	19	24	22	21	21	19	19	21	22	20	21	19	19	21	22	20	374080	379660	343030	595700	555340	583950	0.79261	0.804433	0.72682	1.26218	1.17667	1.23729	1.5819	0.000266411
P37275	Zinc finger E-box-binding homeobox 1 OS=Homo sapiens OX=9606 GN=ZEB1 PE=1 SV=2	ZEB1	124.07	3.6	5	3	3	0	1	0	2	1	1	3	2	1	3	3	3	3	2	1	3	3	3	7813.3	10448	0	14611	13897	11065	0.67549	0.90327		1.26318	1.20145	0.956612	1.4447	0.0958318
P37802	Transgelin-2 OS=Homo sapiens OX=9606 GN=TAGLN2 PE=1 SV=3	TAGLN2	22.391	75.9	129	15	14	21	20	21	23	23	21	14	14	15	14	15	15	13	13	14	13	14	14	3443300	3269900	3463200	3550100	3569800	3440300	0.996296	0.946124	1.00205	1.0272	1.0329	0.995428	1.0377	0.159699
P37837	Transaldolase OS=Homo sapiens OX=9606 GN=TALDO1 PE=1 SV=2	TALDO1	37.54	42.7	103	15	15	17	16	16	18	17	19	15	14	14	14	15	15	15	14	14	14	15	15	1482900	1465100	1503300	1471500	1508700	1494200	0.996829	0.984864	1.01054	0.989166	1.01417	1.00442	1.0052	0.64459
P38117	Electron transfer flavoprotein subunit beta OS=Homo sapiens OX=9606 GN=ETFB PE=1 SV=3	ETFB	27.843	55.7	106	16	16	17	21	17	17	16	18	16	16	16	16	16	14	16	16	16	16	16	14	2243200	2090100	2001300	1904200	1803000	1906100	1.12649	1.04961	1.00501	0.956252	0.905431	0.957206	0.8861	0.0341281
P38159	RNA-binding motif protein, X chromosome OS=Homo sapiens OX=9606 GN=RBMX PE=1 SV=3	RBMX	42.331	40.2	90	16	15	13	12	16	15	16	18	14	13	15	15	14	15	14	13	14	14	13	14	2100500	2100900	2097200	1847000	1954500	1874400	1.05249	1.05269	1.05083	0.925467	0.979331	0.939196	0.9011	0.00353098
P38398	Breast cancer type 1 susceptibility protein OS=Homo sapiens OX=9606 GN=BRCA1 PE=1 SV=2	BRCA1	207.72	8.7	30	10	10	4	3	3	4	8	8	5	5	7	7	9	10	5	5	7	7	9	10	27292	27814	26985	36391	34660	38049	0.856484	0.872865	0.846849	1.14203	1.08771	1.19406	1.329	0.000559657
P38432	Coilin OS=Homo sapiens OX=9606 GN=COIL PE=1 SV=1	COIL	62.608	25.9	55	11	11	7	11	8	8	11	10	9	11	9	9	10	10	9	11	9	9	10	10	198320	199130	201410	171930	176890	176110	1.05885	1.06317	1.07534	0.917947	0.944429	0.940265	0.8765	0.000189382
P38571	Lysosomal acid lipase/cholesteryl ester hydrolase OS=Homo sapiens OX=9606 GN=LIPA PE=1 SV=2	LIPA	45.418	6	3	2	2	0	0	0	1	1	1	0	0	0	2	2	2	0	0	0	2	2	2	0	0	0	12360	10462	11503				1.08026	0.914377	1.00536
P38606	V-type proton ATPase catalytic subunit A OS=Homo sapiens OX=9606 GN=ATP6V1A PE=1 SV=2	ATP6V1A	68.303	63.5	153	27	27	23	25	27	27	25	26	24	23	24	24	24	24	24	23	24	24	24	24	816640	819140	788840	756740	763550	758040	1.04187	1.04506	1.0064	0.965445	0.974133	0.967104	0.9397	0.00743874
P38646	Stress-70 protein, mitochondrial OS=Homo sapiens OX=9606 GN=HSPA9 PE=1 SV=2	HSPA9	73.68	61.3	315	38	38	54	53	50	51	50	57	31	34	33	36	33	33	31	34	33	36	33	33	4542200	4696700	4635500	4085400	4203100	3940800	1.04404	1.07955	1.06548	0.939039	0.966093	0.905803	0.8814	0.00385173
P38919	Eukaryotic initiation factor 4A-III OS=Homo sapiens OX=9606 GN=EIF4A3 PE=1 SV=4	EIF4A3	46.871	65	239	28	23	41	41	41	38	36	42	28	27	28	28	28	28	23	22	23	23	23	23	3683500	3810000	3730200	3254500	3314200	3230000	1.05131	1.08741	1.06464	0.928866	0.945905	0.921874	0.873	0.000403688
P38935	DNA-binding protein SMUBP-2 OS=Homo sapiens OX=9606 GN=IGHMBP2 PE=1 SV=3	IGHMBP2	109.15	9.9	25	7	7	4	7	3	3	4	4	7	6	5	3	4	3	7	6	5	3	4	3	38763	36064	33356	29014	27664	27099	1.2116	1.12723	1.04259	0.906876	0.86468	0.84702	0.7744	0.00604053
P39019	40S ribosomal protein S19 OS=Homo sapiens OX=9606 GN=RPS19 PE=1 SV=2	RPS19	16.06	50.3	60	10	10	11	10	10	10	9	10	8	9	9	9	8	10	8	9	9	9	8	10	2607600	2633100	2646000	2263100	2338000	2192600	1.06575	1.07617	1.08144	0.924948	0.95556	0.896134	0.8614	0.00141745
P39023	60S ribosomal protein L3 OS=Homo sapiens OX=9606 GN=RPL3 PE=1 SV=2	RPL3	46.108	48.4	173	22	22	30	32	29	27	29	26	21	21	20	19	20	19	21	21	20	19	20	19	3969800	3994600	3992400	3288400	3276600	3306200	1.0912	1.09802	1.09742	0.903903	0.90066	0.908796	0.8256	5.1659e-07
P39210	Protein Mpv17 OS=Homo sapiens OX=9606 GN=MPV17 PE=1 SV=1	MPV17	19.733	33.5	15	4	4	2	3	3	2	3	2	2	3	4	2	4	4	2	3	4	2	4	4	106600	128250	132530	132520	127160	161350	0.811253	0.976015	1.00859	1.00851	0.96772	1.22791	1.146	0.247299
P39656	Dolichyl-diphosphooligosaccharide--protein glycosyltransferase 48 kDa subunit OS=Homo sapiens OX=9606 GN=DDOST PE=1 SV=4	DDOST	50.8	46.9	111	16	16	18	18	18	18	18	21	16	16	16	16	16	15	16	16	16	16	16	15	709450	716900	719130	633090	618440	657860	1.04977	1.0608	1.0641	0.936785	0.915107	0.973437	0.89	0.00319204
P39687	Acidic leucine-rich nuclear phosphoprotein 32 family member A OS=Homo sapiens OX=9606 GN=ANP32A PE=1 SV=1	ANP32A	28.585	40.6	74	12	9	12	12	12	11	13	14	11	12	12	12	12	12	9	9	9	9	9	9	5433800	5111700	5203700	4544900	4660800	4343500	1.11278	1.04682	1.06566	0.930747	0.954482	0.889502	0.8603	0.00539688
P39748	Flap endonuclease 1 OS=Homo sapiens OX=9606 GN=FEN1 PE=1 SV=1	FEN1	42.592	49.7	114	16	15	21	14	20	19	19	21	14	13	15	15	14	14	13	13	14	14	13	14	1527900	1488900	1454500	1293000	1353600	1327500	1.08549	1.05778	1.03334	0.918607	0.96166	0.943117	0.8888	0.00374443
P39880	Homeobox protein cut-like 1 OS=Homo sapiens OX=9606 GN=CUX1 PE=1 SV=3	CUX1	164.19	34.4	163	37	20	25	30	26	29	28	25	30	32	27	30	31	29	16	17	13	16	17	16	178980	194330	198430	229860	231710	236740	0.845542	0.918058	0.937428	1.08591	1.09465	1.11841	1.2214	0.00355927
P40222	Alpha-taxilin OS=Homo sapiens OX=9606 GN=TXLNA PE=1 SV=3	TXLNA	61.89	36.8	71	14	14	9	11	11	15	12	13	13	13	13	13	14	14	13	13	13	13	14	14	187750	176430	183300	223560	221880	240120	0.913596	0.858512	0.891942	1.08785	1.07967	1.16843	1.2522	0.00192813
P40227	T-complex protein 1 subunit zeta OS=Homo sapiens OX=9606 GN=CCT6A PE=1 SV=3	CCT6A	58.024	65.5	224	25	19	37	34	39	37	37	40	24	24	23	23	23	25	18	18	17	18	18	19	2253500	2264900	2328700	2116600	2124300	2119700	1.02372	1.0289	1.05788	0.96153	0.965028	0.962938	0.9289	0.00199955
P40259	B-cell antigen receptor complex-associated protein beta chain OS=Homo sapiens OX=9606 GN=CD79B PE=1 SV=1	CD79B	26.048	31	30	5	5	4	4	5	6	5	6	4	4	4	4	4	5	4	4	4	4	4	5	336900	333860	342430	416430	425390	418390	0.889153	0.88113	0.903748	1.09905	1.1227	1.10422	1.2438	2.44115e-05
P40306	Proteasome subunit beta type-10 OS=Homo sapiens OX=9606 GN=PSMB10 PE=1 SV=1	PSMB10	28.936	48.4	51	10	10	6	9	6	11	10	9	9	9	9	10	10	9	9	9	9	10	10	9	773810	662350	642230	686450	750740	728180	1.09404	0.936457	0.908011	0.970531	1.06143	1.02953	1.0418	0.528509
P40337	von Hippel-Lindau disease tumor suppressor OS=Homo sapiens OX=9606 GN=VHL PE=1 SV=2	VHL	24.152	14.6	10	3	3	2	2	1	2	1	2	2	2	1	2	2	2	2	2	1	2	2	2	31017	28769	0	39610	42130	0	0.876645	0.813109		1.11951	1.19074		1.3672	0.0233107
P40425	Pre-B-cell leukemia transcription factor 2 OS=Homo sapiens OX=9606 GN=PBX2 PE=1 SV=2	PBX2	45.881	36	35	10	7	6	6	5	6	6	6	9	8	9	8	7	8	6	6	7	6	6	7	67398	56242	57150	49698	47664	48571	1.23771	1.03284	1.04951	0.912663	0.87531	0.891967	0.8072	0.0233727
P40429	60S ribosomal protein L13a OS=Homo sapiens OX=9606 GN=RPL13A PE=1 SV=2	RPL13A	23.577	41.9	66	9	9	12	11	11	11	10	11	9	9	9	9	9	9	9	9	9	9	9	9	2783600	2912400	2910500	2381900	2595500	2361600	1.04742	1.09588	1.09517	0.896265	0.976639	0.888627	0.8527	0.00895204
P40616	ADP-ribosylation factor-like protein 1 OS=Homo sapiens OX=9606 GN=ARL1 PE=1 SV=1	ARL1	20.417	50.8	42	7	7	6	6	7	8	7	8	5	6	7	7	6	7	5	6	7	7	6	7	328300	356160	346470	350370	315860	350080	0.962173	1.04383	1.01543	1.02686	0.925715	1.02601	0.9858	0.740471
P40692	DNA mismatch repair protein Mlh1 OS=Homo sapiens OX=9606 GN=MLH1 PE=1 SV=1	MLH1	84.6	45.5	121	24	24	18	20	19	24	23	17	19	20	20	22	23	21	19	20	20	22	23	21	125280	121650	121290	151910	160550	163470	0.890458	0.864657	0.862098	1.07974	1.14115	1.1619	1.2925	0.000462379
P40763	Signal transducer and activator of transcription 3 OS=Homo sapiens OX=9606 GN=STAT3 PE=1 SV=2	STAT3	88.067	34.3	62	17	17	9	10	9	16	9	9	11	13	10	16	12	12	11	13	10	16	12	12	69847	75586	75366	96478	91162	95144	0.8322	0.900578	0.897957	1.1495	1.08616	1.1336	1.2807	0.00132252
P40818	Ubiquitin carboxyl-terminal hydrolase 8 OS=Homo sapiens OX=9606 GN=USP8 PE=1 SV=1	USP8	127.52	15.7	43	13	13	9	6	6	7	6	9	10	10	9	12	11	11	10	10	9	12	11	11	56957	56220	54777	57179	57870	61271	0.992645	0.979801	0.954652	0.996514	1.00856	1.06783	1.0498	0.116885
P40855	Peroxisomal biogenesis factor 19 OS=Homo sapiens OX=9606 GN=PEX19 PE=1 SV=1	PEX19	32.806	47.2	55	10	10	7	8	6	12	10	12	8	8	8	9	10	9	8	8	8	9	10	9	250790	231100	237600	238530	253360	281480	1.00796	0.928821	0.954946	0.958683	1.01829	1.13131	1.0749	0.262143
P40925	Malate dehydrogenase, cytoplasmic OS=Homo sapiens OX=9606 GN=MDH1 PE=1 SV=4	MDH1	36.426	43.1	95	13	13	18	15	15	16	16	15	13	12	12	12	12	12	13	12	12	12	12	12	3499500	3316100	3291700	3010200	3048100	2968600	1.09735	1.03984	1.03219	0.943922	0.955807	0.930878	0.8931	0.0055666
P40926	Malate dehydrogenase, mitochondrial OS=Homo sapiens OX=9606 GN=MDH2 PE=1 SV=3	MDH2	35.503	60.9	166	18	18	27	35	29	26	26	23	18	18	18	18	18	18	18	18	18	18	18	18	6908400	6756900	6685900	5749700	5798000	5579900	1.10597	1.08172	1.07035	0.920472	0.928205	0.893289	0.8416	0.00033658
P40937	Replication factor C subunit 5 OS=Homo sapiens OX=9606 GN=RFC5 PE=1 SV=1	RFC5	38.496	63.2	103	18	18	17	15	20	17	17	17	16	16	16	15	15	15	16	16	16	15	15	15	367520	417400	407440	437830	440350	484370	0.863091	0.98023	0.95684	1.02821	1.03413	1.1375	1.1427	0.058376
P40938	Replication factor C subunit 3 OS=Homo sapiens OX=9606 GN=RFC3 PE=1 SV=2	RFC3	40.556	64	137	20	20	23	24	21	21	24	24	20	20	18	19	20	20	20	20	18	19	20	20	389970	387720	389350	443090	454420	450940	0.930165	0.924798	0.928686	1.05687	1.08389	1.07559	1.1554	4.68048e-05
P40939	Trifunctional enzyme subunit alpha, mitochondrial OS=Homo sapiens OX=9606 GN=HADHA PE=1 SV=2	HADHA	82.999	60.6	239	33	33	42	39	39	42	35	42	30	33	30	32	30	33	30	33	30	32	30	33	1750900	1748100	1731200	1623900	1645400	1632300	1.03687	1.03522	1.02521	0.961665	0.974397	0.96664	0.9372	0.000238846
P41091	Eukaryotic translation initiation factor 2 subunit 3 OS=Homo sapiens OX=9606 GN=EIF2S3 PE=1 SV=3	EIF2S3	51.109	58.7	158	22	22	28	25	27	26	26	26	20	18	19	20	19	20	20	18	19	20	19	20	1370600	1350100	1286800	1099300	1148200	1088600	1.11983	1.10308	1.05136	0.89817	0.938123	0.889428	0.8325	0.00187199
P41182	B-cell lymphoma 6 protein OS=Homo sapiens OX=9606 GN=BCL6 PE=1 SV=1	BCL6	78.846	22.2	39	12	12	4	3	4	9	10	9	5	7	7	11	12	11	5	7	7	11	12	11	36378	33555	34523	89319	87173	93189	0.583391	0.538118	0.553642	1.4324	1.39799	1.49446	2.5818	6.49891e-06
P41208	Centrin-2 OS=Homo sapiens OX=9606 GN=CETN2 PE=1 SV=1	CETN2	19.738	24.4	12	3	3	2	2	3	2	2	1	2	2	3	2	2	1	2	2	3	2	2	1	148650	127360	122690	138040	122950	0	1.12667	0.965302	0.929906	1.04625	0.931877		0.9819	0.862661
P41214	Eukaryotic translation initiation factor 2D OS=Homo sapiens OX=9606 GN=EIF2D PE=1 SV=3	EIF2D	64.706	62.3	107	24	24	15	15	16	20	21	20	17	19	19	21	23	23	17	19	19	21	23	23	198520	206070	200520	205980	199620	189090	0.992765	1.03052	1.00277	1.03007	0.998266	0.945608	0.9828	0.549438
P41223	Protein BUD31 homolog OS=Homo sapiens OX=9606 GN=BUD31 PE=1 SV=2	BUD31	17	61.8	59	11	11	8	10	11	10	10	10	10	11	11	11	11	11	10	11	11	11	11	11	376390	380770	330030	355440	346480	364300	1.04873	1.06093	0.919555	0.990355	0.96539	1.01504	0.9807	0.732729
P41227	N-alpha-acetyltransferase 10 OS=Homo sapiens OX=9606 GN=NAA10 PE=1 SV=1	NAA10	26.458	59.1	87	10	10	14	16	16	14	14	13	10	9	10	10	9	9	10	9	10	10	9	9	465480	451460	452660	385540	416500	420800	1.07732	1.04487	1.04765	0.892302	0.963957	0.973909	0.8928	0.0176773
P41229	Lysine-specific demethylase 5C OS=Homo sapiens OX=9606 GN=KDM5C PE=1 SV=2	KDM5C	175.72	10.3	20	11	7	1	2	1	7	3	6	4	5	5	10	7	9	3	3	3	6	5	6	21936	19171	19362	33665	24289	29604	0.889135	0.777061	0.784803	1.36455	0.98451	1.19994	1.448	0.0253566
P41236	Protein phosphatase inhibitor 2 OS=Homo sapiens OX=9606 GN=PPP1R2 PE=1 SV=2	PPP1R2	23.015	82.9	66	12	12	11	13	9	11	11	11	12	12	11	12	11	11	12	12	11	12	11	11	196350	173470	181080	200290	200070	202810	1.02082	0.901869	0.941433	1.04131	1.04016	1.05441	1.0949	0.0658089
P41240	Tyrosine-protein kinase CSK OS=Homo sapiens OX=9606 GN=CSK PE=1 SV=1	CSK	50.704	67.1	146	26	26	26	23	25	23	26	23	24	23	24	24	23	24	24	23	24	24	23	24	1080900	1062900	1065500	999820	1035200	983930	1.04129	1.02395	1.02645	0.963179	0.997262	0.947871	0.9407	0.0181089
P41247	Patatin-like phospholipase domain-containing protein 4 OS=Homo sapiens OX=9606 GN=PNPLA4 PE=1 SV=3	PNPLA4	27.98	17.4	11	3	3	2	2	1	2	3	1	2	2	2	3	3	3	2	2	2	3	3	3	13872	11286	8749.7	7516.2	6476.6	9193.1	1.45782	1.18605	0.919511	0.789882	0.68063	0.966108	0.6838	0.0900026
P41250	Glycine--tRNA ligase OS=Homo sapiens OX=9606 GN=GARS1 PE=1 SV=3	GARS1	83.165	49.5	185	31	31	29	29	37	33	29	28	30	28	30	29	27	26	30	28	30	29	27	26	1718200	1626500	1636000	1487400	1509000	1537200	1.08355	1.02572	1.03171	0.937999	0.95162	0.969404	0.9102	0.00909454
P41252	Isoleucine--tRNA ligase, cytoplasmic OS=Homo sapiens OX=9606 GN=IARS1 PE=1 SV=2	IARS1	144.5	57.8	347	57	57	60	57	61	58	53	58	56	53	56	54	53	53	56	53	56	54	53	53	1114500	1068200	1074800	1030400	1044800	1058600	1.04627	1.0028	1.009	0.967315	0.980833	0.993788	0.962	0.0658681
P41567	Eukaryotic translation initiation factor 1 OS=Homo sapiens OX=9606 GN=EIF1 PE=1 SV=1	EIF1	12.732	77.9	56	9	3	9	8	10	10	10	9	8	8	8	9	9	9	3	3	3	3	3	3	807920	835040	856660	1116300	1160500	1220300	0.808362	0.835497	0.857129	1.11691	1.16114	1.22097	1.3991	0.000406698
P41743	Protein kinase C iota type OS=Homo sapiens OX=9606 GN=PRKCI PE=1 SV=2	PRKCI	68.262	38.9	80	15	15	13	14	14	13	13	13	14	14	13	13	12	12	14	14	13	13	12	12	238070	231610	238860	236670	237030	229960	1.01149	0.984039	1.01484	1.00554	1.00707	0.977029	0.9931	0.644424
P42025	Beta-centractin OS=Homo sapiens OX=9606 GN=ACTR1B PE=1 SV=1	ACTR1B	42.293	42	43	12	6	8	7	7	7	7	7	11	11	10	10	10	11	6	5	5	5	5	6	213250	220750	227060	215450	211420	220080	0.978204	1.01261	1.04155	0.988295	0.969809	1.00953	0.9787	0.376951
P42081	T-lymphocyte activation antigen CD86 OS=Homo sapiens OX=9606 GN=CD86 PE=1 SV=2	CD86	37.682	8.5	12	3	3	3	2	3	1	2	1	3	2	3	1	2	2	3	2	3	1	2	2	58841	62994	70731	0	61243	49568	0.969767	1.03821	1.16573		1.00936	0.816937	0.8632	0.248847
P42126	Enoyl-CoA delta isomerase 1, mitochondrial OS=Homo sapiens OX=9606 GN=ECI1 PE=1 SV=1	ECI1	32.816	45.4	57	10	10	11	9	11	9	10	7	9	9	9	8	9	7	9	9	9	8	9	7	556060	567280	561220	503290	552380	513980	1.02524	1.04593	1.03476	0.927949	1.01846	0.947659	0.9318	0.0680128
P42166	Lamina-associated polypeptide 2, isoform alpha OS=Homo sapiens OX=9606 GN=TMPO PE=1 SV=2	TMPO	75.491	69	186	32	21	30	30	31	33	29	33	28	31	29	30	30	30	18	20	18	20	20	21	1532000	1556900	1530700	1439400	1457300	1447200	1.02549	1.04216	1.02462	0.963508	0.975489	0.968729	0.9403	0.000728234
P42167	Lamina-associated polypeptide 2, isoforms beta/gamma OS=Homo sapiens OX=9606 GN=TMPO PE=1 SV=2	TMPO	50.67	57.7	68	21	10	12	9	14	11	11	11	20	20	20	20	19	17	10	9	9	10	9	8	1130500	976380	1066800	1034300	1068100	1108100	1.06247	0.917625	1.0026	0.972059	1.00382	1.04142	1.0116	0.796798
P42224	Signal transducer and activator of transcription 1-alpha/beta OS=Homo sapiens OX=9606 GN=STAT1 PE=1 SV=2	STAT1	87.334	34.4	82	19	19	14	13	11	16	17	11	16	18	14	18	17	15	16	18	14	18	17	15	95041	98114	96523	108190	109280	111320	0.92203	0.951842	0.936407	1.04959	1.06017	1.07996	1.135	0.000520308
P42226	Signal transducer and activator of transcription 6 OS=Homo sapiens OX=9606 GN=STAT6 PE=1 SV=1	STAT6	94.134	32.3	115	17	17	19	19	18	19	20	20	16	17	17	16	17	16	16	17	17	16	17	16	291390	293100	292280	328160	330700	338060	0.9331	0.938576	0.93595	1.05085	1.05898	1.08255	1.137	0.000144383
P42285	Exosome RNA helicase MTR4 OS=Homo sapiens OX=9606 GN=MTREX PE=1 SV=3	MTREX	117.8	49.7	237	43	42	36	34	40	41	46	40	39	39	39	37	40	40	38	38	38	36	40	39	507750	501310	510660	599010	606680	590060	0.918874	0.90722	0.92414	1.08403	1.09791	1.06783	1.1816	6.72736e-05
P42331	Rho GTPase-activating protein 25 OS=Homo sapiens OX=9606 GN=ARHGAP25 PE=1 SV=2	ARHGAP25	73.434	32.9	87	17	17	15	15	14	13	16	14	16	16	16	13	16	14	16	16	16	13	16	14	120220	120240	120300	113090	114950	113910	1.02648	1.02665	1.02717	0.965605	0.981486	0.972606	0.9479	0.000344638
P42336	Phosphatidylinositol 4,5-bisphosphate 3-kinase catalytic subunit alpha isoform OS=Homo sapiens OX=9606 GN=PIK3CA PE=1 SV=2	PIK3CA	124.28	11	32	8	8	6	6	5	5	5	5	8	8	8	8	7	7	8	8	8	8	7	7	38632	36572	36741	33410	30711	33195	1.10767	1.0486	1.05345	0.957942	0.880556	0.951778	0.8693	0.0121151
P42338	Phosphatidylinositol 4,5-bisphosphate 3-kinase catalytic subunit beta isoform OS=Homo sapiens OX=9606 GN=PIK3CB PE=1 SV=1	PIK3CB	122.76	11.1	32	8	8	2	4	7	6	6	7	6	5	6	7	5	6	6	5	6	7	5	6	39823	40911	35034	32913	32868	37224	1.09217	1.12201	0.960832	0.902662	0.901428	1.02089	0.8898	0.139487
P42345	Serine/threonine-protein kinase mTOR OS=Homo sapiens OX=9606 GN=MTOR PE=1 SV=1	MTOR	288.89	31	215	55	55	29	35	35	38	34	44	43	42	47	47	45	47	43	42	47	47	45	47	111040	107260	108670	107860	103870	105900	1.03357	0.998387	1.01151	1.00397	0.966832	0.985728	0.9714	0.122502
P42356	Phosphatidylinositol 4-kinase alpha OS=Homo sapiens OX=9606 GN=PI4KA PE=1 SV=4	PI4KA	236.83	12	45	16	16	2	5	4	9	12	13	7	7	8	9	15	13	7	7	8	9	15	13	21818	19680	20614	34671	36884	44757	0.733691	0.661794	0.693203	1.16591	1.24033	1.50508	1.8726	0.00165453
P42566	Epidermal growth factor receptor substrate 15 OS=Homo sapiens OX=9606 GN=EPS15 PE=1 SV=2	EPS15	98.655	54.5	152	32	32	25	26	28	26	24	23	29	29	31	28	29	28	29	29	31	28	29	28	386010	359980	378200	350040	345880	364100	1.06037	0.988861	1.03891	0.961556	0.950128	1.00018	0.9429	0.086339
P42574	Caspase-3 OS=Homo sapiens OX=9606 GN=CASP3 PE=1 SV=2	CASP3	31.608	63.5	66	13	13	10	9	10	12	14	11	9	7	9	11	12	10	9	7	9	11	12	10	244410	240790	271190	291750	296690	296220	0.893611	0.880375	0.991524	1.06669	1.08476	1.08304	1.1696	0.0138787
P42575	Caspase-2 OS=Homo sapiens OX=9606 GN=CASP2 PE=1 SV=2	CASP2	50.685	54.9	77	17	17	7	8	10	20	16	16	12	11	13	17	17	15	12	11	13	17	17	15	57058	63166	61694	127330	125140	125440	0.611524	0.676987	0.66121	1.36467	1.3412	1.34441	2.0774	1.95849e-05
P42677	40S ribosomal protein S27 OS=Homo sapiens OX=9606 GN=RPS27 PE=1 SV=3	RPS27	9.461	39.3	29	4	2	6	4	6	4	5	4	4	4	4	4	4	4	2	2	2	2	2	2	2759000	2877600	2821000	2372100	2542800	2463100	1.04537	1.0903	1.06886	0.898772	0.963449	0.933252	0.8724	0.00431807
P42684	Tyrosine-protein kinase ABL2 OS=Homo sapiens OX=9606 GN=ABL2 PE=1 SV=1	ABL2	128.34	9.6	16	6	4	1	3	2	2	4	4	4	4	4	5	5	6	2	2	2	3	3	4	27128	29902	30614	29675	34256	30474	0.894089	0.985515	1.00898	0.978033	1.12902	1.00437	1.0771	0.269665
[truncated: 4,778 more rows]
